# Supplementary material for: Quantitative proteomics reveals CLR interactome in primary human cells
Source: J Biol Chem. 2024 May 20;300(6):107399. doi: 10.1016/j.jbc.2024.107399 (PMC11231609; doi:10.1016/j.jbc.2024.107399)
Supplement: Table S1 [file mmc2.xlsx]

## Sheet: Total Proteome_HDLEC
Supporting Table S1. Quantitative analysis of human dermal lymphatic endothelial cell proteome.
Majority protein IDs	Protein names	Gene name	LFQ Intensity (Experiment 1)	LFQ Intensity (Experiment 2)	LFQ Intensity (Experiment 3)	LFQ Intensity (Experiment 4)	Mean log2 LFQ Intensity	Absolute quantification accuracy	Peptides	Razor + unique peptides	Unique peptides	Sequence coverage [%]	Unique + razor sequence coverage [%]	Unique sequence coverage [%]	Mol. weight [kDa]	Q-value	Score	Intensity	MS/MS count	Sequence length	Average molecular mass	Number of theoretical peptides (trypsin/P, 7-30)	Copy number Experiment 1	Concentration [nM] Experiment 1	Abundance (mass/total mass) [*10^-6] Experiment 1	Abundance (molecules/total molecules) [*10^-6] Experiment 1	Copy number Experiment 2	Concentration [nM] Experiment 2	Abundance (mass/total mass) [*10^-6] Experiment 2	Abundance (molecules/total molecules) [*10^-6] Experiment 2	Copy number Experiment 3	Concentration [nM] Experiment 3	Abundance (mass/total mass) [*10^-6] Experiment 3	Abundance (molecules/total molecules) [*10^-6] Experiment 3	Copy number Experiment 4	Concentration [nM] Experiment 4	Abundance (mass/total mass) [*10^-6] Experiment 4	Abundance (molecules/total molecules) [*10^-6] Experiment 4
Q9NRG9;H3BU82;F8VZ44	Aladin	AAAS	25.3609	25.2789	25.2488	25.0582	25.2367	medium	5	5	5	13.2	13.2	13.2	59573	0	106.85	446740000	18	422	45634.4	22	3.72993e+06	690.038	205.538	131.011	3.43234e+06	686.48	204.478	129.806	3.64769e+06	683.678	203.644	129.622	3.42836e+06	680.392	202.665	129.024
Q86V21	Acetoacetyl-CoA synthetase	AACS	26.1146	26.1659	26.4194	26.4636	26.2909	medium	7	7	7	11.2	11.2	11.2	75143	0	40.442	938500000	26	672	75144.2	31	2.72572e+06	504.258	189.457	95.7388	2.52132e+06	504.272	189.463	95.3522	2.7087e+06	507.686	190.745	96.255	2.56949e+06	509.941	191.593	96.7007
Q6PD74;H0YL49	Alpha- and gamma-adaptin-binding protein p34	AAGAB	24.6114	24.5162	24.565	24.3608	24.5134	low	2	2	2	13	13	13	34593	0.00024125	4.9146	181750000	6	186.5	20625.5	8	9.95419e+06	1841.53	318.52	349.634	9.15415e+06	1830.86	316.675	346.195	9.75948e+06	1829.2	316.387	346.808	9.16561e+06	1819.01	314.625	344.941
A0A096LP25;Q2M2I8;E9PG46	AP2-associated protein kinase 1	AAK1	27.7706	27.8982	27.8539	27.9689	27.8729	high	21	21	20	26.3	26.3	25.7	125880	0	140.05	2652300000	182	961	103885	38	2.36462e+06	437.455	275.334	83.0555	2.19304e+06	438.615	276.064	82.9372	2.32971e+06	436.653	274.829	82.7874	2.21539e+06	439.667	276.726	83.3745
E9PNP3;Q9H7C9;E9PR47;E9PIQ4;E9PJP1;E9PLK9;K4DI89	Mth938 domain-containing protein	AAMDC	26.6218	26.3561	26.2512	26.2697	26.3747	medium	4	4	4	31.9	31.9	31.9	15588	0	20.577	991940000	35	137	15190.2	10	8.61382e+06	1593.56	124.202	302.554	7.87292e+06	1574.61	122.725	297.741	8.34351e+06	1563.81	121.883	296.491	7.90704e+06	1569.23	122.306	297.575
C9JG97;C9JEH3;Q13685;C9JTS3	Angio-associated migratory cell protein	AAMP	25.4201	25.4194	25.5452	25.4157	25.4501	medium	6	6	6	17.8	17.8	17.8	44693	0	43.293	500490000	46	424.5	45722	13	6.32693e+06	1170.48	261.562	222.229	5.84086e+06	1168.19	261.05	220.892	6.24547e+06	1170.57	261.582	221.936	5.88461e+06	1167.86	260.976	221.463
A0A7P0T8J7;A2A2Q9;A0A7P0TA70;Q9Y312	Protein AAR2 homolog	AAR2	24.0857	24.2567	24.6183	24.5709	24.3829	medium	3	3	3	11.9	11.9	11.9	37375	0	11.365	248180000	18	391	44253.1	18.5	4.21256e+06	779.324	145.636	147.963	3.91665e+06	783.343	146.387	148.121	4.22946e+06	792.719	148.139	150.296	3.99768e+06	793.38	148.263	150.45
P49588;A0A6Q8PFY2;H3BPK7;A0A6Q8PGN5;A0A6Q8PF33;A0A6Q8PGE8;A0A6Q8PGR9;A0A6Q8PFK3;A0A6Q8PGB5;A0A6Q8PHJ2;A0A6Q8PH44;A0A6Q8PHP7	Alanine--tRNA ligase, cytoplasmic	AARS1	31.2831	31.237	31.2805	31.2253	31.2565	high	38	38	38	50.9	50.9	50.9	106810	0	323.31	27602000000	368	949.5	104811	49.5	2.04486e+06	378.3	202.031	71.8243	1.88503e+06	377.012	201.343	71.2888	2.00848e+06	376.445	201.04	71.3723	1.89872e+06	376.82	201.241	71.4569
Q5JTZ9	Alanine--tRNA ligase, mitochondrial	AARS2	26.2995	26.5481	26.4636	26.3325	26.4109	high	12	12	12	15.4	15.4	15.4	107340	0	21.597	962210000	73	985	107340	50	1.70191e+06	314.853	168.982	59.7783	1.58605e+06	317.216	170.25	59.9819	1.6822e+06	315.291	169.217	59.7779	1.58519e+06	314.597	168.844	59.6573
Q9NRN7;E9PLW6	L-aminoadipate-semialdehyde dehydrogenase-phosphopantetheinyl transferase	AASDHPPT	27.5742	27.4729	27.4433	27.4276	27.4795	high	9	9	9	32.4	32.4	32.4	35776	0	43.321	2048200000	94	249.5	29008.7	11	8.11089e+06	1500.52	268.412	284.889	7.46047e+06	1492.12	266.91	282.143	7.92947e+06	1486.2	265.852	281.777	7.50505e+06	1489.45	266.434	282.447
Q9UDR5;F8WAH1	Alpha-aminoadipic semialdehyde synthase, mitochondrial;Lysine ketoglutarate reductase;Saccharopine dehydrogenase	AASS	23.9647	23.9855	24.2043	24.2467	24.1003	medium	7	7	2	9.7	9.7	3.6	102130	0	6.5731	195420000	12	829	91585	38	2.04055e+06	377.502	192.771	71.6728	1.88547e+06	377.101	192.567	71.3056	2.02446e+06	379.439	193.761	71.94	1.92056e+06	381.154	194.636	72.2787
A0A7P0TAR0;A0A7P0T868;Q9NY61;A0A7P0Z434;A0A087WTH8;A0A7P0TBG4;A0A7P0TBI0;A0A7P0Z4P2;A0A7P0Z4N2	Protein AATF	AATF	25.2189	25.4013	25.5905	25.494	25.4261	medium	5	5	5	14.2	14.2	14.2	60390	0	11.999	472000000	41	503	56381	20	4.07995e+06	754.791	227.909	143.305	3.79385e+06	758.782	229.114	143.477	4.06676e+06	762.223	230.153	144.514	3.83678e+06	761.447	229.919	144.394
Q9NRK6	ATP-binding cassette sub-family B member 10, mitochondrial	ABCB10	25.4749	25.2863	24.9606	25.0811	25.2008	high	8	8	8	13	13	13	79147	0	11.582	424310000	36	738	79147.8	42	1.96256e+06	363.074	143.681	68.9334	1.79842e+06	359.689	142.342	68.0132	1.88889e+06	354.03	140.102	67.1225	1.79745e+06	356.722	141.168	67.6457
A0A087WW65;A0A5F9ZA98;O75027;A0A2R8Y473;A0A590UJS8;B4DGL8	ATP-binding cassette sub-family B member 7, mitochondrial	ABCB7	23.2887	23.6015	23.6151	23.7099	23.5538	medium	3	3	3	5.6	5.6	5.6	78287	0.0017134	2.8596	138620000	3	707.5	77704.5	31.5	2.39217e+06	442.553	173.231	84.0234	2.23812e+06	447.631	175.218	84.6419	2.38275e+06	446.594	174.813	84.6723	2.26557e+06	449.626	175.999	85.2631
I3L4X2;P33527;A0A0A0MS99;A0A7I2V2E0	Multidrug resistance-associated protein 1	ABCC1	26.8416	27.1613	27.0443	27.2257	27.0682	high	18	18	18	16	16	16	160440	0	33.523	1575900000	92	1407	157240	66.5	1.30601e+06	241.611	193.821	45.8725	1.22006e+06	244.017	195.75	46.1408	1.29257e+06	242.263	194.344	45.9321	1.2323e+06	244.563	196.188	46.3767
O15439	Multidrug resistance-associated protein 4	ABCC4	22.7655	23.0341	22.8699	22.7976	22.8668	medium	3	3	3	2.2	2.2	2.2	149520	0.0035073	2.3748	82437000	8	1325	149527	71	1.03748e+06	191.933	143.489	36.4406	969098	193.823	144.902	36.6497	1.02378e+06	191.884	143.452	36.3803	966475	191.807	143.395	36.3725
P33897	ATP-binding cassette sub-family D member 1	ABCD1	24.4111	24.8545	24.7429	24.7531	24.6904	medium	5	5	5	9.5	9.5	9.5	82936	0	20.639	300060000	39	745	82936.9	37	2.13474e+06	394.927	163.768	74.9812	2.00659e+06	401.324	166.421	75.8858	2.12544e+06	398.367	165.195	75.5286	2.01367e+06	399.633	165.72	75.7828
A0A3B3ITW3;P28288	ATP-binding cassette sub-family D member 3	ABCD3	27.4462	27.2971	27.4509	27.3485	27.3857	high	11	11	11	19.9	19.9	19.9	75421	0	27.928	1883700000	68	659	75448.9	40	2.22014e+06	410.727	154.887	77.9809	2.0385e+06	407.707	153.749	77.0929	2.18121e+06	408.818	154.167	77.5102	2.05794e+06	408.419	154.017	77.449
P61221;D6R9I9	ATP-binding cassette sub-family E member 1	ABCE1	30.4368	30.5077	30.4791	30.4978	30.4803	high	18	18	13	42.4	42.4	32.1	67314	0	323.31	15684000000	186	510	57175.7	25.5	3.86204e+06	714.479	240.472	135.651	3.57375e+06	714.762	240.567	135.154	3.79893e+06	712.025	239.646	134.997	3.59987e+06	714.431	240.456	135.478
Q5STZ8;Q8NE71;H0YGW7	ATP-binding cassette sub-family F member 1	ABCF1	29.3062	29.3715	29.3568	29.4073	29.3604	high	25	25	25	37.6	37.6	37.6	96053	0	323.31	7539900000	174	845	95925.7	37	2.56281e+06	474.12	227.703	90.0167	2.37126e+06	474.259	227.77	89.677	2.52178e+06	472.652	226.998	89.6127	2.39228e+06	474.773	228.017	90.0317
Q9UG63;C9JHK9;C9JZV3	ATP-binding cassette sub-family F member 2	ABCF2	28.6925	28.6658	28.7146	28.5989	28.668	high	20	20	20	30.5	30.5	30.5	71289	0	27.807	4795100000	92	287	32525.4	17	5.46108e+06	1010.3	360.117	191.816	5.03697e+06	1007.41	359.086	190.49	5.36851e+06	1006.21	358.658	190.773	5.0636e+06	1004.92	358.2	190.565
Q9NUQ8	ATP-binding cassette sub-family F member 3	ABCF3	27.65	27.6307	27.6423	27.7282	27.6628	high	15	15	15	25.5	25.5	25.5	79744	0	64.308	2254000000	183	709	79744.7	33	2.71107e+06	501.548	199.977	95.2243	2.50111e+06	500.23	199.452	94.5879	2.66232e+06	498.993	198.958	94.6068	2.5291e+06	501.926	200.128	95.1808
C9JKD9;P45844	ATP-binding cassette sub-family G member 1	ABCG1	24.4376	24.7464	24.2765	24.7838	24.5611	medium	3	3	3	13.6	13.6	13.6	27782	0.00067189	3.4607	285150000	5	467.5	51687.2	20.5	3.85712e+06	713.568	99.1217	135.478	3.60589e+06	721.19	100.18	136.369	3.76385e+06	705.449	97.9939	133.75	3.63893e+06	722.183	100.318	136.948
Q9NUJ1	Mycophenolic acid acyl-glucuronide esterase, mitochondrial	ABHD10	27.4737	27.2214	27.1826	27.4233	27.3252	medium	7	7	7	34.3	34.3	34.3	33932	0	144.39	1810200000	61	306	33932.5	17	5.2291e+06	967.385	164.127	183.668	4.78317e+06	956.649	162.305	180.892	5.08208e+06	952.522	161.605	180.594	4.85546e+06	963.615	163.487	182.731
Q8NFV4	Alpha/beta hydrolase domain-containing protein 11	ABHD11	25.5398	25.3419	25.7001	25.2424	25.456	medium	6	6	6	26.3	26.3	26.3	34690	0	72.256	539600000	26	315	34690	18	4.59096e+06	849.328	147.316	161.254	4.20554e+06	841.121	145.892	159.047	4.53797e+06	850.542	147.526	161.259	4.22102e+06	837.704	145.3	158.855
Q8N2K0;A0A5F9ZHQ0;A0A5F9ZHQ8;A0A5F9ZH71;A0A5F9ZH49;A0A5F9ZHH2;I3L206;Q5T712	Monoacylglycerol lipase ABHD12	ABHD12	25.1391	25.2508	25.417	25.1858	25.2482	medium	7	7	7	20.6	20.6	20.6	45096	0	8.6982	435440000	22	227.5	25903	13	6.25699e+06	1157.54	261.003	219.772	5.80211e+06	1160.44	261.656	219.426	6.21414e+06	1164.7	262.617	220.822	5.83137e+06	1157.29	260.947	219.459
Q96IU4;B4DQI4;F8W9U3	Alpha/beta hydrolase domain-containing protein 14B	ABHD14B	27.7479	27.3841	27.5744	27.5187	27.5563	medium	7	7	7	42.9	42.9	42.9	22345	0	26.387	2148900000	60	208	22345.7	11	8.16201e+06	1509.97	168.702	286.684	7.43637e+06	1487.3	166.168	281.231	7.96735e+06	1493.3	166.839	283.123	7.53e+06	1494.4	166.962	283.386
A0A0G2JJD3;O95870;A0A0G2JI89	Abhydrolase domain-containing protein 16A	ABHD16A	25.2645	25.9847	26.006	25.838	25.7733	medium	6	6	6	14.5	14.5	14.5	67518	0	8.3765	654950000	24	558	63243.3	28	2.91952e+06	540.112	182.336	102.546	2.77214e+06	554.437	187.172	104.838	2.95199e+06	553.284	186.783	104.9	2.77754e+06	551.23	186.09	104.53
A0A0A0MRT6;Q8IZP0;B6VEX4	Abl interactor 1	ABI1	27.7028	27.5693	27.7063	27.6642	27.6606	high	11	11	8	29.3	29.3	22.1	51769	0	25.104	2266500000	77	475	51769.9	19	4.71768e+06	872.772	225.913	165.705	4.33437e+06	866.889	224.39	163.919	4.63474e+06	868.679	224.853	164.698	4.38252e+06	869.755	225.132	164.933
E9PEZ7;E7EW77;E7EP65;A0A0C4DG21;A0A7D9NKC8;F8WAL6;Q9NYB9	Abl interactor 2	ABI2	24.5007	24.8324	24.9428	25.1069	24.8457	low	5	2	2	13.3	5.9	5.9	49250	0.00087298	3.1057	295280000	9	507	54838.2	18	4.40418e+06	814.774	200.638	154.694	4.12099e+06	824.211	202.962	155.849	4.40425e+06	825.479	203.274	156.507	4.19837e+06	833.208	205.178	158.002
Q9P2A4	ABI gene family member 3	ABI3	26.3858	26.2441	25.9859	26.2834	26.2248	medium	6	6	6	20.5	20.5	20.5	39035	0	10.961	880150000	42	366	39035.3	17	5.02204e+06	929.079	181.333	176.396	4.61145e+06	922.305	180.011	174.398	4.85835e+06	910.589	177.724	172.644	4.65364e+06	923.561	180.256	175.136
H7C556;D3YTG3;Q7Z7G0;H0Y897	Target of Nesh-SH3	ABI3BP	24.5068	24.7129	24.9227	25.1394	24.8204	medium	6	6	3	7	7	3.6	134600	0	12.359	328130000	18	1176.5	129361	56	1.41598e+06	261.957	176.297	49.7354	1.31822e+06	263.649	177.436	49.8531	1.41451e+06	265.119	178.425	50.2654	1.35122e+06	268.163	180.474	50.852
A0A3B3IS55;O14639;F8W8M4;A0A0A0MRL6;J3QSX6;A0A494C1P1;A0A494C1G0	Actin-binding LIM protein 1	ABLIM1	28.3253	27.939	28.1913	28.1609	28.1541	high	17	17	17	25.5	25.5	25.5	94097	0	117.67	3325100000	150	718	81104.9	50	1.83301e+06	339.106	159.544	64.383	1.66915e+06	333.835	157.064	63.1245	1.79203e+06	335.876	158.025	63.6806	1.69526e+06	336.441	158.29	63.7997
A0A0C4DGA7;O94929	Actin-binding LIM protein 3	ABLIM3	26.472	26.2173	26.244	26.2869	26.3051	medium	7	7	7	12.8	12.8	12.8	74167	0	28.452	919760000	54	666.5	75984.6	41.5	2.06394e+06	381.83	141.596	72.4945	1.8871e+06	377.425	139.963	71.3669	2.00994e+06	376.718	139.7	71.424	1.90656e+06	378.376	140.315	71.7519
A0A0G2JQ41;A0A1C7CYZ0;Q12979;B7Z683	Active breakpoint cluster region-related protein	ABR	26.5685	26.4221	26.5346	26.5911	26.5291	high	12	11	11	23	21.8	21.8	88857	0	32.492	1173000000	45	818	93228.1	41	2.09673e+06	387.895	172.336	73.646	1.92503e+06	385.012	171.055	72.8015	2.05697e+06	385.534	171.287	73.0955	1.95215e+06	387.423	172.126	73.4675
Q9P1F3;Q5SZC9	Costars family protein ABRACL	ABRACL	28.7965	28.2459	28.0505	28.328	28.3552	low	2	2	2	50.6	50.6	50.6	9056.4	0	51.449	3743400000	31	74	8286.5	3	3.10583e+07	5745.79	260.181	1090.9	2.81248e+07	5625.04	254.713	1063.63	2.9718e+07	5569.98	252.22	1056.04	2.84219e+07	5640.62	255.418	1069.64
Q15018	BRISC complex subunit Abro1	ABRAXAS2	25.6313	25.9675	26.3866	26.1196	26.0263	high	8	8	8	24.8	24.8	24.8	46900	0	17.185	768100000	53	415	46900.8	16	5.18333e+06	958.918	224.866	182.061	4.84803e+06	969.621	227.376	183.344	5.2416e+06	982.421	230.378	186.263	4.91367e+06	975.167	228.677	184.922
H7C131;P09110;C9JDE9;H0Y4D4	3-ketoacyl-CoA thiolase, peroxisomal	ACAA1	27.5285	27.4915	27.652	27.5811	27.5633	high	10	10	10	44.1	44.1	44.1	30222	0	211.53	2167500000	72	336.5	35246.1	15.5	5.74659e+06	1063.12	160.648	201.845	5.29811e+06	1059.64	160.122	200.366	5.67014e+06	1062.74	160.591	201.491	5.35598e+06	1062.95	160.622	201.568
A0A0B4J2A4;P42765;K7EME0	3-ketoacyl-CoA thiolase, mitochondrial	ACAA2	29.1506	29.1955	29.2149	29.2659	29.2067	high	15	15	15	52.5	52.5	52.5	41601	0	323.31	6961200000	161	394	41601.8	21	4.49146e+06	830.92	172.836	157.759	4.15289e+06	830.592	172.767	157.056	4.42165e+06	828.74	172.382	157.125	4.19471e+06	832.482	173.16	157.864
Q13085;Q59FY4	Acetyl-CoA carboxylase 1;Biotin carboxylase	ACACA	28.573	28.6207	28.5624	28.7154	28.6179	high	41	41	41	23.4	23.4	23.4	265550	0	129.24	4596500000	247	1672	190086	88.5	1.04465e+06	193.261	256.602	36.6927	966033	193.21	256.534	36.5338	1.02577e+06	192.258	255.271	36.4513	976631	193.822	257.348	36.7547
Q9UKU7	Isobutyryl-CoA dehydrogenase, mitochondrial	ACAD8	24.5493	23.6332	NaN	24.0274	24.07	medium	5	5	5	11.6	11.6	11.6	45069	0.0018999	2.6616	173620000	5	415	45069.8	25	3.1773e+06	587.801	132.458	111.6	2.82382e+06	564.773	127.269	106.792	0	0	0	0	2.89285e+06	574.116	129.374	108.87
Q9H845;Q9H9W4;A0A7P0T7Z1;A0A7P0T8U3;A0A7P0T871;A0A7P0TB58;H0Y8Z9;A0A7P0T9N9	Acyl-CoA dehydrogenase family member 9, mitochondrial	ACAD9	28.103	28.0023	27.8735	28.0778	28.0142	high	16	16	16	24.5	24.5	24.5	68760	0	66.261	3016400000	96	559.5	61589.8	30.5	2.98134e+06	551.549	189.622	104.717	2.74252e+06	548.512	188.578	103.717	2.90464e+06	544.409	187.168	103.218	2.77091e+06	549.914	189.061	104.281
P11310;Q5T4U5;F6YB23;A0A7P0T8G6;A0A7P0TB55;A0A7P0T932;A0A7P0TB51	Medium-chain specific acyl-CoA dehydrogenase, mitochondrial	ACADM	28.2539	28.1643	28.1836	28.2323	28.2085	high	13	13	13	35.2	35.2	35.2	46588	0	89.315	3325900000	131	374	41509.5	18	5.07885e+06	939.588	218.868	178.391	4.67391e+06	934.797	217.752	176.76	4.9765e+06	932.733	217.271	176.842	4.72098e+06	936.927	218.248	177.671
P16219;E9PE82	Short-chain specific acyl-CoA dehydrogenase, mitochondrial	ACADS	26.4163	26.3149	26.1492	26.3603	26.3102	high	10	10	10	27.7	27.7	27.7	44297	0	31.639	914340000	26	410	44154.7	17.5	4.88419e+06	903.576	200.129	171.554	4.49178e+06	898.37	198.975	169.872	4.7492e+06	890.132	197.151	168.765	4.5339e+06	899.798	199.292	170.63
P45954	Short/branched chain specific acyl-CoA dehydrogenase, mitochondrial	ACADSB	24.9056	25.0142	24.9759	24.9035	24.9498	medium	5	5	5	16.4	16.4	16.4	47485	0	10.327	360710000	24	432	47485.4	21	3.83739e+06	709.918	168.552	134.786	3.55814e+06	711.638	168.961	134.563	3.78008e+06	708.492	168.214	134.327	3.56944e+06	708.391	168.19	134.333
P49748	Very long-chain specific acyl-CoA dehydrogenase, mitochondrial	ACADVL	31.0458	31.0709	31.0882	31.1077	31.0781	high	29	29	29	53.6	53.6	53.6	70389	0	323.31	24265000000	285	655	70390.1	41	2.45006e+06	453.262	159.523	86.0567	2.26373e+06	452.754	159.344	85.6107	2.40997e+06	451.694	158.972	85.6392	2.28373e+06	453.228	159.511	85.9462
A0A087X1H5;Q15057;A0A0U1RQT1	Arf-GAP with coiled-coil, ANK repeat and PH domain-containing protein 2	ACAP2	25.9848	26.3439	26.3947	26.3582	26.2704	high	10	10	8	21.2	21.2	17.1	88020	0	53.328	873330000	63	777	88020.6	44	1.91084e+06	353.506	155.578	67.117	1.78847e+06	357.7	157.424	67.6371	1.90662e+06	357.353	157.271	67.7526	1.80311e+06	357.846	157.488	67.8587
P24752;A0A5F9ZHL1;A0A5F9ZHJ7	Acetyl-CoA acetyltransferase, mitochondrial	ACAT1	30.6494	30.3933	30.5178	30.4042	30.4912	high	18	18	4	54.1	54.1	13.1	45199	0	323.31	16198000000	191	427	45199.6	23	4.31175e+06	797.675	180.27	151.447	3.94734e+06	789.48	178.418	149.282	4.21721e+06	790.423	178.632	149.861	3.97892e+06	789.657	178.458	149.743
Q9BWD1	Acetyl-CoA acetyltransferase, cytosolic	ACAT2	29.0258	28.645	28.8133	28.7402	28.8061	high	12	12	12	46.9	46.9	46.9	41350	0	247.25	5211300000	97	397	41350.8	17	5.52453e+06	1022.04	211.306	194.045	5.03333e+06	1006.68	208.131	190.352	5.38695e+06	1009.66	208.748	191.428	5.08863e+06	1009.89	208.795	191.507
Q9H3P7	Golgi resident protein GCP60	ACBD3	28.5664	28.5426	28.6003	28.5807	28.5725	high	14	14	14	42.6	42.6	42.6	60593	0	323.31	4389200000	128	528	60593.4	21	4.40144e+06	814.267	246.695	154.597	4.06002e+06	812.018	246.013	153.543	4.32864e+06	811.307	245.798	153.82	4.0965e+06	812.993	246.308	154.169
Q5T8D3;A0A7I2V2M2;A0A7I2YQE9;B7Z2R7;A0A7I2V560;A0A7I2YQD7;A0A7I2YQJ9;A0A7I2V690;A0A7I2V556;A0A7I2V5E1;A0A7I2V2Y9;A0A7I2V347;A0A7I2V420;A0A7I2V5U2;A0A7I2V5L4;A0A7I2YQS1;X6RDD7;A0A7I2V462;Q5T8E0	Acyl-CoA-binding domain-containing protein 5	ACBD5	24.6539	24.9431	24.923	24.4782	24.7496	medium	4	4	4	8.2	8.2	8.2	60091	0.0002416	4.9774	301800000	14	472	52974.7	23	3.4683e+06	641.636	192.783	121.821	3.2395e+06	647.91	194.668	122.513	3.44407e+06	645.515	193.948	122.387	3.2034e+06	635.746	191.013	120.557
A0A2R8Y544;Q9BR61	Acyl-CoA-binding domain-containing protein 6	ACBD6	24.3749	24.8923	24.736	25.1352	24.7846	medium	4	4	4	19.6	19.6	19.6	28129	0	8.8594	313130000	31	268.5	29640.2	14	5.63344e+06	1042.19	146.578	197.87	5.31119e+06	1062.25	149.401	200.861	5.61566e+06	1052.53	148.033	199.555	5.40397e+06	1072.47	150.838	203.374
A0A0A0MSN4;P12821;F6X3S4	Angiotensin-converting enzyme;Angiotensin-converting enzyme, soluble form	ACE	26.9781	26.2569	26.2335	26.244	26.4281	high	10	10	10	10.1	10.1	10.1	142420	0	27.467	1034200000	74	1242	142420	57	1.53142e+06	283.313	201.747	53.7901	1.37601e+06	275.207	195.975	52.0386	1.46279e+06	274.167	195.234	51.9808	1.38584e+06	275.035	195.852	52.1552
S4R3H4;E7EQT4;Q9UKV3	Apoptotic chromatin condensation inducer in the nucleus	ACIN1	28.8802	29.0256	28.8818	28.9643	28.938	high	28	28	28	25.1	25.1	25.1	145440	0	81.336	5945300000	173	1301	147363	68	1.3742e+06	254.227	184.874	48.2677	1.27505e+06	255.014	185.446	48.2203	1.34994e+06	253.016	183.993	47.9707	1.28208e+06	254.441	185.029	48.2499
P53396	ATP-citrate synthase	ACLY	32.8184	32.8488	32.8772	32.8906	32.8587	high	57	57	57	59.2	59.2	59.2	120840	0	323.31	83749000000	714	1101	120839	59	1.7998e+06	332.963	201.176	63.2167	1.66311e+06	332.628	200.974	62.8962	1.7711e+06	331.952	200.566	62.9367	1.67795e+06	333.006	201.202	63.1483
P21399	Cytoplasmic aconitate hydratase	ACO1	30.1792	30.2869	30.1785	30.271	30.2289	high	30	30	30	43.3	43.3	43.3	98398	0	293.79	13822000000	283	889	98398.9	42	2.32497e+06	430.12	211.615	81.6629	2.15407e+06	430.821	211.959	81.4634	2.28375e+06	428.038	210.59	81.1541	2.16939e+06	430.537	211.82	81.6432
A0A7I2V5A1;A2A274;Q99798;A0A7I2V3U0;A0A7I2V586;A0A7I2V3F1;A0A7I2V5T4;A0A7I2V614	Aconitate hydratase, mitochondrial	ACO2	30.4733	30.4441	30.4927	30.5602	30.4926	high	28	28	28	39.2	39.2	39.2	78460	0	246.98	16574000000	295	761	83335.4	36.5	2.70138e+06	499.755	196.054	94.8838	2.49153e+06	498.313	195.488	94.2254	2.65523e+06	497.664	195.234	94.3549	2.52012e+06	500.144	196.207	94.8429
Q9NPJ3	Acyl-coenzyme A thioesterase 13;Acyl-coenzyme A thioesterase 13, N-terminally processed	ACOT13	26.2173	26.1035	26.2182	26.1922	26.1828	medium	3	3	3	25	25	25	14960	0.00023719	4.5899	791370000	20	140	14960.5	5	1.69659e+07	3138.7	234.775	595.915	1.55949e+07	3119.03	233.304	589.774	1.66661e+07	3123.68	233.651	592.237	1.57675e+07	3129.21	234.065	593.396
A0A087X0W7;G3V4F2;A0A087WT95;Q86TX2;P49753	Acyl-coenzyme A thioesterase 1;Acyl-coenzyme A thioesterase 2, mitochondrial	ACOT2;ACOT1	26.6096	26.7492	26.7263	26.7555	26.7102	high	9	9	9	37.8	37.8	37.8	46292	0	126.2	1172300000	51	421	46292.3	25	3.44396e+06	637.132	147.471	120.966	3.19614e+06	639.239	147.958	120.873	3.3978e+06	636.842	147.403	120.742	3.22131e+06	639.302	147.973	121.232
O00154;K7EKP8	Cytosolic acyl coenzyme A thioester hydrolase	ACOT7	29.7555	29.9975	29.9128	30.0584	29.9311	high	10	10	10	32.4	32.4	32.4	41796	0	65.663	10978000000	165	329.5	36294.1	17.5	5.50158e+06	1017.79	212.699	193.239	5.12038e+06	1024.09	214.015	193.644	5.43275e+06	1018.25	212.793	193.055	5.16996e+06	1026.03	214.42	194.567
Q9Y305;H7C5Q2	Acyl-coenzyme A thioesterase 9, mitochondrial	ACOT9	29.4402	29.3626	29.3588	29.4432	29.4012	high	20	20	20	54.7	54.7	54.7	49901	0	234.93	7709500000	181	351.5	39974.6	22.5	4.23368e+06	783.231	195.42	148.705	3.89822e+06	779.656	194.528	147.424	4.1472e+06	777.301	193.94	147.373	3.93878e+06	781.69	195.036	148.233
Q15067	Peroxisomal acyl-coenzyme A oxidase 1	ACOX1	27.8698	28.0831	27.9557	28.0553	27.991	high	15	15	15	33.5	33.5	33.5	74423	0	145.17	2906400000	132	660	74423.6	30	3.00588e+06	556.089	206.929	105.579	2.79627e+06	559.262	208.11	105.75	2.96176e+06	555.115	206.567	105.247	2.81483e+06	558.631	207.875	105.934
O15254	Peroxisomal acyl-coenzyme A oxidase 3	ACOX3	25.4181	25.2036	24.9301	25.2239	25.1939	medium	6	6	6	10.9	10.9	10.9	77628	0	8.8887	440700000	32	700	77629.1	42	1.95818e+06	362.264	140.609	68.7796	1.79254e+06	358.513	139.153	67.7908	1.88658e+06	353.597	137.245	67.0404	1.80768e+06	358.753	139.246	68.0307
D3YTI2		ACP1	24.5869	23.5085	22.5098	23.6379	23.5608	medium	3	2	2	50.6	40	40	9450.7	0.00024201	5.0112	149310000	5	85	9450.8	5	1.59108e+07	2943.5	139.091	558.855	1.40446e+07	2808.97	132.734	531.144	1.43088e+07	2681.86	126.727	508.468	1.42298e+07	2824.04	133.446	535.526
P24666;G5E9R5	Low molecular weight phosphotyrosine protein phosphatase	ACP1	27.6888	27.9943	27.7634	27.8745	27.8302	medium	6	6	5	49.4	49.4	43.7	18042	0	44.282	2625600000	54	119	13506.8	7.5	1.19454e+07	2209.91	199.356	419.575	1.11497e+07	2229.97	201.166	421.663	1.17655e+07	2205.18	198.93	418.093	1.11868e+07	2220.13	200.278	421.006
A0A5F9ZHR7;P11117;E9PHY0;E9PQY3;A0A5F9ZH82;B7Z7D2	Lysosomal acid phosphatase	ACP2	26.9084	26.718	26.69	26.8278	26.786	medium	7	7	7	18.2	18.2	18.2	49352	0	23.077	1256200000	47	393	44908.8	17.5	4.97518e+06	920.409	227.12	174.75	4.56058e+06	912.13	225.077	172.474	4.84741e+06	908.538	224.191	172.255	4.6143e+06	915.754	225.971	173.656
F5H5A1;Q4G176;A0A3B3ISK9;F5H362;F5H755	Acyl-CoA synthetase family member 3, mitochondrial	ACSF3	24.8255	24.6693	24.6572	24.5193	24.6678	medium	5	5	5	19.6	19.6	19.6	35142	0	14.605	300850000	23	311	35142.4	20	4.01631e+06	743.018	130.556	141.07	3.68452e+06	736.915	129.483	139.342	3.91845e+06	734.425	129.046	139.244	3.69009e+06	732.336	128.679	138.874
A0A7P0TA76;O95573;A0A7P0TBB1;A0A7P0TB52;A0A7P0T8L6;A0A7P0T905;H7BYZ7	Long-chain-fatty-acid--CoA ligase 3	ACSL3	29.1888	28.9879	29.1415	28.9768	29.0738	high	20	20	18	36.1	36.1	32	79643	0	54.171	5989700000	113	659	73678.4	30	3.14814e+06	582.407	231.923	110.576	2.88636e+06	577.281	229.882	109.157	3.08738e+06	578.661	230.431	109.712	2.90729e+06	576.982	229.763	109.414
O60488	Long-chain-fatty-acid--CoA ligase 4	ACSL4	28.2389	28.0721	28.2772	28.2855	28.2184	high	18	16	16	34	30	30	79187	0	64.059	3492300000	136	711	79188	35	2.61059e+06	482.96	191.221	91.6952	2.39586e+06	479.179	189.724	90.6074	2.56784e+06	481.285	190.558	91.2495	2.43251e+06	482.756	191.14	91.5456
Q9ULC5	Long-chain-fatty-acid--CoA ligase 5	ACSL5	24.4916	24.4198	24.2711	24.6868	24.4673	medium	5	5	5	7.6	7.6	7.6	75990	0	7.8271	270480000	17	683	75990.8	32	2.47644e+06	458.141	174.071	86.983	2.27953e+06	455.914	173.225	86.2082	2.41067e+06	451.827	171.672	85.6644	2.32207e+06	460.838	175.095	87.3892
Q9NR19	Acetyl-coenzyme A synthetase, cytoplasmic	ACSS2	26.9053	27.0831	26.9904	27.1659	27.0362	high	9	9	9	14.3	14.3	14.3	78579	0	27.606	1477100000	63	701	78579.6	28	3.10912e+06	575.188	225.989	109.206	2.88931e+06	577.872	227.043	109.269	3.06373e+06	574.228	225.611	108.871	2.92029e+06	579.561	227.707	109.903
P60709;E7EVS6;A0A2R8Y793	Actin, cytoplasmic 1;Actin, cytoplasmic 1, N-terminally processed	ACTB	38.2205	38.2606	38.1566	38.3127	38.2376	high	27	27	1	80.3	80.3	4.5	41736	0	323.31	3546800000000	2513	334	36940.2	17	7.27456e+06	1345.79	280.84	255.513	6.72292e+06	1344.61	280.592	254.25	7.1338e+06	1337.07	279.02	253.503	6.78349e+06	1346.25	280.936	255.291
P68032;P62736;P63267;P68133;A6NL76	Actin, alpha cardiac muscle 1;Actin, aortic smooth muscle;Actin, gamma-enteric smooth muscle;Actin, alpha skeletal muscle	ACTC1;ACTA2;ACTG2;ACTA1	25.6982	25.8795	25.6412	25.834	25.7632	low	19	5	5	55.2	23.1	23.1	42019	0	175.16	606000000	13	377	42009	20	4.1575e+06	769.138	161.592	146.029	3.86528e+06	773.068	162.418	146.178	4.07482e+06	763.734	160.457	144.801	3.88796e+06	771.604	162.11	146.32
O96019;H7C5S0	Actin-like protein 6A	ACTL6A	28.5995	28.3474	28.39	28.3951	28.433	high	11	11	11	37.3	37.3	37.3	47460	0	122.47	4010800000	123	295	32721.7	15	6.16916e+06	1141.29	270.829	216.687	5.64517e+06	1129.05	267.924	213.491	6.01552e+06	1127.47	267.55	213.764	5.69785e+06	1130.8	268.338	214.434
P12814	Alpha-actinin-1	ACTN1	33.9385	33.9848	34.0418	33.9961	33.9903	medium	58	41	1	72.5	53.1	1.3	103060	0	323.31	187140000000	1075	892	103058	52	2.11178e+06	390.679	201.317	74.1747	1.95225e+06	390.457	201.203	73.8311	2.0807e+06	389.98	200.957	73.9385	1.96782e+06	390.533	201.242	74.0573
O43707;F5GXS2;H7C144	Alpha-actinin-4	ACTN4	34.9537	34.8249	34.8631	34.8351	34.8692	high	65	65	46	77.8	77.8	56.5	104850	0	323.31	348130000000	1926	911	104854	55	2.05632e+06	380.419	199.435	72.2266	1.8914e+06	378.285	198.316	71.5295	2.01467e+06	377.605	197.959	71.5922	1.9064e+06	378.344	198.347	71.7458
Q9NZ32;V9GYX7;G3V2Q5;G3V5Y4;F6S9Y6	Actin-related protein 10	ACTR10	27.2982	27.2261	27.1936	27.2113	27.2323	high	9	9	9	31.2	31.2	31.2	46306	0	96.959	1679200000	77	185	20584.2	11	8.02973e+06	1485.5	343.938	282.038	7.39346e+06	1478.71	342.367	279.608	7.8573e+06	1472.68	340.969	279.213	7.44588e+06	1477.71	342.134	280.22
P61163;R4GMT0	Alpha-centractin	ACTR1A	30.8367	30.8443	30.8925	30.9578	30.8828	high	17	17	10	60.4	60.4	38.8	42613	0	323.31	20095000000	169	354	40023.7	19	5.25137e+06	971.504	206.994	184.45	4.84926e+06	969.867	206.645	183.391	5.16772e+06	968.573	206.369	183.637	4.90428e+06	973.305	207.377	184.569
P42025	Beta-centractin	ACTR1B	27.3211	26.6119	26.3161	26.4604	26.6774	low	11	4	4	41.5	19.9	19.9	42293	0	21.537	1420600000	38	376	42293.4	19	4.65268e+06	860.746	182.018	163.422	4.18386e+06	836.786	176.951	158.227	4.40219e+06	825.092	174.478	156.434	4.19181e+06	831.908	175.919	157.756
P61160;F5H6T1	Actin-related protein 2	ACTR2	31.471	31.1333	31.1378	31.1302	31.2181	high	13	13	13	43.7	43.7	43.7	44760	0	323.31	27104000000	304	366.5	41801.4	11.5	8.85465e+06	1638.11	366.609	311.013	8.0869e+06	1617.41	361.975	305.833	8.60577e+06	1612.96	360.98	305.81	8.14786e+06	1617.03	361.89	306.639
P61158;B4DXW1	Actin-related protein 3	ACTR3	32.2506	32.3019	32.3631	32.3119	32.3069	high	22	22	22	68.2	68.2	68.2	47371	0	323.31	56202000000	419	392.5	44687.6	19.5	5.35134e+06	989.999	234.486	187.962	4.94821e+06	989.658	234.405	187.133	5.27491e+06	988.664	234.17	187.446	4.98755e+06	989.83	234.446	187.703
Q9H9F9	Actin-related protein 5	ACTR5	22.8883	22.5779	NaN	22.8884	22.7849	low	1	1	1	2.3	2.3	2.3	68297	0.0039135	2.3606	24497000	6	607	68297.5	26	2.84839e+06	526.952	179.946	100.048	2.59397e+06	518.802	177.163	98.0996	0	0	0	0	2.64973e+06	525.865	179.575	99.7204
G3V2U7;P07311	Acylphosphatase;Acylphosphatase-1	ACYP1	26.8072	26.9215	26.9537	27.063	26.9364	medium	5	5	5	39.5	39.5	39.5	14125	0	13.651	1402000000	54	114	12693.1	9	9.63758e+06	1782.95	125.921	338.513	8.93536e+06	1787.1	126.214	337.921	9.51866e+06	1784.06	125.999	338.25	9.05093e+06	1796.25	126.86	340.625
P00813;F5GWI4	Adenosine deaminase	ADA	25.8585	26.032	25.9026	25.9788	25.943	medium	7	7	7	23.7	23.7	23.7	40764	0	7.3452	679590000	37	351	39528.6	22	3.80312e+06	703.578	143.403	133.582	3.5346e+06	706.931	144.087	133.673	3.74214e+06	701.381	142.955	132.979	3.55432e+06	705.39	143.773	133.764
O14672	Disintegrin and metalloproteinase domain-containing protein 10	ADAM10	27.5968	27.5252	27.6991	27.7914	27.6531	high	8	8	8	13.1	13.1	13.1	84141	0	80.837	2539200000	38	748	84142.1	41	2.17788e+06	402.908	169.506	76.4965	2.0054e+06	401.087	168.739	75.841	2.14725e+06	402.453	169.314	76.3034	2.04026e+06	404.91	170.348	76.7836
Q13444	Disintegrin and metalloproteinase domain-containing protein 15	ADAM15	22.9005	23.5323	23.7118	23.4195	23.391	low	2	2	2	4.2	4.2	4.2	92958	0.00045137	3.5859	117490000	12	863	92959.2	39	1.89994e+06	351.488	163.368	66.7338	1.80241e+06	360.488	167.551	68.1643	1.93241e+06	362.188	168.341	68.6692	1.80748e+06	358.712	166.726	68.023
P78536	Disintegrin and metalloproteinase domain-containing protein 17	ADAM17	26.7033	26.7146	26.7091	26.9064	26.7584	high	8	8	8	17.4	17.4	17.4	93020	0	20.237	1217900000	63	824	93021	44	1.96368e+06	363.282	168.962	68.9729	1.81364e+06	362.733	168.707	68.5888	1.92933e+06	361.61	168.185	68.5597	1.84061e+06	365.288	169.895	69.27
O75173;Q5VTW1	A disintegrin and metalloproteinase with thrombospondin motifs 4	ADAMTS4	26.4212	26.4658	26.3719	26.4349	26.4235	medium	4	4	4	7.4	7.4	7.4	90196	0	190.54	966250000	45	588	63107.7	27.5	3.10871e+06	575.111	259.364	109.191	2.87479e+06	574.968	259.299	108.72	3.04795e+06	571.271	257.632	108.31	2.89337e+06	574.219	258.961	108.89
A0A7P0T9B9;Q8N6G6	ADAMTS-like protein 1	ADAMTSL1	24.0039	24.4114	24.4839	24.5202	24.3549	medium	4	4	4	2.5	2.5	2.5	198690	0.00023277	4.2019	174810000	10	1786	196051	83.5	930152	172.078	170.951	32.6709	873296	174.662	173.518	33.0266	931953	174.674	173.53	33.1174	883887	175.416	174.267	33.2644
P55265;A0A7P0Z4F9;A0A7P0Z4K3;A0A3B3IRQ9;A0A3B3ISU1;A0A3B3ISX1	Double-stranded RNA-specific adenosine deaminase	ADAR	29.2412	29.2214	29.1706	29.1639	29.1993	high	25	25	25	25.1	25.1	25.1	136060	0	92.188	6884500000	146	1102	121687	62.5	1.51382e+06	280.057	190.523	53.1718	1.39661e+06	279.327	190.026	52.8176	1.48342e+06	278.035	189.147	52.7142	1.40451e+06	278.74	189.627	52.8577
E7EV99;E7ENY0;P35611;A0A0A0MSR2;H0Y9H2	Alpha-adducin	ADD1	29.1886	28.9863	28.9579	28.9975	29.0326	high	21	21	21	40.5	40.5	40.5	70055	0	236.74	5918700000	141	632	70056.2	26	3.63244e+06	672.002	235.386	127.587	3.33022e+06	666.055	233.303	125.944	3.53992e+06	663.479	232.4	125.793	3.35696e+06	666.223	233.361	126.337
Q9UEY8	Gamma-adducin	ADD3	28.3902	28.1712	28.233	28.3097	28.276	high	16	16	16	30.3	30.3	30.3	79154	0	123.07	3529000000	110	706	79154.6	28	3.28073e+06	606.935	240.207	115.233	3.0054e+06	601.089	237.893	113.659	3.20478e+06	600.664	237.725	113.883	3.04324e+06	603.961	239.03	114.53
P48960	CD97 antigen;CD97 antigen subunit alpha;CD97 antigen subunit beta	ADGRE5	23.2097	22.5509	23.1965	22.8988	22.964	medium	3	3	3	6.3	6.3	6.3	91868	0	6.8862	97493000	16	835	91869.3	30	2.50327e+06	463.105	212.722	87.9254	2.24542e+06	449.092	206.286	84.9182	2.45755e+06	460.612	211.578	87.33	2.29747e+06	455.957	209.439	86.4636
Q8IZF2	Probable G-protein coupled receptor 116	ADGRF5	26.1924	26.0552	26.0162	26.0899	26.0884	medium	6	6	6	6.4	6.4	6.4	149460	0	11.706	762900000	48	1346	149457	58	1.46119e+06	270.32	202.01	51.3231	1.3419e+06	268.385	200.564	50.7486	1.42566e+06	267.208	199.685	50.6615	1.35395e+06	268.706	200.804	50.955
H3BSJ6;H3BNH4;H3BV52;H3BRH0;A0A5F9ZHT7;A0A5F9ZH94;Q9Y653	G-protein coupled receptor 56;GPR56 N-terminal fragment;GPR56 C-terminal fragment	ADGRG1	21.6663	22.5444	22.194	22.842	22.3117	low	1	1	1	5.3	5.3	5.3	21008	0.0086768	1.9596	51651000	12	256	28985.8	10	7.01041e+06	1296.93	136.229	246.235	6.73431e+06	1346.88	141.477	254.681	7.054e+06	1322.12	138.875	250.667	6.87534e+06	1364.48	143.325	258.748
A0A1W2PP07;A0A590UJN9;A0A590UJX8;Q9HBW9;A0A590UJU5	EGF, latrophilin and seven transmembrane domain-containing protein 1	ADGRL4	27.5483	27.2005	27.2447	27.4287	27.3555	medium	6	6	6	20.5	20.5	20.5	40565	0	57.929	1878800000	51	632	71262.6	26	3.42831e+06	634.238	128.639	120.417	3.12505e+06	625.021	126.77	118.184	3.33049e+06	624.226	126.609	118.35	3.17534e+06	630.179	127.816	119.502
P11766	Alcohol dehydrogenase class-3	ADH5	29.4763	29.4194	29.4807	29.5255	29.4755	high	13	13	13	28.9	28.9	28.9	39724	0	37.956	7872900000	104	374	39724.2	20	4.76872e+06	882.213	175.225	167.498	4.39399e+06	878.812	174.55	166.174	4.68497e+06	878.094	174.407	166.483	4.44351e+06	881.859	175.155	167.228
Q9BV57	1,2-dihydroxy-3-keto-5-methylthiopentene dioxygenase	ADI1	27.8692	27.604	27.7602	27.4833	27.6791	high	9	9	9	64.2	64.2	64.2	21498	0	16.234	2332300000	40	179	21498.4	11	8.19767e+06	1516.57	163.016	287.937	7.49607e+06	1499.24	161.153	283.489	8.02101e+06	1503.36	161.596	285.03	7.52031e+06	1492.48	160.427	283.021
Q15847	Adipogenesis regulatory factor	ADIRF	23.8005	24.4717	24.0127	23.7584	24.0108	low	1	1	1	18.4	18.4	18.4	7854.7	0.00023646	4.493	145140000	9	76	7854.75	3	2.56699e+07	4748.93	186.507	901.635	2.43667e+07	4873.42	191.396	921.51	2.54402e+07	4768.2	187.264	904.029	2.38372e+07	4730.73	185.792	897.093
A0A5K1VW54;P55263;A0A5K1VW94;A0A5F9ZH31;A0A5F9ZH72	Adenosine kinase	ADK	29.2389	29.2242	29.3322	29.2248	29.255	high	13	13	12	47.8	47.8	47.8	38753	0	314.23	6685600000	128	347	38753.5	18	5.25591e+06	972.345	188.406	184.61	4.84981e+06	969.977	187.948	183.412	5.17931e+06	970.747	188.097	184.049	4.88695e+06	969.864	187.926	183.916
A0A669KBJ7;Q9H2P0;A0A2R8Y6X0	Activity-dependent neuroprotector homeobox protein	ADNP	24.3152	24.2	24.4702	24.0384	24.256	medium	5	5	5	5.6	5.6	5.6	131490	0	5.9331	208100000	11	1102	123563	61	1.28975e+06	238.604	156.87	45.3016	1.18506e+06	237.016	155.826	44.817	1.27499e+06	238.969	157.11	45.3075	1.18614e+06	235.401	154.765	44.6394
Q9BRR6;H3BRS6	ADP-dependent glucokinase	ADPGK	27.2691	27.1968	27.0698	27.1818	27.1794	high	8	8	8	26.6	26.6	26.6	54088	0	68.19	1661300000	60	350.5	37946.8	14.5	6.08501e+06	1125.73	304.442	213.731	5.60279e+06	1120.57	303.048	211.888	5.93359e+06	1112.12	300.761	210.853	5.64248e+06	1119.81	302.841	212.35
C9JZW7;P54922	[Protein ADP-ribosylarginine] hydrolase	ADPRH	24.9922	24.2731	24.7135	24.8886	24.7168	low	2	2	2	24	24	24	13789	0.00024131	4.9307	264700000	14	241	26647.7	13	6.22042e+06	1150.78	79.3404	218.487	5.57745e+06	1115.51	76.9087	210.93	6.04214e+06	1132.46	78.0777	214.71	5.76256e+06	1143.64	78.8482	216.87
Q9NX46	Poly(ADP-ribose) glycohydrolase ARH3	ADPRS	27.7492	27.8043	27.77	27.7081	27.7579	high	10	10	10	35.3	35.3	35.3	38946	0	75.117	2535400000	100	363	38946.8	15	5.98576e+06	1107.37	215.637	210.245	5.53701e+06	1107.42	215.648	209.401	5.88415e+06	1102.85	214.758	209.096	5.56001e+06	1103.44	214.873	209.246
Q16186;A0A087WX59	Proteasomal ubiquitin receptor ADRM1	ADRM1	26.9561	28.0126	27.938	28.1793	27.7715	medium	7	7	7	21.6	21.6	21.6	42153	0	32.637	2418300000	56	387.5	39829	10	8.72201e+06	1613.57	340.085	306.354	8.36773e+06	1673.57	352.731	316.454	8.87964e+06	1664.29	350.774	315.542	8.48183e+06	1683.3	354.782	319.207
P30566;A0A7P0Z472;A0A7P0T9A7;A0A096LNY6;A0A1B0GTJ7;A0A1B0GWJ0;A0A0A6YY92;A0A7P0T8E4;A0A1B0GTG9;A0A1B0GWF8;A0A096LNY5;A0A096LP92	Adenylosuccinate lyase	ADSL	29.1973	29.0503	29.101	29.1264	29.1187	high	14	14	14	42.8	42.8	42.8	54889	0	97.14	6558300000	160	480	54449.7	25	3.77886e+06	699.09	191.862	132.73	3.47108e+06	694.228	190.527	131.271	3.69971e+06	693.428	190.308	131.471	3.50676e+06	695.951	191	131.974
P30520	Adenylosuccinate synthetase isozyme 2	ADSS2	30.064	30.1776	30.135	30.1762	30.1382	high	15	15	15	41.2	41.2	41.2	50097	0	126.52	13168000000	170	456	50097.4	20	4.8638e+06	899.804	225.387	170.837	4.50723e+06	901.459	225.802	170.456	4.78895e+06	897.582	224.831	170.178	4.54145e+06	901.296	225.761	170.914
Q8N556	Actin filament-associated protein 1	AFAP1	26.0967	26.5158	26.3227	26.248	26.2958	medium	6	6	6	10	10	10	80724	0	13.799	914350000	44	730	80724.9	28	3.0157e+06	557.904	225.181	105.924	2.8288e+06	565.769	228.356	106.981	2.98794e+06	560.023	226.037	106.178	2.82161e+06	559.977	226.018	106.189
Q8TED9	Actin filament-associated protein 1-like 1	AFAP1L1	27.0393	26.9542	26.7417	26.8479	26.8958	high	9	9	9	15.9	15.9	15.9	86431	0	23.147	1464300000	45	768	86431.7	37	2.36457e+06	437.446	189.044	83.0537	2.1761e+06	435.227	188.086	82.2966	2.29714e+06	430.547	186.063	81.6298	2.18408e+06	433.453	187.319	82.1961
J3KN01;P55196;A8MQ02;Q5TIG5	Afadin	AFDN	28.6819	28.4112	28.5039	28.5095	28.5266	high	34	34	25	25.9	25.9	19.2	207620	0	323.31	4303700000	268	1802.5	204305	91	1.01983e+06	188.668	195.856	35.8206	932617	186.526	193.633	35.2701	995550	186.594	193.703	35.3773	942989	187.146	194.276	35.4887
Q9Y4W6	AFG3-like protein 2	AFG3L2	28.5615	28.5178	28.5332	28.5869	28.5499	high	21	21	20	26.2	26.2	25.2	88583	0	200.07	4667600000	228	797	88583.7	45	2.05366e+06	379.927	168.275	72.1332	1.89304e+06	378.613	167.693	71.5915	2.01529e+06	377.721	167.298	71.6143	1.91211e+06	379.478	168.077	71.9609
Q6ULP2	Aftiphilin	AFTPH	25.685	25.8299	25.6196	26.1391	25.8184	medium	3	3	3	4	4	4	102110	0.00066284	3.2484	613540000	3	936	102113	39	2.13095e+06	394.226	201.272	74.8481	1.97839e+06	395.685	202.017	74.8196	2.08789e+06	391.329	199.793	74.1942	2.01737e+06	400.368	204.408	75.9222
Q96P47;C9J975;H0Y873	Arf-GAP with GTPase, ANK repeat and PH domain-containing protein 3	AGAP3	23.5598	23.6596	23.5574	23.998	23.6937	medium	4	4	4	5.6	5.6	5.6	95043	0.00023518	4.3708	133230000	12	404	43347.9	17	4.48417e+06	829.573	394.225	157.503	4.15732e+06	831.477	395.13	157.223	4.40431e+06	825.491	392.286	156.509	4.24899e+06	843.256	400.728	159.908
P52594;B8ZZY2;C9J2I0	Arf-GAP domain and FG repeat-containing protein 1	AGFG1	27.7409	27.6399	27.8073	27.9037	27.773	medium	8	8	7	21.9	21.9	20.5	58259	0	323.31	2490200000	96	541	56413.2	16	5.60996e+06	1037.84	302.319	197.046	5.16026e+06	1032.07	300.636	195.153	5.52381e+06	1035.31	301.582	196.291	5.24929e+06	1041.78	303.464	197.553
O95081;A0A0C4DG34	Arf-GAP domain and FG repeat-containing protein 2	AGFG2	26.1137	25.8349	26.1109	26.3723	26.1079	medium	5	4	4	13.1	11.4	11.4	48962	0	25.758	787190000	29	318	33071.9	12.5	6.75954e+06	1250.52	306.139	237.424	6.17379e+06	1234.78	302.286	233.483	6.63913e+06	1244.36	304.631	235.925	6.35034e+06	1260.29	308.531	238.99
E9PC15;A0A3B3ITD0;Q53H12;A0A3B3ISY9;A0A3B3ISZ0;A0A0G2JLG5;E9PG39	Acylglycerol kinase, mitochondrial	AGK	28.1132	28.4653	28.4284	28.5049	28.3779	high	14	14	14	45.7	45.7	45.7	43796	0	47.524	3843500000	80	350	39032.8	21	4.33161e+06	801.349	175.479	152.145	4.04904e+06	809.82	177.334	153.128	4.30261e+06	806.429	176.592	152.895	4.08564e+06	810.836	177.557	153.76
P35573	Glycogen debranching enzyme;4-alpha-glucanotransferase;Amylo-alpha-1,6-glucosidase	AGL	25.8748	26.2337	26.4303	26.2392	26.1945	high	17	17	17	13	13	13	174760	0	14.962	933630000	45	1532	174764	93	900228	166.542	145.525	31.6198	842619	168.526	147.258	31.8665	903274	169.298	147.933	32.0982	849232	168.539	147.269	31.9602
Q9UKV8	Protein argonaute-2	AGO2	26.2454	26.2873	26.3472	26.3195	26.2999	high	12	12	12	16.4	16.4	16.4	97207	0	18.538	871020000	69	859	97208.1	51	1.66511e+06	308.045	149.721	58.4857	1.53968e+06	307.941	149.67	58.2283	1.64197e+06	307.75	149.577	58.3481	1.55334e+06	308.276	149.833	58.4588
Q9NRZ7	1-acyl-sn-glycerol-3-phosphate acyltransferase gamma	AGPAT3	25.4046	25.4562	25.5509	25.506	25.4794	medium	4	4	4	10.6	10.6	10.6	43380	0	7.3881	479090000	15	376	43381	17	4.83529e+06	894.529	194.023	169.836	4.473e+06	894.614	194.042	169.162	4.77702e+06	895.347	194.201	169.754	4.51599e+06	896.244	194.395	169.956
Q9NUQ2	1-acyl-sn-glycerol-3-phosphate acyltransferase epsilon	AGPAT5	26.4118	26.3081	26.4441	26.1903	26.3386	high	8	8	8	28.8	28.8	28.8	42072	0	23.968	891270000	45	364	42072.2	19	4.49784e+06	832.101	175.041	157.983	4.13609e+06	827.231	174.016	156.42	4.42358e+06	829.102	174.41	157.194	4.14903e+06	823.417	173.214	156.146
O00116;B7Z3Q4;A0A7P0T984;A0A1B0GWA2;A0A7P0TAL3;A0A2R8YEL0;A0A7P0TAU9	Alkyldihydroxyacetonephosphate synthase, peroxisomal	AGPS	29.1329	28.9233	28.875	28.8733	28.9511	high	17	17	17	33.4	33.4	33.4	72911	0	261.79	5624600000	177	629	69516.8	33	2.85646e+06	528.446	192.648	100.331	2.61812e+06	523.632	190.892	99.0129	2.78104e+06	521.244	190.022	98.8256	2.63355e+06	522.655	190.536	99.1116
A0A087X208;A0A494C0G5;A0A494C1I6;O00468	Agrin;Agrin N-terminal 110 kDa subunit;Agrin C-terminal 110 kDa subunit;Agrin C-terminal 90 kDa fragment;Agrin C-terminal 22 kDa fragment	AGRN	25.7463	25.6601	25.6969	25.5328	25.659	high	10	10	10	5.8	5.8	5.8	202290	0	13.121	613840000	55	1951.5	204331	85	980063	181.312	183.388	34.424	901768	180.356	182.422	34.1034	960862	180.092	182.154	34.1447	904146	179.437	181.492	34.0268
Q6RW13	Type-1 angiotensin II receptor-associated protein	AGTRAP	24.5806	24.9414	24.7325	25.0637	24.8296	low	1	1	1	13.8	13.8	13.8	17419	0	91.977	296140000	19	159	17419.2	7	1.1362e+07	2101.97	183.071	399.081	1.06433e+07	2128.7	185.399	402.513	1.12298e+07	2104.77	183.315	399.055	1.07772e+07	2138.85	186.283	405.592
Q8WYP5	Protein ELYS	AHCTF1	23.5229	24.1388	23.517	23.7827	23.7404	medium	5	5	5	2.5	2.5	2.5	252500	0.00024225	5.0177	147350000	15	2266	252498	108	704735	130.376	164.6	24.7533	667647	133.532	168.584	25.2493	692083	129.716	163.766	24.5935	662822	131.544	166.074	24.9448
P23526	Adenosylhomocysteinase	AHCY	30.9173	31.0845	31.0846	31.02	31.0266	high	16	16	16	41	41	41	47716	0	323.31	23725000000	210	432	47716.1	20	5.00185e+06	925.344	220.769	175.686	4.64268e+06	928.551	221.534	175.579	4.93987e+06	925.868	220.894	175.541	4.66843e+06	926.498	221.044	175.693
O43865;H0Y8B3	Putative adenosylhomocysteinase 2;Adenosylhomocysteinase	AHCYL1;AHCYL2	26.6802	26.7356	26.9946	26.7881	26.7996	medium	6	6	2	13.4	13.4	5.7	58951	0	8.5302	1322600000	31	524	58478	25	3.45309e+06	638.823	188.296	121.287	3.19451e+06	638.913	188.323	120.811	3.43191e+06	643.235	189.597	121.955	3.22523e+06	640.08	188.667	121.379
Q09666	Neuroblast differentiation-associated protein AHNAK	AHNAK	34.9549	35.8893	35.7345	35.7318	35.5776	high	280	280	278	74.4	74.4	74.4	629090	0	323.31	583050000000	3418	5890	629101	376	300801	55.6482	175.039	10.5654	285123	57.0254	179.371	10.7829	302064	56.6152	178.08	10.734	286040	56.7675	178.559	10.7649
Q8IVF2	Protein AHNAK2	AHNAK2	27.9254	28.4025	28.3911	28.0851	28.201	high	31	29	29	18	17.3	17.3	616620	0	73.936	3413500000	110	5795	616629	307	294320	54.4493	167.873	10.3378	276359	55.2726	170.411	10.4514	293929	55.0905	169.85	10.4449	275358	54.6475	168.484	10.3629
O95433;H0YJG7	Activator of 90 kDa heat shock protein ATPase homolog 1	AHSA1	30.0717	29.932	30.0201	29.9606	29.9961	high	12	12	12	43.8	43.8	43.8	38274	0	125.31	11892000000	97	277	30985.7	15.5	6.27748e+06	1161.33	222.245	220.492	5.76845e+06	1153.71	220.785	218.153	6.15574e+06	1153.76	220.794	218.747	5.81805e+06	1154.65	220.966	218.958
Q96BJ3	Axin interactor, dorsalization-associated protein	AIDA	26.8762	26.971	26.9512	27.186	26.9961	high	8	8	8	25.2	25.2	25.2	35023	0	16.141	1495300000	49	306	35023.2	15	5.79744e+06	1072.53	187.816	203.631	5.37106e+06	1074.23	188.114	203.125	5.71066e+06	1070.34	187.432	202.931	5.45523e+06	1082.65	189.587	205.303
A0A7I2PK44;A0A6Q8PG15;A0A6Q8PFM5;O95831;A0A6Q8PFE1;A0A6Q8PHC0;A0A6Q8PHJ9;A0A6Q8PFQ8;A0A6Q8PFS4;A0A6Q8PFA7;A0A7I2RLJ8;A0A6Q8PFW2;E9PMA0	Apoptosis-inducing factor 1, mitochondrial	AIFM1	29.2225	29.2234	29.1616	29.2506	29.2145	high	16	16	16	30	30	30	66673	0	49.394	6894500000	159	609	66515.2	31	3.05011e+06	564.27	188.108	107.133	2.81594e+06	563.197	187.75	106.494	2.98985e+06	560.381	186.811	106.246	2.84009e+06	563.644	187.899	106.884
Q12904;A0A5F9ZHC5	Aminoacyl tRNA synthase complex-interacting multifunctional protein 1;Endothelial monocyte-activating polypeptide 2	AIMP1	29.1199	29.0735	29.0917	29.1399	29.1063	high	13	13	13	65.1	65.1	65.1	34352	0	65.838	6248800000	86	292.5	32136.1	16	5.88882e+06	1089.43	187.121	206.841	5.42791e+06	1085.6	186.462	205.275	5.77895e+06	1083.14	186.039	205.358	5.48186e+06	1087.93	186.863	206.305
Q13155;A8MU58	Aminoacyl tRNA synthase complex-interacting multifunctional protein 2	AIMP2	29.0519	28.7614	28.8633	28.7842	28.8652	medium	7	7	7	34.7	34.7	34.7	35348	0	122.98	5001700000	112	281	31054.4	14	6.71438e+06	1242.16	219.54	235.838	6.13672e+06	1227.36	216.924	232.081	6.55267e+06	1228.15	217.064	232.852	6.18849e+06	1228.17	217.067	232.899
O00170;E9PMH2	AH receptor-interacting protein	AIP	27.9945	27.4999	27.7214	27.718	27.7334	high	10	10	10	42.7	42.7	42.7	37636	0	98.448	2509000000	90	281	32115.6	15	6.03865e+06	1117.15	210.226	212.103	5.4764e+06	1095.3	206.113	207.108	5.87387e+06	1100.93	207.172	208.731	5.56198e+06	1103.83	207.719	209.321
P00568;Q5T9B7	Adenylate kinase isoenzyme 1	AK1	29.9457	29.8924	30.0005	29.9649	29.9509	high	13	12	12	71.1	66.5	66.5	21635	0	150.82	10830000000	136	202	22522.8	11.5	8.4255e+06	1558.72	168.614	295.939	7.76458e+06	1552.94	167.989	293.644	8.29145e+06	1554.05	168.109	294.641	7.84285e+06	1556.49	168.374	295.16
F8W1A4;P54819;F8VY04;A0A5K1VW67;F8VZG5;A0A5F9ZHP2	Adenylate kinase 2, mitochondrial;Adenylate kinase 2, mitochondrial;Adenylate kinase 2, mitochondrial, N-terminally processed	AK2	30.3684	30.3575	30.2176	30.2564	30.3	high	11	11	11	65.5	65.5	65.5	25630	0	123.2	14017000000	185	193.5	21658	12	8.18841e+06	1514.86	194.129	287.612	7.55684e+06	1511.39	193.685	285.787	8.00347e+06	1500.07	192.234	284.407	7.58918e+06	1506.15	193.013	285.613
Q9UIJ7	GTP:AMP phosphotransferase AK3, mitochondrial	AK3	29.1218	29.0463	29.1364	28.8958	29.0501	high	15	15	15	72.2	72.2	72.2	25565	0	94.439	6234600000	131	227	25565.4	17	5.54279e+06	1025.42	131.074	194.687	5.10383e+06	1020.78	130.482	193.019	5.44736e+06	1020.99	130.508	193.575	5.11616e+06	1015.35	129.788	192.543
F8VS11;P27144	Adenylate kinase 4, mitochondrial	AK4	24.3594	24.3415	24.3923	24.2203	24.3284	low	2	2	2	28.7	28.7	28.7	19780	0.00022624	3.6212	159140000	4	197	22524.3	13.5	5.83836e+06	1080.1	106.822	205.068	5.38602e+06	1077.22	106.537	203.691	5.74274e+06	1076.35	106.451	204.071	5.40014e+06	1071.71	105.992	203.23
Q9Y6K8	Adenylate kinase isoenzyme 5	AK5	27.9721	28.0025	28.0452	28.1217	28.0354	high	15	15	14	33.1	33.1	31.5	63332	0	89.377	2999700000	137	562	63333	27	3.35213e+06	620.144	196.375	117.741	3.09804e+06	619.618	196.208	117.163	3.30137e+06	618.769	195.939	117.316	3.135e+06	622.173	197.017	117.983
Q9Y3D8;A0A087WY94;A0A087WVD7	Adenylate kinase isoenzyme 6	AK6	24.2999	24.4646	24.6608	24.6786	24.526	medium	3	3	3	18.6	18.6	18.6	20061	0.00044873	3.4832	259970000	8	109	12545.1	7	1.12322e+07	2077.96	208.43	394.523	1.04399e+07	2088.01	209.438	394.819	1.11972e+07	2098.66	210.506	397.897	1.06116e+07	2105.98	211.241	399.36
I3L0W0;Q92667	A-kinase anchor protein 1, mitochondrial	AKAP1	22.2234	22.578	22.365	NaN	22.3888	low	1	1	1	7.8	7.8	7.8	21783	0.0073882	2.0547	30182000	1	553.5	59562.7	26	2.76564e+06	511.644	55.7257	97.1411	2.59398e+06	518.805	56.5057	98.1002	2.73397e+06	512.423	55.8105	97.1531	0	0	0	0
Q02952	A-kinase anchor protein 12	AKAP12	31.9878	32.0389	32.1625	32.0784	32.0669	high	84	84	84	62.3	62.3	62.3	191480	0	323.31	49936000000	1076	1782	191482	83	1.24699e+06	230.694	220.867	43.7998	1.15307e+06	230.617	220.793	43.6071	1.2316e+06	230.837	221.003	43.7656	1.16331e+06	230.87	221.035	43.7801
Q12802;H0YMW2;A0A087WTD7;A8MYJ1	A-kinase anchor protein 13	AKAP13	26.5862	26.5274	26.5202	26.6936	26.5819	high	18	18	18	9.1	9.1	9.1	307550	0	82.326	1031600000	84	1589.5	173989	68	1.26505e+06	234.034	359.886	44.4339	1.16531e+06	233.065	358.396	44.0701	1.23956e+06	232.328	357.262	44.0484	1.18157e+06	234.494	360.593	44.4673
Q02040;X6RAJ1	A-kinase anchor protein 17A	AKAP17A	23.3817	23.6303	23.755	23.9838	23.6877	medium	5	5	5	6.6	6.6	6.6	80735	0.00067099	3.4435	168240000	10	570.5	66121	29.5	2.56456e+06	474.444	191.521	90.0782	2.39278e+06	478.563	193.184	90.4909	2.55937e+06	479.696	193.641	90.9483	2.44712e+06	485.656	196.047	92.0955
Q9Y2D5;C9JVY5	A-kinase anchor protein 2	AKAP2;PALM2AKAP2	31.0009	31.0374	31.0674	31.0581	31.0409	high	34	34	34	49.7	49.7	49.7	94659	0	323.31	23401000000	311	818.5	89971.8	34.5	2.90747e+06	537.881	254.577	102.123	2.68733e+06	537.474	254.384	101.63	2.8621e+06	536.437	253.893	101.706	2.70966e+06	537.76	254.519	101.976
A0A7P0T893;O43823	A-kinase anchor protein 8	AKAP8	25.5939	26.226	26.1382	26.05	26.002	high	8	8	8	14.3	14.3	14.3	74846	0	16.464	761260000	49	685.5	75477.6	27	3.06713e+06	567.42	212.345	107.731	2.9015e+06	580.31	217.169	109.73	3.07689e+06	576.695	215.817	109.339	2.90404e+06	576.337	215.682	109.291
A0A7P0TAE3;Q9ULX6;A0A7P0TAJ5	A-kinase anchor protein 8-like	AKAP8L	26.7819	27.0843	26.8941	26.8457	26.9015	medium	6	6	6	13.7	13.7	13.7	68193	0	22.994	1379600000	22	612	68194.1	24	3.61068e+06	667.976	227.756	126.822	3.37101e+06	674.213	229.883	127.486	3.56161e+06	667.544	227.609	126.563	3.36684e+06	668.184	227.827	126.709
Q99996;A0A7P0Z4Q5;A0A7P0TBH8;A0A7P0TBI4;A0A7P0Z4N5;A0A7P0T928;A0A7P0T9A9;A0A7P0T8N5;A0A7P0TAX3;A0A7P0T939;A0A0A0MRF6;A0A7P0TAD6;A0A7P0TAA2	A-kinase anchor protein 9	AKAP9	25.3443	25.1739	25.2354	25.0538	25.2018	high	19	19	19	5.9	5.9	5.9	452980	0	37.911	470720000	61	3876	449362	236	347478	64.2835	145.596	12.2049	318634	63.7279	144.337	12.0502	339858	63.6989	144.272	12.077	319537	63.4153	143.629	12.0255
P14550	Alcohol dehydrogenase [NADP(+)]	AKR1A1	30.4738	30.4703	30.4153	30.5632	30.4807	high	17	17	17	58.5	58.5	58.5	36573	0	174.12	16543000000	140	325	36573	22	4.48192e+06	829.155	151.623	157.424	4.13722e+06	827.457	151.313	156.463	4.39409e+06	823.574	150.603	156.146	4.18153e+06	829.868	151.754	157.369
P15121;E9PCX2	Aldose reductase	AKR1B1	29.3636	29.1242	29.1764	29.3088	29.2433	high	12	12	12	43	43	43	35853	0	120.5	6882100000	77	289.5	32649.2	16	5.93811e+06	1098.55	196.932	208.572	5.43736e+06	1087.49	194.949	205.632	5.79578e+06	1086.29	194.734	205.956	5.51363e+06	1094.23	196.158	207.501
A0A0A0MSS8;P42330;S4R3Z2	Aldo-keto reductase family 1 member C3	AKR1C3	28.5251	28.4565	28.665	28.5784	28.5563	high	11	11	7	43	43	28.2	36867	0	66.306	4420900000	88	323	36853.2	20	4.61483e+06	853.744	157.375	162.093	4.25017e+06	850.047	156.693	160.734	4.55536e+06	853.8	157.385	161.877	4.30098e+06	853.572	157.343	161.864
H3BLU7;O43488	Aflatoxin B1 aldehyde reductase member 2	AKR7A2	27.9475	27.93	28.0589	28.0898	28.0065	medium	5	5	5	22	22	22	34684	0	37.193	2792300000	76	336.5	37136.6	14	6.45913e+06	1194.94	207.227	226.872	5.95933e+06	1191.89	206.697	225.372	6.37004e+06	1193.92	207.05	226.362	6.0392e+06	1198.54	207.851	227.281
P31749	RAC-alpha serine/threonine-protein kinase	AKT1	27.2809	27.0779	27.2817	27.2782	27.2297	high	12	12	11	27.1	27.1	25.4	55686	0	14.528	1688300000	46	480	55686.4	29	3.04383e+06	563.108	156.786	106.912	2.78915e+06	557.839	155.319	105.481	2.99002e+06	560.412	156.036	106.252	2.83124e+06	561.888	156.447	106.552
Q96B36	Proline-rich AKT1 substrate 1	AKT1S1	25.3973	25.0361	25.2948	24.7927	25.1302	medium	3	3	3	16	16	16	27383	0.00023359	4.2732	340010000	13	256	27383.3	10	8.21764e+06	1520.26	208.147	288.638	7.47862e+06	1495.75	204.79	282.829	8.03953e+06	1506.83	206.308	285.688	7.46247e+06	1481	202.772	280.844
A0A5K1VW74;Q9Y243;A0A7P0T8T9;A0A5F9ZGY0;A0A5F9ZHU3;A0A7P0TB32	RAC-gamma serine/threonine-protein kinase	AKT3	25.0028	25.0956	24.9533	25.2286	25.0701	high	8	7	7	19.1	17.3	17.3	53077	0.00023838	4.6926	378940000	18	427.5	49697	25.5	3.17254e+06	586.92	155.76	111.433	2.93976e+06	587.961	156.036	111.177	3.1102e+06	582.938	154.703	110.522	2.97792e+06	590.998	156.842	112.072
Q9H8T0;H3BM79	AKT-interacting protein	AKTIP	24.5858	24.235	23.9322	24.4788	24.3079	low	2	2	2	14.7	14.7	14.7	33128	0.0024979	2.4983	208460000	3	270.5	30566.1	14.5	5.48624e+06	1014.96	168.117	192.7	4.99263e+06	998.542	165.398	188.813	5.24582e+06	983.212	162.859	186.413	5.08137e+06	1008.45	167.04	191.233
P13716	Delta-aminolevulinic acid dehydratase	ALAD	27.0529	26.9887	27.1909	27.1932	27.1064	medium	6	6	6	27.3	27.3	27.3	36294	0	8.8979	1640600000	23	330	36294.9	16	5.47083e+06	1012.1	183.667	192.159	5.03868e+06	1007.75	182.877	190.555	5.40136e+06	1012.37	183.714	191.94	5.11563e+06	1015.25	184.237	192.523
Q13740;F5GXJ9	CD166 antigen	ALCAM	29.6913	29.522	29.6316	29.543	29.597	high	17	17	17	36.9	36.9	36.9	65102	0	219.34	8779400000	153	557.5	62315.5	28.5	3.37088e+06	623.613	202.992	118.4	3.09426e+06	618.861	201.445	117.02	3.30454e+06	619.362	201.608	117.428	3.12011e+06	619.217	201.561	117.423
Q8IZ83;F5H4B6	Aldehyde dehydrogenase family 16 member A1	ALDH16A1	28.1578	28.1836	28.1792	28.2491	28.1924	high	12	12	12	20.2	20.2	20.2	85126	0	76.157	3427000000	132	720.5	76140.3	22	4.14128e+06	766.138	326.091	145.459	3.82674e+06	765.36	325.76	144.721	4.07104e+06	763.026	324.767	144.666	3.86493e+06	767.035	326.473	145.454
P54886	Delta-1-pyrroline-5-carboxylate synthase;Glutamate 5-kinase;Gamma-glutamyl phosphate reductase	ALDH18A1	31.3883	31.323	31.3239	31.3649	31.35	high	28	28	28	43.1	43.1	43.1	87301	0	323.31	27612000000	259	795	87302.3	45	2.25691e+06	417.529	182.254	79.2724	2.07924e+06	415.855	181.523	78.6336	2.2124e+06	414.665	181.003	78.6186	2.09793e+06	416.355	181.741	78.9538
P00352	Retinal dehydrogenase 1	ALDH1A1	33.4697	33.4693	33.5198	33.4872	33.4865	high	31	31	28	63.3	63.3	60.1	54861	0	323.31	123430000000	607	501	54861.8	24	4.51231e+06	834.779	228.984	158.492	4.16572e+06	833.157	228.539	157.541	4.43905e+06	832.001	228.222	157.744	4.19979e+06	833.49	228.631	158.056
O94788;H0YMG7	Retinal dehydrogenase 2	ALDH1A2	25.0243	23.9967	24.1731	23.9487	24.2857	medium	7	5	4	15.1	13.3	12	56723	0	6.073	278860000	14	503.5	55243.2	23	3.52041e+06	651.276	184.712	123.652	3.11658e+06	623.326	176.785	117.864	3.34044e+06	626.091	177.569	118.704	3.13411e+06	621.995	176.407	117.95
P47895;H0Y2X5	Aldehyde dehydrogenase family 1 member A3	ALDH1A3	24.2579	25.3659	25.4041	25.6938	25.1804	medium	10	7	7	17.2	13.9	13.9	56108	0	14.058	463660000	34	458.5	50182.5	22.5	3.48842e+06	645.359	181.049	122.528	3.36761e+06	673.534	188.953	127.358	3.58856e+06	672.595	188.69	127.521	3.4372e+06	682.148	191.37	129.356
P30837	Aldehyde dehydrogenase X, mitochondrial	ALDH1B1	28.2816	28.35	28.3479	28.411	28.3476	high	16	14	12	40.8	39.1	33.5	57206	0	102.48	3802300000	138	517	57206.3	22	4.15949e+06	769.507	220.102	146.099	3.84934e+06	769.879	220.209	145.576	4.09541e+06	767.594	219.555	145.532	3.88707e+06	771.428	220.652	146.287
P05091	Aldehyde dehydrogenase, mitochondrial	ALDH2	28.891	28.828	28.888	28.8941	28.8753	high	17	14	14	38.3	35.2	35.2	56381	0	98.492	5175900000	131	517	56381.3	23	4.06438e+06	751.91	211.967	142.758	3.74405e+06	748.822	211.097	141.594	3.99199e+06	748.209	210.924	141.857	3.7813e+06	750.437	211.552	142.306
P51648;A0A5F9ZHI5;J3QRD1;A0A5F9ZHN9;A0A5F9ZGX4;A0A5F9ZI12;A0A5K1VW72	Fatty aldehyde dehydrogenase	ALDH3A2	26.8086	26.8255	26.6353	26.7851	26.7636	high	9	9	9	22.9	22.9	22.9	54847	0	14.196	1244000000	62	403	45518.9	20	4.33714e+06	802.371	220.038	152.339	4.00657e+06	801.327	219.752	151.522	4.2328e+06	793.343	217.562	150.414	4.03109e+06	800.011	219.391	151.707
P30038	Delta-1-pyrroline-5-carboxylate dehydrogenase, mitochondrial	ALDH4A1	26.853	26.7733	26.8242	26.9431	26.8484	high	9	9	9	22.6	22.6	22.6	61719	0	118.24	1386200000	53	563	61719.5	30	2.89621e+06	535.8	165.345	101.727	2.66584e+06	533.177	164.536	100.818	2.84187e+06	532.646	164.372	100.987	2.70324e+06	536.486	165.557	101.734
Q02252;G3V4Z4	Methylmalonate-semialdehyde dehydrogenase [acylating], mitochondrial	ALDH6A1	24.1554	24.175	23.6235	24.0961	24.0125	medium	5	5	5	12.3	12.3	12.3	57839	0.00024432	5.1822	175390000	9	393.5	42432.3	21	3.7218e+06	688.534	199.121	130.726	3.43876e+06	687.763	198.898	130.048	3.57541e+06	670.13	193.798	127.054	3.45372e+06	685.425	198.222	129.978
P49419;A0A1B0GW77;A0A1B0GTG2;A0A1B0GW82;A0A1B0GUA1;A0A1B0GTY9;A0A1B0GTJ4;A0A1B0GV49	Alpha-aminoadipic semialdehyde dehydrogenase	ALDH7A1	30.845	30.5559	30.681	30.6337	30.6789	high	23	23	23	47.7	47.7	47.7	58486	0	96.254	18632000000	150	528.5	57302.8	24	4.15846e+06	769.316	224.971	146.063	3.80311e+06	760.634	222.432	143.827	4.0631e+06	761.538	222.696	144.384	3.84191e+06	762.467	222.968	144.587
P49189	4-trimethylaminobutyraldehyde dehydrogenase	ALDH9A1	28.8555	28.9664	29.0748	28.8752	28.943	high	13	13	13	27.1	27.1	27.1	53801	0	33.987	5517600000	116	494	53801.9	25	3.73463e+06	690.908	185.858	131.176	3.46105e+06	692.222	186.211	130.891	3.69638e+06	692.804	186.368	131.353	3.47651e+06	689.949	185.6	130.836
P04075;J3KPS3;H3BQN4;H3BPS8;H3BUH7;H3BR04;H3BMQ8	Fructose-bisphosphate aldolase A;Fructose-bisphosphate aldolase	ALDOA	34.5469	34.4864	34.5521	34.4672	34.5131	high	27	27	23	84.9	84.9	73.4	39420	0	323.31	264090000000	716	278	30426.7	15	7.45206e+06	1378.63	271.728	261.748	6.8677e+06	1373.56	270.729	259.725	7.32122e+06	1372.2	270.46	260.163	6.9163e+06	1372.61	270.541	260.289
P09972;J3KSV6;J3QKP5;A8MVZ9;K7EKH5;C9J8F3	Fructose-bisphosphate aldolase C;Fructose-bisphosphate aldolase	ALDOC	31.0511	31.1138	30.7894	30.6968	30.9128	medium	10	6	6	30.8	19.2	19.2	39455	0	258.91	25413000000	91	177.5	19418.7	11.5	8.73651e+06	1616.26	318.847	306.863	8.08184e+06	1616.39	318.874	305.642	8.50948e+06	1594.91	314.636	302.388	8.03443e+06	1594.51	314.558	302.369
Q9BT22;K7EID2	Chitobiosyldiphosphodolichol beta-mannosyltransferase	ALG1	26.6279	26.5465	26.735	26.5205	26.6075	medium	5	5	5	12.5	12.5	12.5	52518	0	12.101	1083800000	72	315.5	35891.3	15	5.74387e+06	1062.62	279.032	201.749	5.28653e+06	1057.32	277.643	199.928	5.66485e+06	1061.75	278.805	201.303	5.32169e+06	1056.14	277.333	200.278
Q9H553	Alpha-1,3/1,6-mannosyltransferase ALG2	ALG2	26.3573	26.3743	26.2001	26.6242	26.389	high	9	9	9	28.4	28.4	28.4	47091	0	37.37	873290000	32	416	47091.5	19	4.48856e+06	830.384	195.518	157.657	4.1465e+06	829.314	195.266	156.814	4.38278e+06	821.454	193.415	155.744	4.21777e+06	837.058	197.09	158.732
A0A7P0T901;A0A7P0TB27;Q9Y673;A0A7P0T850;A0A7P0T9X2;A0A7P0Z4I2;B4DR67;A0A7P0TAL2;A0A7P0T9C7;A0A7P0T9B8;A0A7P0T882	Dolichyl-phosphate beta-glucosyltransferase	ALG5	26.0119	26.0739	26.3161	26.0591	26.1153	medium	6	6	6	22	22	22	33727	0	29.419	802990000	38	259	29205	11	7.65136e+06	1415.5	238.703	268.748	7.08056e+06	1416.13	238.81	267.775	7.60378e+06	1425.16	240.332	270.204	7.1306e+06	1415.14	238.642	268.354
H0YCW6;A0A087WZ62;Q9H6U8	Alpha-1,2-mannosyltransferase ALG9	ALG9	23.8231	23.9986	23.7942	23.8474	23.8658	low	2	2	2	14.5	14.5	14.5	24198	0.00023105	4.0232	141510000	10	611	69863.4	23	3.35143e+06	620.015	75.0156	117.716	3.11683e+06	623.375	75.4222	117.873	3.28808e+06	616.277	74.5633	116.843	3.12085e+06	619.363	74.9368	117.451
Q86V81;E9PB61	THO complex subunit 4	ALYREF	29.9035	30.1787	30.2141	30.2998	30.149	high	8	8	8	44.4	44.4	44.4	26888	0	323.31	13334000000	103	260.5	27222.8	13.5	7.16716e+06	1325.93	178.258	251.741	6.67762e+06	1335.55	179.551	252.537	7.11337e+06	1333.24	179.241	252.777	6.75563e+06	1340.72	180.247	254.243
H3BTE3;H3BTZ6;H3BSV9;A0A3B3IU33;Q9Y303	Putative N-acetylglucosamine-6-phosphate deacetylase	AMDHD2	22.9683	22.4655	22.9782	23.3764	22.9471	low	1	1	1	4.5	4.5	4.5	28479	0.009048	1.9295	79274000	9	300	31872.3	13	5.71668e+06	1057.59	150.595	200.794	5.16211e+06	1032.44	147.014	195.223	5.61789e+06	1052.95	149.935	199.634	5.41245e+06	1074.16	152.954	203.693
A0A5F9UK94;Q01433;H0Y360;H0YF16;A0A590UK85;A0A7P0Z4H6	AMP deaminase 2	AMPD2	26.3191	26.5298	26.4639	26.3946	26.4268	high	11	11	11	14.2	14.2	14.2	94889	0	14.207	1015100000	45	772	88967.9	34	2.50467e+06	463.365	219.841	87.9748	2.33083e+06	466.172	221.173	88.148	2.47385e+06	463.669	219.985	87.9096	2.33666e+06	463.734	220.016	87.9384
Q9H1A4;H0Y564	Anaphase-promoting complex subunit 1	ANAPC1	25.5471	25.6146	25.5309	25.5038	25.5491	high	8	8	8	6.5	6.5	6.5	216500	0	16.666	554740000	15	1698	188976	77.5	1.06659e+06	197.32	213.599	37.4633	987280	197.459	213.749	37.3373	1.04704e+06	196.244	212.435	37.2071	990519	196.578	212.796	37.2774
Q9UJX6	Anaphase-promoting complex subunit 2	ANAPC2	23.4991	23.9406	23.776	24.4122	23.907	medium	7	7	7	8.6	8.6	8.6	93827	0.00024272	5.0331	177290000	17	822	93828.1	39	1.9496e+06	360.676	169.206	68.4782	1.83369e+06	366.744	172.052	69.3471	1.93764e+06	363.168	170.375	68.8551	1.88409e+06	373.916	175.417	70.9061
Q9UJX5	Anaphase-promoting complex subunit 4	ANAPC4	23.9351	24.178	23.6663	24.0086	23.947	medium	3	3	3	4.7	4.7	4.7	92115	0	5.6156	165650000	7	808	92116.4	37	2.09311e+06	387.226	178.347	73.519	1.95197e+06	390.4	179.808	73.8203	2.03296e+06	381.032	175.494	72.242	1.9531e+06	387.612	178.524	73.5033
F5H0F9;Q9UJX4;F5H3S5;F5GY68	Anaphase-promoting complex subunit 5	ANAPC5	23.5792	23.7571	23.9713	24.3831	23.9227	medium	4	4	4	8.6	8.6	8.6	83674	0.00023613	4.4664	163260000	7	479.5	54226.6	29	2.63082e+06	486.701	203.621	92.4055	2.4471e+06	489.427	204.762	92.5451	2.6272e+06	492.411	206.01	93.3589	2.53076e+06	502.254	210.128	95.243
Q9UJX3	Anaphase-promoting complex subunit 7	ANAPC7	24.653	24.3771	24.6824	24.3356	24.512	medium	4	4	2	6.2	6.2	2.8	66855	0.00023652	4.5113	271810000	26	599	66855.5	30	2.65894e+06	491.903	164.431	93.3931	2.42725e+06	485.458	162.276	91.7946	2.61497e+06	490.118	163.834	92.9241	2.44163e+06	484.567	161.979	91.889
Q15389;E7ERK4;B4DTQ9	Angiopoietin-1	ANGPT1	25.3102	25.683	25.5816	25.7893	25.591	low	2	2	2	4	4	4	57512	0.010039	1.794	545950000	3	298	34331.9	18	4.5497e+06	841.695	242.038	159.805	4.26215e+06	852.443	245.129	161.188	4.51704e+06	846.619	243.454	160.515	4.31247e+06	855.854	246.109	162.297
E7EVQ3		ANGPT2	29.5976	29.6343	29.5536	29.6106	29.599	high	18	18	1	43.1	43.1	4.8	52623	0	224.25	8559200000	164	459	52623.2	27	3.54692e+06	656.181	172.651	124.583	3.27858e+06	655.727	172.532	123.991	3.47893e+06	652.048	171.564	123.626	3.30098e+06	655.113	172.37	124.23
O15123	Angiopoietin-2	ANGPT2	24.3396	23.1705	23.2947	NaN	23.6016	low	18	1	1	40.1	4.6	4.6	56919	0.0015106	2.9488	77996000	2	496	56919.2	28	2.81264e+06	520.338	148.086	98.7918	2.47191e+06	494.39	140.701	93.4835	2.64422e+06	495.601	141.046	93.9638	0	0	0	0
Q01484;I6L894;A0A5F9ZGY4;A0A5F9ZGZ5;A0A5F9ZI65;A0A5F9ZI30;A0A5F9ZH19;A0A5F9ZI40;A0A5F9ZHN5;A0A5F9ZGY3;A0A5F9ZHD2;A0A5F9ZHR8;D6RHE1;A0A5F9ZHE4;A0A5F9ZGX3;A0A5F9ZHS1;A0A5F9ZH30;A0A5F9ZHJ6;A0A5F9ZGX8;A0A5F9ZGZ1;A0A5F9ZH70;A0A5F9ZHF7;A0A5F9ZI56;A0A5F9ZI81;A0A5F9ZGS5;A0A5F9ZHL5;A0A5F9ZI18;A0A5F9ZHC9;A0A5F9ZI73;A0A5F9ZH39;A0A5F9ZGY1;A0A5F9ZGS7;A0A5F9ZH58;A0A5F9ZHJ4;A0A5F9ZI53;A0A5F9ZHT8;A0A5F9ZI46;A0A5…	Ankyrin-2	ANK2	25.5275	26.2402	25.9973	26.0007	25.9414	high	8	7	6	2.6	2.4	2.1	433710	0	11.392	756170000	28	1864.5	205053	96	860390	159.172	345.173	30.2206	816489	163.3	354.125	30.8783	860711	161.321	349.833	30.5858	815217	161.788	350.846	30.6801
Q12955;A0A087WTF3	Ankyrin-3	ANK3	26.3352	25.5319	25.6901	25.3328	25.7225	medium	4	3	3	1.1	0.8	0.8	480400	0.010021	1.7772	571840000	5	3010	329971	162.5	524376	97.0096	233.017	18.4183	469337	93.8689	225.473	17.7496	502473	94.1774	226.214	17.8556	469234	93.1242	223.684	17.6592
Q9P2R3	Rabankyrin-5	ANKFY1	26.7017	26.7622	26.7154	26.9393	26.7796	high	11	11	11	14.9	14.9	14.9	128400	0	105.77	1241700000	51	1169	128399	53	1.63013e+06	301.574	193.61	57.257	1.50834e+06	301.673	193.674	57.0431	1.60208e+06	300.275	192.777	56.9308	1.52993e+06	303.629	194.93	57.5776
E9PDP5;Q8IWZ3;H7C2F5;H3BLS9	Ankyrin repeat and KH domain-containing protein 1	ANKHD1	23.7622	24.3575	23.9184	24.2766	24.0787	low	11	5	5	9	3.8	3.8	166740	0.00024498	5.2487	203560000	14	1126	119968	41	1.87526e+06	346.924	289.23	65.8672	1.77461e+06	354.927	295.903	67.1128	1.85417e+06	347.522	289.729	65.8887	1.78223e+06	353.701	294.881	67.0728
Q86XL3	Ankyrin repeat and LEM domain-containing protein 2	ANKLE2	25.7304	25.7163	25.8447	25.8147	25.7765	high	11	11	11	16.2	16.2	16.2	104110	0	32.549	673430000	25	938	104114	56	1.48668e+06	275.036	143.17	52.2186	1.37175e+06	274.354	142.815	51.8774	1.46684e+06	274.926	143.113	52.1248	1.38752e+06	275.367	143.342	52.2182
Q8IV38;G3V0G5	Ankyrin repeat and MYND domain-containing protein 2	ANKMY2	23.5705	23.991	23.9034	23.7278	23.7982	medium	3	3	3	7.3	7.3	7.3	49298	0.00087222	3.0915	163800000	9	391	43685.6	18.5	4.12245e+06	762.654	187.987	144.798	3.87374e+06	774.761	190.971	146.499	4.10665e+06	769.699	189.723	145.932	3.86051e+06	766.158	188.85	145.287
Q8IZ07;S4R3D2;H0YIN8	Ankyrin repeat domain-containing protein 13A	ANKRD13A	24.0183	23.3826	23.7867	23.6616	23.7123	medium	3	3	3	5.9	5.9	5.9	67618	0.00023143	4.0651	133720000	18	301	34596.3	14	5.55103e+06	1026.94	347.198	194.976	4.98908e+06	997.831	337.357	188.679	5.40016e+06	1012.14	342.194	191.897	5.08715e+06	1009.6	341.335	191.451
O75179;H0YM23;H0YLQ3	Ankyrin repeat domain-containing protein 17	ANKRD17	26.5759	26.88	26.7041	26.8215	26.7454	high	17	17	11	8.8	8.8	5.6	274250	0	33.119	1260700000	72	2487	263255	86	999882	184.978	253.651	35.1201	933653	186.734	256.058	35.3092	986913	184.975	253.647	35.0704	938736	186.302	255.466	35.3286
Q5TZF3	Ankyrin repeat domain-containing protein 45	ANKRD45	26.282	24.2808	24.8362	24.3706	24.9424	low	1	1	1	3.8	3.8	3.8	29977	0.010062	1.8232	418550000	9	266	29977.4	14	6.0742e+06	1123.73	168.43	213.352	5.18071e+06	1036.16	155.305	195.926	5.63841e+06	1056.79	158.398	200.364	5.23959e+06	1039.85	155.858	197.188
Q9ULJ7	Ankyrin repeat domain-containing protein 50	ANKRD50	24.5258	25.2005	25.184	24.7315	24.9105	medium	5	5	5	3.5	3.5	3.5	155860	0.00024062	4.8696	354280000	26	1429	155859	68	1.16701e+06	215.897	168.248	40.9903	1.10702e+06	221.408	172.543	41.8657	1.17711e+06	220.623	171.931	41.8291	1.09471e+06	217.257	169.308	41.1987
A0A3B3ISP1;Q92625	Ankyrin repeat and SAM domain-containing protein 1A	ANKS1A	26.698	26.265	26.3438	26.0539	26.3402	high	12	12	12	15.2	15.2	15.2	129900	0	37.902	1017800000	88	1164	126506	53.5	1.61467e+06	298.715	194.015	56.7142	1.46649e+06	293.303	190.5	55.4602	1.56504e+06	293.331	190.519	55.6143	1.46581e+06	290.905	188.943	55.1647
Q9NW15	Anoctamin-10	ANO10	26.9746	27.4183	27.3089	26.8569	27.1397	medium	7	7	7	12.3	12.3	12.3	76328	0	32.367	1776600000	31	660	76329.4	26	3.35692e+06	621.031	237.01	117.909	3.15008e+06	630.026	240.443	119.131	3.33834e+06	625.698	238.791	118.63	3.10915e+06	617.042	235.488	117.01
A0A7P0TBC5;Q4KMQ2;A0A7P0TBI1;A0A7P0TAW4;A0A7P0T8Y2;A0A7P0TAF4;A0A7P0TBD5	Anoctamin-6	ANO6	27.2019	27.1716	26.9557	27.0464	27.0939	medium	7	7	7	10.5	10.5	10.5	104800	0	33.556	1516200000	46	771	89943.8	37	2.37879e+06	440.077	230.6	83.5534	2.19366e+06	438.738	229.899	82.9605	2.31552e+06	433.993	227.412	82.2832	2.20023e+06	436.657	228.808	82.8038
P39687;H0YN26	Acidic leucine-rich nuclear phosphoprotein 32 family member A	ANP32A	30.2124	30.2659	30.4205	30.4701	30.3422	high	11	11	9	44.2	44.2	37.8	28585	0	164.26	15830000000	106	213	24291.4	9	1.08618e+07	2009.43	287.198	381.513	1.00454e+07	2009.1	287.151	379.899	1.07429e+07	2013.53	287.783	381.756	1.01904e+07	2022.38	289.049	383.507
Q92688	Acidic leucine-rich nuclear phosphoprotein 32 family member B	ANP32B	30.415	30.1366	30.1069	30.0221	30.1701	high	9	7	7	36.7	25.1	25.1	28787	0	17.827	13777000000	79	251	28787.7	9	1.09346e+07	2022.91	291.167	384.07	1.00025e+07	2000.52	287.945	378.276	1.06322e+07	1992.77	286.829	377.82	1.00405e+07	1992.65	286.812	377.868
Q9BTT0	Acidic leucine-rich nuclear phosphoprotein 32 family member E	ANP32E	28.7906	28.2861	28.3757	28.1515	28.401	medium	7	7	7	36.2	36.2	36.2	30692	0	323.31	3722500000	102	268	30692.5	8	1.16445e+07	2154.23	330.588	409.003	1.05618e+07	2112.4	324.168	399.43	1.12735e+07	2112.96	324.254	400.607	1.05918e+07	2102.06	322.581	398.615
P15144	Aminopeptidase N	ANPEP	31.496	31.4795	31.492	31.4821	31.4874	high	35	35	35	38.8	38.8	38.8	109540	0	323.31	32044000000	408	967	109540	45	2.26465e+06	418.961	229.465	79.5443	2.08963e+06	417.933	228.902	79.0265	2.22427e+06	416.89	228.331	79.0406	2.10577e+06	417.91	228.89	79.2488
A0A7P0Z4A8;P58335;A0A7P0TAR4;J3KPY9	Anthrax toxin receptor 2	ANTXR2	24.822	25.7621	25.4697	25.7146	25.4421	medium	6	6	6	12.3	12.3	12.3	55360	0	6.4712	479660000	41	450	49253.6	22.5	3.56956e+06	660.368	182.79	125.378	3.42022e+06	684.054	189.346	129.347	3.59783e+06	674.334	186.656	127.851	3.43999e+06	682.7	188.971	129.461
P04083;Q5T3N1	Annexin A1;Annexin	ANXA1	35.0192	35.0758	34.7616	34.7184	34.8938	high	25	25	25	67.6	67.6	67.6	38714	0	323.31	353480000000	624	275	30734.6	15.5	7.31027e+06	1352.4	261.784	256.768	6.75976e+06	1351.97	261.701	255.643	7.128e+06	1335.98	258.606	253.297	6.74199e+06	1338.02	259	253.729
P50995	Annexin A11	ANXA11	28.9116	29.6409	27.9217	27.5044	28.4946	high	17	17	16	32.3	32.3	30.5	54389	0	25.995	4886700000	79	505	54389.7	19	4.92354e+06	910.856	247.703	172.936	4.66006e+06	932.028	253.46	176.236	4.67076e+06	875.431	238.069	165.978	4.3572e+06	864.731	235.159	163.98
P07355;H0YMW4;H0YN42;H0YMU9;H0YMD0;H0YM50;A6NMY6;H0YL33;H0YNB8;H0YKS4;H0YNP5;H0YN28	Annexin A2;Annexin;Putative annexin A2-like protein	ANXA2;ANXA2P2	34.8066	35.4928	34.236	34.1236	34.6647	high	31	31	31	76.4	76.4	76.4	38604	0	323.31	329030000000	901	228.5	25720.3	16	7.03882e+06	1302.18	251.347	247.233	6.62636e+06	1325.29	255.808	250.598	6.80085e+06	1274.67	246.036	241.671	6.41939e+06	1273.99	245.906	241.589
P12429;D6RFG5	Annexin A3;Annexin	ANXA3	30.847	31.1009	31.019	31.0557	31.0057	high	20	20	2	63.2	63.2	7.4	36375	0	305.99	22916000000	205	238.5	26760.4	15.5	6.43933e+06	1191.28	216.664	226.177	5.99371e+06	1198.76	218.025	226.672	6.36057e+06	1192.15	216.822	226.026	6.03072e+06	1196.86	217.679	226.962
P09525;Q6P452	Annexin A4;Annexin	ANXA4	29.1717	29.1192	26.6437	25.9896	27.731	high	11	11	11	41.7	41.7	41.7	35882	0	216.45	3655700000	108	309	34717.3	21.5	4.39018e+06	812.183	145.714	154.202	4.04571e+06	809.156	145.171	153.002	3.93872e+06	738.225	132.445	139.964	3.63848e+06	722.093	129.551	136.931
P08758;D6RBL5;D6RBE9	Annexin A5;Annexin	ANXA5	34.8237	34.7687	34.7808	34.8077	34.7952	high	28	28	28	79.7	79.7	79.7	35936	0	323.31	322830000000	675	260	29337.3	18	6.25982e+06	1158.07	208.082	219.872	5.76993e+06	1154.01	207.352	218.209	6.14138e+06	1151.07	206.823	218.237	5.82052e+06	1155.14	207.556	219.051
P20073	Annexin A7	ANXA7	30.603	30.6937	29.5016	29.283	30.0203	high	15	15	15	32	32	32	52739	0	321.04	15144000000	150	488	52739.2	21	4.71525e+06	872.321	230.027	165.619	4.36601e+06	873.216	230.263	165.115	4.46505e+06	836.873	220.679	158.668	4.19715e+06	832.967	219.649	157.957
Q10567;C9J1E7	AP-1 complex subunit beta-1	AP1B1	29.7772	29.8711	29.8446	29.9365	29.8573	medium	33	18	18	43.6	27.7	27.7	104640	0	190.68	10340000000	172	763.5	84975.8	36.5	2.63968e+06	488.34	255.5	92.7167	2.44463e+06	488.933	255.81	92.4519	2.5988e+06	487.087	254.844	92.3495	2.46869e+06	489.937	256.335	92.9073
O43747	AP-1 complex subunit gamma-1	AP1G1	28.5929	28.4748	28.4775	28.5059	28.5128	high	16	16	16	24.3	24.3	24.3	91350	0	193.78	4103200000	139	822	91351.5	35	2.64331e+06	489.014	223.357	92.8445	2.43023e+06	486.054	222.005	91.9074	2.58603e+06	484.693	221.383	91.8957	2.45147e+06	486.518	222.217	92.259
O75843	AP-1 complex subunit gamma-like 2	AP1G2	25.6894	25.123	25.6386	25.5037	25.4887	high	9	9	9	15.5	15.5	15.5	87116	0	14.055	520050000	41	785	87116.6	37	2.24652e+06	415.607	181.03	78.9074	2.02826e+06	405.659	176.697	76.7056	2.20238e+06	412.787	179.802	78.2627	2.07473e+06	411.75	179.35	78.0807
Q9BXS5;E7ENJ6;K7EJL1	AP-1 complex subunit mu-1	AP1M1	28.8267	29.0308	28.9815	29.011	28.9625	high	17	17	17	49.9	49.9	49.9	48586	0	48.798	5595200000	160	370	42636.1	22	4.23966e+06	784.338	190.539	148.915	3.94176e+06	788.365	191.517	149.071	4.18695e+06	784.75	190.639	148.785	3.96916e+06	787.72	191.361	149.376
A0A2R8YGH5;H7C1E4;P61966	AP-1 complex subunit sigma-1A	AP1S1	25.8387	25.7583	25.4072	25.4053	25.6024	medium	3	3	3	20.4	20.4	20.4	18602	0	83.397	548650000	28	158	18733	10	8.36044e+06	1546.68	143.857	293.654	7.69435e+06	1538.89	143.133	290.988	8.07527e+06	1513.53	140.773	286.959	7.64687e+06	1517.6	141.152	287.784
P56377;A0A5F9ZI43;H7BZG6;H0Y673;A0A5F9ZHX2;A6NH01;A0A5F9ZHW1	AP-1 complex subunit sigma-2	AP1S2	25.5512	25.7355	25.5309	25.5253	25.5857	low	2	2	2	15.9	15.9	15.9	18615	0	93.175	545250000	34	156	18547.6	10	8.26742e+06	1529.47	142.356	290.387	7.68754e+06	1537.53	143.106	290.73	8.11456e+06	1520.89	141.557	288.355	7.68299e+06	1524.77	141.918	289.143
O95782	AP-2 complex subunit alpha-1	AP2A1	30.661	30.6507	30.6321	30.6745	30.6546	high	33	33	23	40.5	40.5	29.3	107540	0	323.31	18095000000	255	977	107546	53	1.87184e+06	346.292	186.201	65.7472	1.72751e+06	345.507	185.779	65.3315	1.83696e+06	344.298	185.129	65.2773	1.74205e+06	345.728	185.898	65.5607
O94973;A0A0G2JS82;A0A0G2JQM1	AP-2 complex subunit alpha-2	AP2A2	28.7131	28.759	28.7394	28.9005	28.778	medium	29	19	19	38.7	26.9	26.9	103960	0	242.05	5176600000	162	917	101541	48	1.93552e+06	358.071	186.126	67.9837	1.78973e+06	357.951	186.063	67.6846	1.90299e+06	356.672	185.398	67.6235	1.81227e+06	359.663	186.953	68.2033
P63010;A0A087X253;A0A087WU93;A0A087WZQ6;A0A087WYD1	AP-2 complex subunit beta	AP2B1	31.2765	31.1564	31.2619	31.2971	31.248	high	39	39	24	53.5	53.5	37.4	104550	0	323.31	27123000000	389	677	75275.7	30	3.37331e+06	624.062	326.229	118.485	3.10228e+06	620.466	324.349	117.323	3.31203e+06	620.766	324.506	117.695	3.14009e+06	623.182	325.768	118.175
A0A087WY71;E9PFW3;Q96CW1	AP-2 complex subunit mu	AP2M1	29.5665	29.4562	29.526	29.5452	29.5235	high	15	15	15	45.2	45.2	45.2	49526	0	114.25	8052600000	110	435	49654.7	26	3.67948e+06	680.704	168.563	129.239	3.38422e+06	676.854	167.609	127.986	3.60937e+06	676.496	167.521	128.261	3.42037e+06	678.806	168.093	128.723
M0R0N4;M0QYZ2;P53680;X6R390;M0QZ21	AP-2 complex subunit sigma	AP2S1	27.393	27.4974	27.546	27.6742	27.5276	medium	7	7	7	43.8	43.8	43.8	17303	0	9.8613	2086700000	34	144	17303	6	1.47723e+07	2732.87	236.434	518.865	1.36897e+07	2737.99	236.877	517.722	1.45917e+07	2734.89	236.609	518.524	1.3883e+07	2755.22	238.368	522.475
O00203	AP-3 complex subunit beta-1	AP3B1	30.5747	30.4721	30.5846	30.5503	30.5454	high	29	29	29	29.5	29.5	29.5	121320	0	239.71	16174000000	190	1094	121320	55	1.7987e+06	332.76	201.852	63.178	1.65499e+06	331.002	200.786	62.5889	1.76742e+06	331.264	200.945	62.8062	1.67191e+06	331.807	201.274	62.9209
O14617;A0A2R8Y611	AP-3 complex subunit delta-1	AP3D1	29.2243	29.337	29.3449	29.4738	29.345	high	32	32	32	37.3	37.3	37.3	130160	0	323.31	7516300000	215	1049	118177	45.5	2.07822e+06	384.471	250.214	72.9959	1.92601e+06	385.208	250.693	72.8386	2.04985e+06	384.198	250.036	72.8423	1.94977e+06	386.952	251.828	73.3781
Q9Y2T2	AP-3 complex subunit mu-1	AP3M1	28.163	28.2053	28.1315	28.2274	28.1818	high	9	9	6	27.8	27.8	21.3	46939	0	135.76	3269800000	104	418	46939.2	22	4.14204e+06	766.278	179.842	145.486	3.82968e+06	765.947	179.764	144.832	4.06416e+06	761.736	178.776	144.422	3.86195e+06	766.444	179.881	145.342
Q92572;F5H459	AP-3 complex subunit sigma-1	AP3S1	27.4303	27.5419	27.6829	27.6194	27.5686	medium	6	6	6	32.6	32.6	32.6	21732	0	31.175	2095700000	47	177.5	20251.8	7.5	1.18339e+07	2189.27	237.886	415.657	1.09695e+07	2193.94	238.393	414.849	1.17314e+07	2198.79	238.92	416.88	1.10844e+07	2199.81	239.031	417.153
Q9Y587	AP-4 complex subunit sigma-1	AP4S1	22.1851	22.609	22.4795	22.8426	22.529	low	1	1	1	6.9	6.9	6.9	17005	0.0020934	2.5693	56569000	16	144	17004.8	7	1.02547e+07	1897.11	161.302	360.188	9.648e+06	1929.63	164.067	364.871	1.02068e+07	1913.03	162.655	362.702	9.82213e+06	1949.3	165.739	369.648
O14727;C9JLV4	Apoptotic protease-activating factor 1	APAF1	25.4197	24.9926	24.9108	24.7294	25.0131	medium	7	7	7	6.2	6.2	6.2	141840	0	8.0645	366530000	23	1205.5	137152	63	1.30554e+06	241.524	171.289	45.856	1.18502e+06	237.008	168.086	44.8155	1.25675e+06	235.549	167.051	44.659	1.1815e+06	234.48	166.293	44.4647
C9JIF9;P13798	Acylamino-acid-releasing enzyme	APEH	29.4747	29.5844	29.4961	29.6024	29.5394	high	18	18	18	37.7	37.7	37.7	81673	0	202.51	8531900000	196	734.5	81449.3	30	3.17898e+06	588.111	240.164	111.659	2.94575e+06	589.16	240.592	111.403	3.12495e+06	585.702	239.18	111.046	2.97006e+06	589.438	240.706	111.776
P27695;G3V3M6;G3V5Q1;G3V3C7;A0A0C4DGK8;G3V5M0;G3V359	DNA-(apurinic or apyrimidinic site) lyase;DNA-(apurinic or apyrimidinic site) lyase, mitochondrial	APEX1	30.9571	30.908	30.7661	30.915	30.8865	high	18	18	18	67.9	67.9	67.9	35554	0	323.31	21343000000	174	174	19167.6	8	1.25207e+07	2316.33	411.774	439.78	1.15408e+07	2308.2	410.328	436.454	1.22231e+07	2290.95	407.262	434.354	1.16316e+07	2308.4	410.364	437.745
Q9BZZ5;G3V1C3;H0YER7	Apoptosis inhibitor 5	API5	29.5196	29.3257	29.4727	29.4341	29.438	high	18	18	18	36.6	36.6	36.6	59004	0	323.31	8174500000	149	510	57561.1	25	3.82058e+06	706.807	208.522	134.195	3.50399e+06	700.808	206.752	132.515	3.74696e+06	702.284	207.188	133.15	3.5438e+06	703.304	207.489	133.368
Q96GX9;S4R3D6	Methylthioribulose-1-phosphate dehydratase	APIP	25.3356	25.0355	25.092	25.0542	25.1293	medium	4	4	4	22.3	22.3	22.3	27125	0	14.439	447880000	22	218.5	24540.8	15	5.46512e+06	1011.05	137.123	191.958	4.98563e+06	997.142	135.237	188.548	5.31672e+06	996.501	135.15	188.932	5.02747e+06	997.752	135.32	189.205
Q06481	Amyloid-like protein 2	APLP2	29.233	28.8953	28.8191	28.9295	28.9692	high	16	16	15	29.5	29.5	28.4	86955	0	202.8	5856900000	147	763	86955.8	35	2.70249e+06	499.961	217.37	94.9229	2.46612e+06	493.232	214.445	93.2646	2.61705e+06	490.507	213.26	92.998	2.4879e+06	493.749	214.67	93.6301
Q9HDC9;H0Y512	Adipocyte plasma membrane-associated protein	APMAP	30.1549	30.2849	30.3151	30.2793	30.2586	high	18	18	18	53.1	53.1	53.1	46480	0	211.1	13927000000	216	412.5	45887.7	23.5	4.15192e+06	768.106	178.508	145.833	3.84957e+06	769.927	178.931	145.585	4.10007e+06	768.467	178.592	145.698	3.87827e+06	769.681	178.874	145.956
B0YIW2;P02656	Apolipoprotein C-III	APOC3	22.5696	22.2544	22.4439	22.5893	22.4643	low	1	1	1	13.7	13.7	13.7	12815	0.0017153	2.8777	38424000	1	108	11833.9	7.5	9.73694e+06	1801.34	115.421	342.003	8.86359e+06	1772.75	113.589	335.206	9.51124e+06	1782.67	114.225	337.986	9.06571e+06	1799.18	115.283	341.181
J3KQL8;Q9BQE5	Apolipoprotein L2	APOL2	28.8249	28.7686	28.8829	28.7867	28.8158	high	11	11	11	22.7	22.7	22.7	48915	0	21.848	5215400000	69	393	43003.8	20	4.66333e+06	862.717	210.999	163.796	4.29678e+06	859.371	210.181	162.497	4.58998e+06	860.289	210.405	163.107	4.33232e+06	859.793	210.284	163.044
O95236	Apolipoprotein L3	APOL3	27.0501	26.9196	26.9672	27.1122	27.0123	high	8	8	8	21.1	21.1	21.1	44278	0	314.53	1571100000	59	402	44278.2	20	4.37621e+06	809.6	179.237	153.711	4.02062e+06	804.136	178.028	152.053	4.28555e+06	803.23	177.827	152.289	4.08032e+06	809.781	179.277	153.56
H7C1U8;Q9BUR5;A0A0J9YWW6	Apolipoprotein O	APOO	26.404	26.6354	26.5184	26.3539	26.4779	medium	5	5	5	29.8	29.8	29.8	20080	0	14.75	987250000	30	178	20079.9	8	1.06792e+07	1975.65	198.355	375.098	9.94542e+06	1989.12	199.707	376.12	1.05355e+07	1974.65	198.255	374.385	9.9155e+06	1967.83	197.57	373.162
A0A087WYF7;Q6UXV4	MICOS complex subunit MIC27	APOOL	25.9951	25.526	25.7667	25.5651	25.7132	medium	6	6	6	34.3	34.3	34.3	29205	0	8.5919	574200000	30	268	29181.9	14	6.0079e+06	1111.46	162.301	211.023	5.4464e+06	1089.3	159.065	205.974	5.84966e+06	1096.39	160.1	207.87	5.4964e+06	1090.82	159.287	206.853
E9PG40;P05067;A0A0A0MRG2;H7C0V9	Amyloid beta A4 protein;N-APP;Soluble APP-alpha;Soluble APP-beta;C99;Beta-amyloid protein 42;Beta-amyloid protein 40;C83;P3(42);P3(40);C80;Gamma-secretase C-terminal fragment 59;Gamma-secretase C-terminal fragment 57;Gamma-secretase C-terminal fragment 50;C31	APP	28.4811	28.3041	28.2215	28.3059	28.3282	high	15	14	14	24.8	23.7	23.7	80832	0	88.305	3754200000	161	687	77971.5	30.5	3.02146e+06	558.97	225.913	106.126	2.77207e+06	554.423	224.076	104.835	2.9409e+06	551.206	222.775	104.506	2.79342e+06	554.383	224.059	105.128
Q9UKG1	DCC-interacting protein 13-alpha	APPL1	26.8841	26.7114	26.9037	26.8786	26.8445	high	11	11	11	22	22	22	79663	0	45.039	1319000000	94	709	79663.5	36	2.41631e+06	447.017	178.054	84.871	2.2164e+06	443.288	176.568	83.8207	2.37525e+06	445.187	177.325	84.4055	2.24732e+06	446.003	177.65	84.576
Q8NEU8;F8VXB0;F8VWV2	DCC-interacting protein 13-beta	APPL2	24.5924	24.5116	24.7789	24.9743	24.7143	medium	5	5	5	11.1	11.1	11.1	74493	0	35.778	309810000	25	235	26756.8	14	5.68372e+06	1051.49	391.643	199.636	5.22996e+06	1046.01	389.602	197.789	5.62541e+06	1054.36	392.712	199.902	5.36939e+06	1065.61	396.902	202.073
P07741;H3BQZ9;H3BQB1;H3BQF1	Adenine phosphoribosyltransferase	APRT	30.0957	30.1372	30.0111	30.0295	30.0684	high	10	10	10	70.6	70.6	70.6	19608	0	194.42	12132000000	126	157.5	17033.7	10.5	9.27415e+06	1715.72	168.209	325.748	8.5737e+06	1714.77	168.116	324.243	9.08433e+06	1702.65	166.928	322.816	8.60832e+06	1708.41	167.492	323.968
O60306	Intron-binding protein aquarius	AQR	25.5016	25.5371	25.8086	25.3273	25.5437	high	12	11	11	10.2	9.7	9.7	171290	0	18.843	589810000	29	1485	171295	68	1.21344e+06	224.486	192.261	42.6211	1.12181e+06	224.365	192.157	42.4249	1.2063e+06	226.094	193.638	42.8663	1.12109e+06	222.491	190.552	42.1912
P10398	Serine/threonine-protein kinase A-Raf	ARAF	22.0864	24.2665	24.7251	24.6573	23.9338	medium	3	2	2	6.3	4.8	4.8	67585	0.0070281	2.0997	202770000	4	606	67585.4	33	2.16556e+06	400.629	135.383	76.0637	2.19658e+06	439.324	148.458	83.0712	2.38135e+06	446.332	150.827	84.6225	2.249e+06	446.338	150.829	84.6395
Q96P48;E7EU13;A0A0A0MSJ2	Arf-GAP with Rho-GAP domain, ANK repeat and PH domain-containing protein 1	ARAP1	25.0137	25.4616	25.1071	25.1545	25.1842	high	8	8	8	6.7	6.7	6.7	162190	0	9.0045	445860000	37	1194	134637	54	1.4988e+06	277.278	224.859	52.6442	1.40847e+06	281.697	228.443	53.2658	1.47776e+06	276.972	224.611	52.5128	1.40211e+06	278.263	225.657	52.7673
Q8WWN8;G5E9Y3	Arf-GAP with Rho-GAP domain, ANK repeat and PH domain-containing protein 3	ARAP3	28.6746	28.7922	28.6641	28.9094	28.7601	high	20	20	20	16.1	16.1	16.1	169840	0	118.15	5261500000	147	1459.5	160495	67.5	1.37453e+06	254.287	215.941	48.2792	1.27417e+06	254.837	216.408	48.1869	1.34969e+06	252.969	214.821	47.9618	1.28912e+06	255.839	217.259	48.5151
B0YIW6;P48444	Coatomer subunit delta	ARCN1	31.1347	31.1846	31.1901	31.1731	31.1706	high	32	32	32	58.5	58.5	58.5	61626	0	294.84	25911000000	362	531.5	59418.3	28	3.59787e+06	665.606	205.093	126.372	3.32687e+06	665.385	205.025	125.817	3.54045e+06	663.579	204.469	125.812	3.35106e+06	665.051	204.922	126.114
P84077;P61204;F5H423;F5H0C7	ADP-ribosylation factor 1;ADP-ribosylation factor 3	ARF1;ARF3	31.2578	31.2807	31.2367	31.1947	31.2425	medium	10	6	5	58.6	29.8	29.8	20697	0	121.42	27192000000	201	181	20648.8	10	1.01139e+07	1871.07	193.627	355.242	9.34396e+06	1868.82	193.395	353.373	9.92807e+06	1860.8	192.564	352.799	9.38944e+06	1863.43	192.837	353.364
P18085;C9JAK5;C9JPM4	ADP-ribosylation factor 4	ARF4	31.4727	31.6027	31.5405	31.6527	31.5672	high	11	11	7	80	80	51.1	20511	0	159.18	34690000000	313	153	17699.4	10	1.01834e+07	1883.93	193.207	357.685	9.44015e+06	1888.06	193.63	357.011	1.00246e+07	1878.9	192.69	356.23	9.5273e+06	1890.79	193.91	358.552
P84085;C9J1Z8	ADP-ribosylation factor 5	ARF5	27.9381	27.8671	27.9211	27.8229	27.8873	low	9	4	4	52.8	23.9	23.9	20529	0	50.391	2597300000	39	165	18818.2	10	9.03974e+06	1672.35	171.659	317.514	8.32427e+06	1664.88	170.892	314.81	8.87425e+06	1663.28	170.727	315.351	8.37456e+06	1662.02	170.598	315.17
P62330	ADP-ribosylation factor 6	ARF6	27.8026	27.8302	27.7877	27.9049	27.8314	medium	4	4	4	33.1	33.1	33.1	20082	0	17.174	2573300000	58	175	20082.2	8	1.12449e+07	2080.31	208.883	394.968	1.03916e+07	2078.35	208.687	392.992	1.10398e+07	2069.17	207.766	392.306	1.04991e+07	2083.64	209.219	395.124
F8W1U7;Q8N6T3;E5RHT6;F8VWH9;E5RHC5	ADP-ribosylation factor GTPase-activating protein 1	ARFGAP1	27.2095	27.6219	27.5081	27.8072	27.5367	high	9	9	9	46.1	46.1	46.1	29571	0	323.31	2271000000	73	271	29571.3	13	6.7723e+06	1252.88	185.244	237.872	6.34694e+06	1269.41	187.688	240.031	6.72538e+06	1260.52	186.374	238.989	6.43833e+06	1277.75	188.922	242.302
Q8N6H7;G5E9L0;A0A0D9SF70;E9PQP3;E9PIY6	ADP-ribosylation factor GTPase-activating protein 2	ARFGAP2	28.2094	28.0379	28.0949	28.1334	28.1189	high	18	18	17	48.9	48.9	47	56720	0	72.548	3157500000	78	385	42153.2	23	3.96848e+06	734.17	208.211	139.39	3.64143e+06	728.297	206.545	137.713	3.8824e+06	727.669	206.367	137.963	3.68174e+06	730.678	207.22	138.559
H0Y6A0		ARFGAP3	23.7854	23.545	23.7006	23.8092	23.7101	low	10	1	1	49.5	5.5	5.5	29956	0	19.322	147140000	21	273	29956.5	16	4.81004e+06	889.858	133.283	168.949	4.39576e+06	879.166	131.682	166.241	4.70804e+06	882.416	132.168	167.302	4.47903e+06	888.908	133.141	168.565
Q9NP61	ADP-ribosylation factor GTPase-activating protein 3	ARFGAP3	28.0836	28.1901	28.309	28.2496	28.2081	high	16	15	6	40.1	38.2	14.9	56928	0	130.61	3564700000	102	516	56928.4	28	3.2453e+06	600.38	170.892	113.989	3.00741e+06	601.492	171.209	113.735	3.21341e+06	602.283	171.434	114.19	3.03678e+06	602.679	171.547	114.287
Q9Y6D6;E5RIF2	Brefeldin A-inhibited guanine nucleotide-exchange protein 1	ARFGEF1	27.7849	27.596	27.6348	27.581	27.6492	high	24	24	19	17.4	17.4	14.1	208760	0	66.14	2362400000	135	1564	177131	83.5	1.07667e+06	199.184	207.908	37.8172	987221	197.447	206.096	37.3351	1.05189e+06	197.153	205.788	37.3793	994222	197.313	205.956	37.4168
A0A7P0TA34;A0A7P0T7Z2;Q9Y6D5;A0A7P0T9L9	Brefeldin A-inhibited guanine nucleotide-exchange protein 2	ARFGEF2	26.5978	26.1137	26.4077	25.9307	26.2625	medium	18	13	13	14.5	11	11	195280	0	54.788	873700000	51	1756	198596	98	878169	162.461	158.627	30.845	795971	159.197	155.44	30.1023	856455	160.523	156.735	30.4345	796429	158.059	154.329	29.973
P53367	Arfaptin-1	ARFIP1	27.588	28.2256	27.9493	28.0401	27.9508	high	10	10	10	39.1	39.1	39.1	41738	0	32.873	2865400000	55	373	41738.3	20	4.46324e+06	825.699	172.315	156.768	4.21568e+06	843.149	175.957	159.43	4.44161e+06	832.481	173.731	157.835	4.21997e+06	837.495	174.777	158.815
A0A087X1E4;P53365	Arfaptin-2	ARFIP2	25.4229	25.3771	25.2036	25.286	25.3224	medium	5	5	5	17.6	17.6	17.6	41595	0	54.13	544050000	44	357.5	39725.4	17	4.83878e+06	895.174	186.174	169.958	4.45911e+06	891.836	185.48	168.636	4.71209e+06	883.175	183.678	167.446	4.47703e+06	888.511	184.788	168.489
P05089;A0A5F9ZH78;A0A5F9ZGN6	Arginase-1	ARG1	27.1573	28.2228	28.2574	27.5327	27.7925	medium	6	6	6	20.8	20.8	20.8	34735	0	10.322	3631500000	35	304	32702.4	16	5.49194e+06	1016.01	176.455	192.9	5.26907e+06	1053.83	183.024	199.268	5.61321e+06	1052.07	182.718	199.468	5.1795e+06	1027.92	178.525	194.926
P78540	Arginase-2, mitochondrial	ARG2	NaN	22.6854	22.7875	22.5273	22.6668	low	2	2	2	7.6	7.6	7.6	38577	0.0017105	2.8399	42346000	3	354	38577.9	15	0	0	0	0	4.51763e+06	903.54	174.279	170.849	4.82842e+06	904.979	174.557	171.58	4.52041e+06	897.121	173.041	170.122
Q9NWB6	Arginine and glutamate-rich protein 1	ARGLU1	26.166	26.1418	25.9791	25.8278	26.0287	medium	3	3	3	8.1	8.1	8.1	33216	0.0091959	1.9044	758420000	6	273	33216.4	11	7.69667e+06	1423.89	236.479	270.34	7.099e+06	1419.82	235.804	268.472	7.50638e+06	1406.9	233.659	266.743	7.06731e+06	1402.58	232.94	265.973
Q07960;H0YE29	Rho GTPase-activating protein 1	ARHGAP1	30.5129	30.5819	30.5537	30.607	30.5639	high	21	21	21	70.2	70.2	70.2	50435	0	323.31	18618000000	204	386.5	44355.9	24	4.11369e+06	761.033	191.913	144.49	3.80635e+06	761.281	191.976	143.95	4.04625e+06	758.379	191.244	143.785	3.83856e+06	761.801	192.107	144.461
A1A4S6	Rho GTPase-activating protein 10	ARHGAP10	22.696	22.7952	22.6942	22.5138	22.6748	medium	3	3	3	4.8	4.8	4.8	89374	0.00087739	3.1813	72230000	4	786	89374.6	49	1.49869e+06	277.258	123.898	52.6405	1.38964e+06	277.932	124.199	52.5538	1.47203e+06	275.9	123.291	52.3095	1.38297e+06	274.464	122.65	52.047
Q68EM7	Rho GTPase-activating protein 17	ARHGAP17	29.0507	29.3036	29.3344	29.3711	29.265	high	19	19	19	37.5	37.5	37.5	95436	0	323.31	6852200000	201	881	95436.7	34	2.76463e+06	511.457	244.057	97.1056	2.57453e+06	514.914	245.706	97.3644	2.74219e+06	513.963	245.253	97.445	2.60016e+06	516.029	246.239	97.8551
Q8N392	Rho GTPase-activating protein 18	ARHGAP18	29.8336	29.8438	29.8382	29.8362	29.8379	high	21	21	21	33.9	33.9	33.9	74976	0	311.08	10769000000	244	663	74976.7	42	2.29835e+06	425.194	159.397	80.7277	2.12255e+06	424.518	159.143	80.2715	2.25799e+06	423.21	158.653	80.2388	2.13823e+06	424.353	159.081	80.4705
A0A087WW76;A0A452Q6Z5;A0A7P0TAS2;Q5T5U3;Q5JSD8;H0Y468;A0A1B0GTZ9;A0A1B0GV73	Rho GTPase-activating protein 21	ARHGAP21	22.5719	22.0539	22.5467	22.2745	22.3617	low	2	2	2	1.6	1.6	1.6	155980	0.00022665	3.6294	58709000	12	1311.5	146131	69	1.05847e+06	195.817	152.718	37.178	954752	190.954	148.925	36.1072	1.03857e+06	194.656	151.812	36.9059	971667	192.837	150.394	36.5679
D6RCP5;Q8N264	Rho GTPase-activating protein 24	ARHGAP24	24.9581	24.8766	24.9897	25.1729	24.9993	medium	6	6	6	14.6	14.6	14.6	69480	0	12.8	374220000	31	685	76869.5	34	2.37515e+06	439.403	152.649	83.4255	2.18558e+06	437.123	151.857	82.6552	2.33605e+06	437.841	152.106	83.0127	2.22851e+06	442.269	153.644	83.8681
B7Z8K7;P42331;H7C4P1	Rho GTPase-activating protein 25	ARHGAP25	23.5956	23.4697	23.662	23.5856	23.5782	medium	3	3	3	12.7	12.7	12.7	32397	0.00024661	5.3637	129670000	22	505	56883	33	2.31353e+06	428.004	69.3303	81.2612	2.12445e+06	424.898	68.827	80.3434	2.27896e+06	427.14	69.1903	80.9839	2.15126e+06	426.939	69.1577	80.9609
A0A2R8YGB3;Q9UNA1;A0A2R8Y5C0	Rho GTPase-activating protein 26	ARHGAP26	26.8531	25.785	24.9724	25.5806	25.7978	medium	3	3	3	6.4	6.4	6.4	78414	0.00066548	3.3258	698090000	10	686	78415.4	42	2.06873e+06	382.716	150.051	72.6627	1.83389e+06	366.783	143.805	69.3546	1.88978e+06	354.196	138.87	67.154	1.83324e+06	363.826	142.645	68.9927
A0A0C4DGE6;E9PNT2;E9PIR1;A0A0G2JRG8;A0A0G2JNY3;Q6ZUM4	Rho GTPase-activating protein 27	ARHGAP27	22.5934	22.6455	22.7919	22.8919	22.7307	medium	3	3	3	6.1	6.1	6.1	58404	0.0093732	1.8907	71730000	4	867	96146	36.5	2.00285e+06	370.527	108.201	70.3485	1.85329e+06	370.665	108.241	70.0885	1.98467e+06	371.982	108.626	70.5262	1.88776e+06	374.646	109.404	71.0445
Q52LW3;F8VWZ8	Rho GTPase-activating protein 29	ARHGAP29	28.6091	28.3811	28.4637	28.4521	28.4765	high	33	33	33	28.1	28.1	28.1	142060	0	145.73	3990900000	171	1148	129744	66	1.40255e+06	259.473	184.303	49.2636	1.28452e+06	256.907	182.481	48.5783	1.37072e+06	256.91	182.483	48.709	1.29757e+06	257.515	182.913	48.8329
Q2M1Z3	Rho GTPase-activating protein 31	ARHGAP31	27.1717	27.2419	27.0602	27.1432	27.1542	high	18	18	18	17.9	17.9	17.9	156980	0	77.725	1739300000	130	1444	156985	69	1.27417e+06	235.721	185.018	44.7542	1.17935e+06	235.874	185.138	44.6011	1.24647e+06	233.623	183.371	44.2939	1.18405e+06	234.987	184.441	44.5609
Q9NRY4	Rho GTPase-activating protein 35	ARHGAP35	24.5834	24.6411	24.554	24.577	24.5889	medium	6	6	6	5.5	5.5	5.5	170510	0	9.0736	295790000	26	1499	170514	79	1.00687e+06	186.272	158.806	35.3657	931725	186.348	158.871	35.2363	987859	185.152	157.851	35.104	936397	185.838	158.436	35.2406
F5H1R4;K7ES98;K7EM85;Q92619;K7ES92	Minor histocompatibility protein HA-1;Minor histocompatibility antigen HA-1	ARHGAP45	26.1021	26.5826	26.4032	25.9919	26.27	medium	5	5	5	6.4	6.4	6.4	112470	0	5.9024	889970000	9	1136	124614	42	2.01087e+06	372.012	209.201	70.6304	1.89062e+06	378.129	212.641	71.5	1.99805e+06	374.491	210.595	71.0018	1.86272e+06	369.676	207.887	70.102
P52565;J3KTF8;J3QQX2;J3KRE2;J3KRY1	Rho GDP-dissociation inhibitor 1	ARHGDIA	32.3042	32.3597	32.3338	32.3531	32.3377	high	10	10	10	75	75	75	23207	0	323.31	60545000000	277	204	23207.1	8	1.30656e+07	2417.13	280.472	458.918	1.20829e+07	2416.61	280.411	456.954	1.2846e+07	2407.69	279.376	456.488	1.21726e+07	2415.78	280.315	458.108
P52566;F5H3P3;H0YGX7;F5H6Q0;F5H2R5	Rho GDP-dissociation inhibitor 2	ARHGDIB	31.5257	31.6412	31.6566	31.5935	31.6042	high	11	11	11	73.6	73.6	73.6	22988	0	286.5	36044000000	190	158	17837.3	10	1.02006e+07	1887.1	216.904	358.287	9.45166e+06	1890.36	217.278	357.446	1.00615e+07	1885.81	216.755	357.541	9.50949e+06	1887.25	216.921	357.882
M0QZR4;Q92888;M0QYC1	Rho guanine nucleotide exchange factor 1	ARHGEF1	28.6853	28.9308	28.8891	28.8575	28.8407	high	23	23	23	28.9	28.9	28.9	108320	0	268.77	5202000000	187	912	102435	45	2.06255e+06	381.573	206.66	72.4457	1.92045e+06	384.096	208.026	72.6282	2.04043e+06	382.432	207.125	72.5075	1.93021e+06	383.07	207.471	72.6421
H0YAN8;O15013	Rho guanine nucleotide exchange factor 10	ARHGEF10	26.8094	26.9622	26.943	26.9942	26.9272	high	13	13	13	18.1	18.1	18.1	109650	0	75.239	1358900000	118	1178.5	130632	49	1.77032e+06	327.509	179.557	62.181	1.64367e+06	328.739	180.231	62.1609	1.74763e+06	327.555	179.582	62.1029	1.65819e+06	329.084	180.421	62.4047
O15085	Rho guanine nucleotide exchange factor 11	ARHGEF11	22.1068	22.3402	22.4032	22.5934	22.3609	low	2	2	2	1.5	1.5	1.5	167700	0.008493	1.9745	52415000	11	1522	167704	73	979857	181.274	151.998	34.4168	914152	182.833	153.306	34.5717	975408	182.818	153.293	34.6616	931575	184.88	155.022	35.0591
Q9NZN5;E9PMR6	Rho guanine nucleotide exchange factor 12	ARHGEF12	26.7601	26.4942	26.6692	26.4731	26.5991	high	21	21	21	17.3	17.3	17.3	173230	0	33.846	1141900000	67	1492.5	167571	73.5	1.17804e+06	217.938	188.767	41.3778	1.07676e+06	215.355	186.53	40.7212	1.15324e+06	216.15	187.218	40.9811	1.08412e+06	215.154	186.356	40.8
O94989;A0A3B3IUF8	Rho guanine nucleotide exchange factor 15	ARHGEF15	25.5347	25.5576	25.6231	25.7838	25.6248	high	9	9	9	13.4	13.4	13.4	91939	0	37.354	589100000	66	751.5	82675.8	36	2.29502e+06	424.58	195.177	80.611	2.12067e+06	424.14	194.975	80.2001	2.26219e+06	423.997	194.909	80.388	2.15578e+06	427.835	196.674	81.1309
Q96PE2	Rho guanine nucleotide exchange factor 17	ARHGEF17	24.0174	24.1886	24.4386	24.2985	24.2358	medium	5	5	1	3	3	0.3	221670	0	6.3218	162940000	24	2063	221673	95	818015	151.333	167.73	28.7322	760575	152.117	168.599	28.7637	817621	153.245	169.849	29.0545	769864	152.787	169.342	28.9732
A0A590UK10;Q6ZSZ5;M0QZS0;A0A3B3IPE9;A0A087WZG4	Rho guanine nucleotide exchange factor 18	ARHGEF18	27.3965	27.7162	27.5205	27.654	27.5718	medium	3	3	3	2.7	2.7	2.7	121990	0.0097428	1.8754	2180800000	6	1119	125439	52	1.70471e+06	315.371	192.361	59.8766	1.59215e+06	318.436	194.23	60.2126	1.68211e+06	315.273	192.301	59.7744	1.60071e+06	317.678	193.768	60.2416
V9GYM8;A0A5F9ZI21;Q92974	Rho guanine nucleotide exchange factor 2	ARHGEF2	29.1767	29.2363	29.2823	29.2509	29.2365	high	26	26	26	35.5	35.5	35.5	116070	0	323.31	6889900000	212	1031	116071	59	1.60008e+06	296.016	171.793	56.2018	1.48021e+06	296.047	171.811	55.9793	1.57744e+06	295.656	171.584	56.0552	1.49227e+06	296.156	171.874	56.1603
Q8N1W1	Rho guanine nucleotide exchange factor 28	ARHGEF28	26.3397	26.2409	25.9856	26.1261	26.1731	high	10	10	5	9.1	9.1	5	191890	0	21.251	847790000	35	1705	191891	73	1.16748e+06	215.983	207.225	41.0067	1.07377e+06	214.757	206.048	40.6081	1.13138e+06	212.052	203.454	40.2042	1.07724e+06	213.788	205.119	40.5409
A0A2R8YG42;B1ALK7;Q14155;E7EUY6;E9PDQ5	Rho guanine nucleotide exchange factor 7	ARHGEF7	28.7349	28.4444	28.5252	28.5684	28.5682	high	20	20	17	23	23	18.6	97152	0	323.31	4406500000	143	705	79832.4	38	2.44673e+06	452.645	219.877	85.9394	2.23598e+06	447.202	217.233	84.561	2.38586e+06	447.175	217.22	84.7825	2.26288e+06	449.092	218.151	85.1618
E7ENL8		ARHGEF7	22.3017	22.9098	22.7545	NaN	22.6553	low	4	1	1	37.1	10.5	10.5	16028	0	10.951	42516000	11	143	16027.8	10	7.216e+06	1334.96	106.984	253.457	6.84347e+06	1368.72	109.689	258.809	7.23214e+06	1355.5	108.63	256.998	0	0	0	0
O14497;H0Y488;A0A1B0GTU5	AT-rich interactive domain-containing protein 1A	ARID1A	25.3935	25.0218	24.6017	24.931	24.987	high	10	10	10	6.2	6.2	6.2	242040	0	13.293	443140000	28	1903	206018	71	1.15724e+06	214.09	259.091	40.6472	1.05272e+06	210.548	254.805	39.8123	1.1013e+06	206.414	249.803	39.1352	1.05692e+06	209.756	253.846	39.7762
A0A1B0GTI6;A0A1B0GV63;A0A1B0GWJ2;A0A1B0GTJ8;A0A1B0GVK1;H0Y7H8;A0A3F2YNW7;A0A6Q8NVI4;Q8NFD5	AT-rich interactive domain-containing protein 1B	ARID1B	22.8477	22.5527	22.6369	22.9197	22.7393	low	2	2	2	9.9	9.9	9.9	35218	0.0015089	2.9367	76443000	4	1539	167809	60	1.23211e+06	227.941	40.1381	43.277	1.1228e+06	224.564	39.5434	42.4625	1.19913e+06	224.75	39.5763	42.6116	1.14979e+06	228.186	40.1814	43.2713
Q9Y4X5	E3 ubiquitin-protein ligase ARIH1	ARIH1	25.3384	25.5832	25.2992	25.8223	25.5108	medium	5	5	5	9.9	9.9	9.9	64117	0	23.433	502600000	38	557	64117.8	26	3.1533e+06	583.361	187.017	110.757	2.93925e+06	587.859	188.459	111.157	3.09267e+06	579.652	185.828	109.899	2.98938e+06	593.272	190.194	112.503
O95376	E3 ubiquitin-protein ligase ARIH2	ARIH2	24.0033	23.7463	23.8957	23.2616	23.7267	medium	3	3	3	8.9	8.9	8.9	57818	0	6.1555	166580000	30	493	57818.9	25	3.10664e+06	574.729	166.148	109.118	2.83734e+06	567.476	164.052	107.303	3.03794e+06	569.394	164.606	107.955	2.80065e+06	555.816	160.681	105.4
P40616;F8VYN9;B4DZG7	ADP-ribosylation factor-like protein 1	ARL1	29.32	29.3709	29.2862	29.3755	29.3382	medium	7	7	7	59.7	59.7	59.7	20417	0	323.31	7365100000	76	181	20417.5	9	1.0541e+07	1950.08	199.074	370.244	9.74831e+06	1949.69	199.034	368.665	1.03424e+07	1938.45	197.887	367.522	9.8243e+06	1949.73	199.038	369.73
Q9NXU5;A0A087WUW9;A0A0B4J222	ADP-ribosylation factor-like protein 15	ARL15	23.5144	23.4161	23.4347	23.6705	23.5089	low	2	2	2	10.3	10.3	10.3	22876	0.00022821	3.7748	95760000	14	204	22876.2	10	7.6084e+06	1407.55	160.996	267.239	6.9947e+06	1398.96	160.013	264.528	7.44832e+06	1396.02	159.677	264.68	7.1247e+06	1413.97	161.73	268.133
P36404;V9GYD0	ADP-ribosylation factor-like protein 2	ARL2;ARL2-SNX15	27.2144	26.8599	26.9294	27.1298	27.0334	high	8	8	8	54.9	54.9	54.9	20878	0	65.127	1520800000	68	148.5	17027.1	7.5	1.17408e+07	2172.04	226.74	412.386	1.06979e+07	2139.61	223.354	404.576	1.14121e+07	2138.94	223.284	405.534	1.08879e+07	2160.82	225.568	409.759
Q9Y2Y0;H3BM52	ADP-ribosylation factor-like protein 2-binding protein	ARL2BP	24.3946	24.1699	24.2372	24.5166	24.3296	medium	3	3	3	24.5	24.5	24.5	18822	0	5.7582	245920000	13	167	19255.7	7.5	1.05243e+07	1946.99	183.231	369.657	9.62648e+06	1925.33	181.193	364.058	1.02712e+07	1925.11	181.172	364.992	9.83917e+06	1952.68	183.767	370.29
P36405	ADP-ribosylation factor-like protein 3	ARL3	28.3891	28.437	28.2579	28.6033	28.4218	high	10	10	10	68.7	68.7	68.7	20455	0	101.79	3854300000	110	182	20455.5	11	8.35061e+06	1544.86	158.001	293.309	7.72229e+06	1544.48	157.962	292.044	8.16484e+06	1530.32	156.513	290.141	7.82676e+06	1553.3	158.864	294.554
F5GYV5;H7BZV4;A0A0C4DG62;F8WCT1;Q66PJ3;F5H7X4	ADP-ribosylation factor-like protein 6-interacting protein 4	ARL6IP4	24.3848	25.227	25.0021	24.7883	24.8505	medium	3	3	3	22.3	22.3	22.3	23687	0.00023315	4.2436	345030000	9	223.5	25104.7	8.5	9.28237e+06	1717.24	203.381	326.036	8.86547e+06	1773.12	210	335.277	9.34882e+06	1752.23	207.525	332.215	8.77783e+06	1742.05	206.32	330.347
O75915	PRA1 family protein 3	ARL6IP5	30.1517	30.5817	30.4458	30.6042	30.4459	medium	5	5	5	25	25	25	21614	0	323.31	15438000000	67	188	21614.7	5	1.9512e+07	3609.72	390.102	685.344	1.82704e+07	3654.13	394.902	690.955	1.93534e+07	3627.36	392.009	687.732	1.84234e+07	3656.31	395.138	693.351
Q96BM9	ADP-ribosylation factor-like protein 8A	ARL8A	25.5639	25.9209	25.8601	25.8596	25.8011	medium	6	3	3	44.6	18.3	18.3	21416	0	6.2485	685570000	41	186	21415.9	11	7.51957e+06	1391.12	148.961	264.119	7.03903e+06	1407.83	150.75	266.205	7.47201e+06	1400.46	149.961	265.521	7.07601e+06	1404.31	150.373	266.3
Q9NVJ2	ADP-ribosylation factor-like protein 8B	ARL8B	27.9089	27.4442	27.4397	27.3095	27.5256	medium	6	6	3	39.8	39.8	13.4	21539	0	16.515	2117000000	42	186	21539	11	8.20935e+06	1518.73	163.56	288.347	7.45267e+06	1490.56	160.526	281.848	7.92842e+06	1486.01	160.035	281.74	7.47274e+06	1483.04	159.716	281.231
Q9NVT9;E5RJ86	Armadillo repeat-containing protein 1	ARMC1	25.1262	25.1952	25.2539	25.3571	25.2331	medium	4	4	4	19.9	19.9	19.9	31280	0.00023685	4.5422	456970000	16	236	26253.5	10	8.12991e+06	1504.03	235.231	285.557	7.52613e+06	1505.25	235.421	284.626	8.02652e+06	1504.39	235.287	285.226	7.63237e+06	1514.72	236.902	287.238
Q8N2F6;A0A0J9YWR7;A0A0J9YXE4;H7C2M7;H7BXQ8;C9J5N7	Armadillo repeat-containing protein 10	ARMC10	24.9772	25.6379	25.5354	25.5026	25.4133	medium	4	4	4	15.5	15.5	15.5	37540	0	14.348	492700000	24	202.5	22182.9	9	8.97968e+06	1661.24	311.815	315.405	8.50931e+06	1701.89	319.445	321.808	9.01777e+06	1690.18	317.247	320.451	8.52908e+06	1692.68	317.716	320.985
Q6NXE6;F5GWV0;F5H4P3;F5H2X2;F5H2K4;B4E1N1;F5H052	Armadillo repeat-containing protein 6	ARMC6	26.5708	26.7061	26.8248	26.7548	26.7141	high	8	8	8	20	20	20	54141	0	156.72	1201700000	45	256	28107.9	11	7.81576e+06	1445.92	391.417	274.523	7.25224e+06	1450.47	392.65	274.268	7.75075e+06	1452.7	393.254	275.426	7.32097e+06	1452.92	393.313	275.519
B7Z637;Q8IUR7;C9J2I1;G5E9V7;G5E9V6	Armadillo repeat-containing protein 8	ARMC8	25.4018	25.8039	25.8625	25.7888	25.7143	medium	7	7	7	14	14	14	67185	0	23.35	637410000	27	399	44499	23	3.57351e+06	661.1	222.08	125.517	3.3513e+06	670.27	225.16	126.741	3.57391e+06	669.849	225.019	127	3.37492e+06	669.786	224.998	127.012
Q9P291	Armadillo repeat-containing X-linked protein 1	ARMCX1	25.9716	26.2396	26.4236	26.3247	26.2398	high	10	10	10	24.7	24.7	24.7	49180	0	45.904	899580000	44	453	49180.4	25	3.36138e+06	621.855	152.914	118.066	3.13525e+06	627.059	154.194	118.57	3.35932e+06	629.629	154.826	119.375	3.16944e+06	629.007	154.673	119.279
Q7L311	Armadillo repeat-containing X-linked protein 2	ARMCX2	26.7872	26.8241	26.9151	26.9658	26.8731	high	10	10	10	20.4	20.4	20.4	65683	0	179.38	1278300000	69	632	65683.5	21	4.12731e+06	763.553	250.762	144.969	3.81558e+06	763.127	250.622	144.299	4.07358e+06	763.502	250.745	144.757	3.86504e+06	767.055	251.913	145.458
Q9UH62	Armadillo repeat-containing X-linked protein 3	ARMCX3	27.6705	27.8212	27.7071	27.9426	27.7853	high	9	9	9	33.5	33.5	33.5	42500	0	75.221	2449900000	80	379	42500.6	21	4.2634e+06	788.73	167.605	149.749	3.95741e+06	791.494	168.192	149.663	4.19345e+06	785.969	167.018	149.016	4.00504e+06	794.84	168.904	150.726
Q7L4S7	Protein ARMCX6	ARMCX6	23.9064	23.7178	23.8711	23.2015	23.6742	low	1	1	1	8.7	8.7	8.7	33019	0	6.9203	140390000	11	300	33019.4	16	4.83453e+06	894.388	147.659	169.809	4.42801e+06	885.615	146.211	167.46	4.74189e+06	888.761	146.73	168.505	4.36471e+06	866.222	143.009	164.263
Q5T2E6	UPF0668 protein C10orf76	ARMH3	23.4347	23.625	23.3918	23.5808	23.5081	medium	3	3	3	4.8	4.8	4.8	78710	0.0017079	2.8209	122630000	5	689	78710.5	29	2.61469e+06	483.718	190.367	91.8389	2.43348e+06	486.704	191.543	92.0304	2.56369e+06	480.507	189.104	91.1021	2.44749e+06	485.728	191.158	92.1092
Q9H993	Protein-glutamate O-methyltransferase	ARMT1	27.8028	27.8738	27.8631	27.7777	27.8293	high	13	13	13	37.6	37.6	37.6	51172	0	247.23	2627100000	81	441	51172.3	21	4.28379e+06	792.502	202.77	150.465	3.96489e+06	792.991	202.895	149.946	4.21706e+06	790.393	202.23	149.855	3.9814e+06	790.149	202.167	149.837
Q92747	Actin-related protein 2/3 complex subunit 1A	ARPC1A	24.8799	24.9627	24.9665	25.0153	24.9561	low	8	1	1	34.3	5.9	5.9	41569	0	23.28	323270000	13	370	41569.3	21	3.83344e+06	709.187	147.401	134.647	3.55081e+06	710.173	147.606	134.286	3.77866e+06	708.226	147.201	134.276	3.58546e+06	711.571	147.896	134.936
O15143;C9JEY1;C9K057	Actin-related protein 2/3 complex subunit 1B	ARPC1B	28.6549	28.5987	28.7679	28.5873	28.6522	low	13	3	3	37.1	9.9	9.9	40949	0	26.275	4563000000	26	352	38775.2	16	5.7948e+06	1072.04	219.495	203.538	5.33925e+06	1067.87	218.641	201.922	5.71463e+06	1071.08	219.298	203.072	5.37789e+06	1067.3	218.524	202.393
O15144	Actin-related protein 2/3 complex subunit 2	ARPC2	31.2718	31.0716	31.0163	31.0108	31.0926	high	19	19	19	74	74	74	34333	0	323.31	24506000000	278	300	34333	20	5.0592e+06	935.953	160.67	177.701	4.64075e+06	928.164	159.333	175.505	4.929e+06	923.832	158.59	175.154	4.66705e+06	926.224	159	175.641
O15145;C9JZD1	Actin-related protein 2/3 complex subunit 3	ARPC3	31.0989	31.0564	31.0547	30.9748	31.0462	high	8	8	8	53.4	53.4	53.4	20546	0	323.01	24231000000	105	138.5	16046.5	7	1.43749e+07	2659.37	273.197	504.909	1.32528e+07	2650.6	272.297	501.2	1.41003e+07	2642.79	271.494	501.062	1.3319e+07	2643.28	271.544	501.248
F8WCF6;P59998;H7C0A3;F8WDD7;A0A0A6YYG9;R4GN08	Actin-related protein 2/3 complex subunit 4	ARPC4-TTLL3;ARPC4	31.2408	31.0802	31.1053	31.113	31.1348	high	10	10	10	66.3	66.3	66.3	21058	0	127.47	25044000000	97	167.5	19477.8	8.5	1.18922e+07	2200.06	231.644	417.704	1.09224e+07	2184.52	230.008	413.069	1.16309e+07	2179.96	229.528	413.311	1.10175e+07	2186.53	230.22	414.635
O15511;B1ALC0	Actin-related protein 2/3 complex subunit 5	ARPC5	30.1023	30.4117	30.57	30.3643	30.3621	medium	7	6	6	62.3	57	57	16320	0	135.11	15150000000	46	143	15564	9.5	1.02526e+07	1896.74	154.774	360.116	9.56252e+06	1912.53	156.063	361.639	1.02276e+07	1916.93	156.421	363.441	9.62052e+06	1909.29	155.798	362.061
Q9BPX5	Actin-related protein 2/3 complex subunit 5-like protein	ARPC5L	29.3175	29.0215	29.0064	29.0893	29.1087	high	8	8	7	63.4	63.4	58.2	16941	0	166.3	6395600000	77	153	16941.2	9	1.05401e+07	1949.92	165.168	370.212	9.63234e+06	1926.5	163.184	364.279	1.02436e+07	1919.93	162.628	364.01	9.72861e+06	1930.74	163.543	366.129
P56211;H3BMD8;H3BQ52	cAMP-regulated phosphoprotein 19	ARPP19	28.3547	28.5604	28.4523	28.5875	28.4887	medium	7	7	6	62.5	62.5	52.7	12323	0	29.194	4205000000	53	112	12323	7	1.31065e+07	2424.7	149.398	460.355	1.21877e+07	2437.58	150.191	460.919	1.29187e+07	2421.32	149.19	459.072	1.22924e+07	2439.55	150.313	462.615
P36575;A0A087WWQ5	Arrestin-C	ARR3	25.1609	23.6053	23.6259	24.4084	24.2001	medium	3	2	2	8.2	6.2	6.2	42778	0.0077412	2.0179	238320000	17	388	42757.1	17	4.78891e+06	885.949	189.496	168.207	4.14777e+06	829.568	177.436	156.862	4.41712e+06	827.891	177.078	156.964	4.32165e+06	857.675	183.448	162.642
H0YET9		ARRB1	27.2673	27.4146	27.3557	27.2887	27.3316	low	8	1	1	44.6	8.2	8.2	21805	0.00022784	3.7336	1863800000	25	195	21805.2	12	7.35225e+06	1360.17	148.292	258.242	6.82426e+06	1364.87	148.805	258.082	7.24547e+06	1358	148.056	257.471	6.84479e+06	1358.42	148.101	257.598
P49407;E9PM35	Beta-arrestin-1	ARRB1	30.7854	30.4563	30.5729	30.5504	30.5913	high	21	21	14	61.7	61.7	47.4	47065	0	323.31	17156000000	200	337.5	38117.1	17.5	5.69202e+06	1053.02	247.803	199.928	5.19869e+06	1039.75	244.68	196.606	5.55263e+06	1040.72	244.906	197.315	5.25459e+06	1042.83	245.403	197.752
A0A0C4DFZ2;P15289	Arylsulfatase A;Arylsulfatase A component B;Arylsulfatase A component C	ARSA	27.4691	27.2665	27.2285	27.2377	27.3004	medium	6	6	6	19.3	19.3	19.3	53806	0	232.4	1790000000	90	508	53697.3	16.5	5.38665e+06	996.531	268.097	189.202	4.93629e+06	987.273	265.606	186.682	5.24492e+06	983.043	264.468	186.381	4.96874e+06	986.096	265.289	186.995
A0A2U3U034;P15848	Arylsulfatase B	ARSB	25.142	24.9734	25.1244	24.9391	25.0447	medium	4	4	4	14.1	14.1	14.1	44376	0	7.1292	395210000	23	465.5	52031.7	27.5	2.95819e+06	547.266	121.427	103.904	2.71269e+06	542.546	120.38	102.589	2.90377e+06	544.247	120.758	103.187	2.72966e+06	541.728	120.199	102.728
C9JJX6;E9PDC3;O00192	Armadillo repeat protein deleted in velo-cardio-facial syndrome	ARVCF	26.5003	26.3535	26.4025	26.4579	26.4286	high	14	14	14	18	18	18	96827	0	42.68	1002200000	81	956	103785	49	1.7499e+06	323.732	156.73	61.464	1.60656e+06	321.317	155.561	60.7575	1.71257e+06	320.984	155.399	60.8571	1.62524e+06	322.546	156.156	61.1647
Q13510;A0A1B0GUH5;A0A1B0GTM3;A0A1B0GUA4;A0A1B0GW68;A0A1B0GUE3;A0A1B0GTZ5;E7EMM4;A0A1B0GUW4;A0A1B0GTP7;A0A1B0GUG1;A0A1B0GV06	Acid ceramidase;Acid ceramidase subunit alpha;Acid ceramidase subunit beta	ASAH1	27.923	27.8131	27.9439	27.9391	27.9048	high	9	9	9	26.3	26.3	26.3	44659	0	78.199	2777500000	70	372	42046.6	24	3.76452e+06	696.437	155.511	132.226	3.46173e+06	692.357	154.6	130.917	3.70063e+06	693.6	154.877	131.503	3.50397e+06	695.398	155.279	131.869
A0A0A0MRE5;Q9ULH1;H0YBF7	Arf-GAP with SH3 domain, ANK repeat and PH domain-containing protein 1	ASAP1	26.9952	26.9884	27.086	27.1437	27.0533	high	11	11	10	13.3	13.3	12.4	124770	0	36.34	1455100000	82	1122	124772	57	1.53239e+06	283.493	176.857	53.8241	1.41435e+06	282.874	176.471	53.4883	1.51032e+06	283.076	176.597	53.67	1.43335e+06	284.463	177.462	53.9431
O43150;A0A286YFG8	Arf-GAP with SH3 domain, ANK repeat and PH domain-containing protein 2	ASAP2	26.2411	25.8592	25.7512	26.0838	25.9838	high	9	8	8	12.8	11.8	11.8	111650	0	66.981	746200000	38	661.5	73999.4	33	2.57293e+06	475.992	265.722	90.3721	2.34076e+06	468.159	261.349	88.5235	2.48018e+06	464.854	259.505	88.1343	2.37912e+06	472.16	263.583	89.5362
H7BYZ6;Q9Y575	Ankyrin repeat and SOCS box protein 3	ASB3	21.0143	21.9666	NaN	21.3422	21.441	low	1	1	1	2.3	2.3	2.3	52777	0.010087	1.839	16223000	5	497.5	55261.6	17	3.99967e+06	739.94	195.259	140.486	3.85984e+06	771.98	203.714	145.973	0	0	0	0	3.77876e+06	749.933	197.896	142.211
A0A5F9ZH79;A0A5F9ZHP1;H0YE76;H0YCB3;Q8N9N2;A0A5F9ZI10;A0A5K1VW55;A0A5F9ZI37	Activating signal cointegrator 1 complex subunit 1	ASCC1	26.6061	26.7503	26.681	26.629	26.6666	medium	7	7	7	20.8	20.8	20.8	36876	0	9.556	1212500000	31	304.5	34896.3	15.5	5.55404e+06	1027.5	189.45	195.082	5.15527e+06	1031.07	190.109	194.964	5.47105e+06	1025.43	189.068	194.416	5.1711e+06	1026.26	189.221	194.61
Q9H1I8;B1AH59	Activating signal cointegrator 1 complex subunit 2	ASCC2	27.1393	27.4507	27.3086	27.3899	27.3221	high	12	12	12	20.9	20.9	20.9	86359	0	72.214	1842200000	136	498.5	56940.5	18.5	4.74664e+06	878.13	379.172	166.722	4.43238e+06	886.49	382.782	167.625	4.69168e+06	879.35	379.699	166.721	4.45633e+06	884.404	381.881	167.711
Q8N3C0	Activating signal cointegrator 1 complex subunit 3	ASCC3	28.5186	28.4653	28.5152	28.5336	28.5082	high	37	37	37	21.3	21.3	21.3	251460	0	65.497	4348300000	165	2202	251460	120	768964	142.258	178.861	27.0093	708580	141.718	178.182	26.7973	755258	141.556	177.979	26.8385	715706	142.039	178.586	26.935
L0R819;U3KQP1		ASDURF	24.0785	23.5343	23.5982	23.5861	23.6993	low	2	2	2	24	24	24	11250	0.0020921	2.5519	111210000	11	171	19468.1	11.5	6.7747e+06	1253.32	70.4993	237.956	6.11305e+06	1222.63	68.7729	231.186	6.52199e+06	1222.4	68.7601	231.762	6.17331e+06	1225.16	68.915	232.328
Q9Y294	Histone chaperone ASF1A	ASF1A	25.0642	24.7128	24.7762	24.8284	24.8454	low	2	2	2	12.7	12.7	12.7	22968	0	17.121	330930000	31	204	22968.7	6	1.35164e+07	2500.54	287.162	474.754	1.23034e+07	2460.72	282.589	465.294	1.31245e+07	2459.9	282.495	466.386	1.24554e+07	2471.9	283.873	468.749
F5H8F7;Q9UBL3;H0YBF6	Set1/Ash2 histone methyltransferase complex subunit ASH2	ASH2L	25.5618	25.1504	25.2117	25.3076	25.3079	medium	6	6	6	18.8	18.8	18.8	55324	0	186.68	439820000	34	489	55324.5	29	2.85202e+06	527.624	145.951	100.175	2.59061e+06	518.131	143.325	97.9727	2.76315e+06	517.891	143.259	98.1898	2.62671e+06	521.297	144.201	98.8542
P04424;A0A5F9ZHM8;F8W943;A0A5F9ZHC6	Argininosuccinate lyase	ASL	28.6479	28.7582	28.7859	28.7234	28.7289	high	15	15	12	35.8	35.8	27.6	51657	0	76.849	4828400000	158	373	41588.9	19	4.87863e+06	902.547	233.114	171.358	4.5213e+06	904.274	233.56	170.988	4.81533e+06	902.526	233.109	171.115	4.55032e+06	903.057	233.246	171.248
O95671	N-acetylserotonin O-methyltransferase-like protein	ASMTL	27.1634	27.212	27.1685	27.1768	27.1802	high	12	12	12	26.6	26.6	26.6	68856	0	67.198	1594800000	92	621	68856.7	28	3.13896e+06	580.708	199.926	110.254	2.90307e+06	580.623	199.897	109.789	3.08395e+06	578.018	199	109.59	2.92146e+06	579.794	199.611	109.947
P08243	Asparagine synthetase [glutamine-hydrolyzing]	ASNS	25.0632	25.5175	25.4868	25.5479	25.4038	medium	4	4	4	9.1	9.1	9.1	64369	0	14.792	493740000	35	561	64369.9	29	2.79639e+06	517.333	166.501	98.2212	2.62842e+06	525.692	169.191	99.4024	2.7933e+06	523.541	168.499	99.2611	2.65165e+06	526.246	169.37	99.7927
Q12797	Aspartyl/asparaginyl beta-hydroxylase	ASPH	30.4821	30.519	30.5736	30.5899	30.5412	high	25	25	25	40.9	40.9	40.9	85862	0	323.31	16956000000	328	758	85862.6	30	3.28763e+06	608.212	261.111	115.475	3.03881e+06	607.772	260.923	114.923	3.2391e+06	607.098	260.633	115.103	3.06914e+06	609.102	261.493	115.505
Q9BZE9;J3KRY8;J3QR12	Tether containing UBX domain for GLUT4	ASPSCR1	22.8318	23.1866	23.1105	23.1745	23.0759	medium	3	3	3	7.6	7.6	7.6	60182	0	5.5903	91283000	10	470	49823	29	2.54743e+06	471.275	141.811	89.4765	2.38833e+06	477.674	143.737	90.3228	2.53286e+06	474.728	142.851	90.0064	2.40531e+06	477.359	143.642	90.5221
Q8NBU5;A0A7P0TAM5;A0A7P0T9U2	ATPase family AAA domain-containing protein 1	ATAD1	25.397	25.2454	25.5281	25.3184	25.3722	medium	6	6	6	24.1	24.1	24.1	40744	0	36.969	562740000	30	298	33671.2	16	5.13596e+06	950.153	193.565	180.397	4.71321e+06	942.657	192.038	178.246	5.07105e+06	950.455	193.627	180.202	4.76295e+06	945.256	192.568	179.25
Q9NVI7	ATPase family AAA domain-containing protein 3A	ATAD3A	30.1814	30.1836	30.1914	30.2045	30.1902	high	25	25	8	44	44	15.3	71368	0	323.31	13233000000	278	634	71369.1	34	2.87223e+06	531.364	189.612	100.885	2.65184e+06	530.377	189.26	100.288	2.82231e+06	528.979	188.761	100.292	2.67394e+06	530.671	189.364	100.632
Q5T9A4;A0A5K1VW56	ATPase family AAA domain-containing protein 3B	ATAD3B	26.3072	25.322	25.7747	25.5809	25.7462	low	20	5	3	35.3	11.7	6.6	72572	0	106.36	638180000	16	473	52561.1	26	3.27386e+06	605.665	219.772	114.992	2.90923e+06	581.856	211.132	110.022	3.15079e+06	590.546	214.285	111.965	2.96144e+06	587.727	213.263	111.451
F8WAC9;F5GXE4;O95260	Arginyl-tRNA--protein transferase 1	ATE1	25.3469	25.2819	25.4673	25.3397	25.359	medium	5	5	5	15.4	15.4	15.4	54114	0	86.427	457820000	27	511	58130.2	21	3.90539e+06	722.497	195.486	137.174	3.59621e+06	719.254	194.609	136.003	3.85446e+06	722.432	195.468	136.97	3.63197e+06	720.801	195.027	136.686
A0A7P0Z421;A0A7P0TB89;A0A7P0T9V3;A0A7P0T8R5;A0A7P0Z4I7;A0A7P0T9H5;A0A7P0TAF2;A0A7P0TAH1;P18850	Cyclic AMP-dependent transcription factor ATF-6 alpha;Processed cyclic AMP-dependent transcription factor ATF-6 alpha	ATF6	23.6011	24.0843	23.7259	23.7308	23.7855	medium	4	4	4	5.7	5.7	5.7	76932	0.00066269	3.2472	170100000	15	609	68139.4	27	2.82831e+06	523.238	201.269	99.3423	2.66456e+06	532.921	204.993	100.769	2.79292e+06	523.471	201.358	99.2478	2.6455e+06	525.027	201.957	99.5615
Q6VMQ6;A8MV73	Activating transcription factor 7-interacting protein 1	ATF7IP	25.4043	25.7749	25.8225	25.6571	25.6647	low	2	2	2	1.8	1.8	1.8	136390	0.001691	2.6814	620200000	11	892.5	95682.8	34	2.41762e+06	447.26	305.009	84.917	2.2645e+06	452.908	308.86	85.6398	2.4139e+06	452.432	308.536	85.7791	2.27137e+06	450.777	307.407	85.4813
E7EVC7;Q676U5	Autophagy-related protein 16-1	ATG16L1	24.4752	24.3594	24.54	24.4817	24.4641	medium	5	5	5	11.7	11.7	11.7	70010	0	6.7294	265370000	13	615.5	69138	30.5	2.59648e+06	480.349	168.146	91.1995	2.38573e+06	477.155	167.028	90.2246	2.55726e+06	479.302	167.78	90.8735	2.41602e+06	479.484	167.843	90.9251
H7C3T2;Q2TAZ0	Autophagy-related protein 2 homolog A	ATG2A	24.5235	24.793	24.5963	24.8209	24.6834	low	1	1	1	0.7	0.7	0.7	190640	0.0052706	2.1828	263430000	1	1840	201749	76	1.04407e+06	193.152	184.113	36.672	974476	194.898	185.777	36.8531	1.02862e+06	192.792	183.77	36.5526	983023	195.091	185.961	36.9953
Q9NT62	Ubiquitin-like-conjugating enzyme ATG3	ATG3	28.4019	28.5433	28.3963	28.4945	28.459	high	10	10	10	33.8	33.8	33.8	35864	0	59.114	4027900000	78	314	35864.4	11	8.35438e+06	1545.56	277.15	293.441	7.75115e+06	1550.26	277.992	293.136	8.20483e+06	1537.81	275.76	291.562	7.79699e+06	1547.39	277.478	293.434
Q9Y4P1;C9JIK8	Cysteine protease ATG4B	ATG4B	26.6718	26.8858	26.9335	26.7896	26.8202	medium	6	6	6	21.1	21.1	21.1	44294	0	91.448	1244800000	52	306	34563.9	16	5.39375e+06	997.845	220.993	189.452	5.01947e+06	1003.91	222.336	189.828	5.35022e+06	1002.78	222.086	190.123	5.03971e+06	1000.18	221.51	189.666
Q9H1Y0;A0A1B0GV54;A0A1B0GUS1;A0A2R8Y718	Autophagy protein 5	ATG5	25.7688	26.0554	26.0802	25.8941	25.9496	medium	5	5	5	22.5	22.5	22.5	32447	0	7.0221	810900000	18	196	23087.4	11.5	7.25029e+06	1341.31	217.607	254.661	6.76792e+06	1353.61	219.602	255.952	7.20796e+06	1350.97	219.175	256.138	6.77739e+06	1345.04	218.213	255.062
O95352	Ubiquitin-like modifier-activating enzyme ATG7	ATG7	26.7645	26.5635	26.3478	26.4032	26.5197	high	9	9	9	15.1	15.1	15.1	77959	0	30.121	1046900000	55	703	77959.6	38	2.27895e+06	421.606	164.34	80.0465	2.08812e+06	417.631	162.79	78.9693	2.20374e+06	413.041	161.002	78.3109	2.09138e+06	415.055	161.786	78.7074
P31939	Bifunctional purine biosynthesis protein PURH;Phosphoribosylaminoimidazolecarboxamide formyltransferase;IMP cyclohydrolase	ATIC	30.7516	30.7971	30.7627	30.751	30.7656	high	27	27	27	59.6	59.6	59.6	64615	0	323.31	19520000000	371	592	64615.9	38	2.61844e+06	484.412	156.501	91.9708	2.42092e+06	484.192	156.43	91.5553	2.57301e+06	482.253	155.804	91.433	2.43576e+06	483.402	156.175	91.6681
Q8NHH9;B5MCN0	Atlastin-2	ATL2	26.523	26.5838	26.298	26.1349	26.3849	medium	7	7	7	16.6	16.6	16.6	66228	0	22.724	1016400000	65	498	56814.8	23.5	3.65186e+06	675.594	223.716	128.269	3.37912e+06	675.835	223.796	127.793	3.55675e+06	666.634	220.749	126.391	3.34744e+06	664.333	219.987	125.978
F5H6I7		ATL3	30.5261	30.6088	30.6307	30.5721	30.5844	high	22	22	1	57.7	57.7	3.1	58772	0	323.31	17224000000	331	523	58773	24	4.11546e+06	761.361	223.734	144.553	3.80968e+06	761.949	223.906	144.076	4.05645e+06	760.29	223.419	144.148	3.83419e+06	760.933	223.608	144.297
Q6DD88	Atlastin-3	ATL3	27.5772	27.592	27.6199	27.5937	27.5957	low	22	1	1	56.7	3.9	3.9	60541	0.00024408	5.1573	2249500000	18	541	60542	26	3.43191e+06	634.904	192.189	120.543	3.17003e+06	634.017	191.92	119.886	3.37635e+06	632.822	191.558	119.98	3.19444e+06	633.97	191.906	120.22
Q13315;E9PIN0;A0A6Q8PH76	Serine-protein kinase ATM	ATM	23.7649	23.49	23.1001	23.7936	23.5371	medium	7	7	7	2.6	2.6	2.6	350680	0	7.2724	149190000	16	1545	177052	83	926438	171.391	300.517	32.5405	845394	169.082	296.468	31.9714	884577	165.794	290.704	31.4339	862862	171.244	300.259	32.4731
E5RGN3;E5RIM7;O00244	Copper transport protein ATOX1	ATOX1	27.6355	27.2977	27.1921	27.0851	27.3026	low	2	2	2	15.3	15.3	15.3	6330.4	0.00088028	3.2064	1746900000	17	68	7401.63	4	2.23546e+07	4135.59	130.9	785.187	2.03855e+07	4077.16	129.05	770.944	2.16064e+07	4049.64	128.179	767.795	2.03812e+07	4044.85	128.028	767.03
Q8NB49;A0A067XG54	Phospholipid-transporting ATPase IG;Phospholipid-transporting ATPase	ATP11C	24.4612	24.0279	24.3737	24.3821	24.3112	medium	5	5	5	5.7	5.7	5.7	129480	0.00023941	4.7476	214570000	9	1122.5	128579	47	1.68399e+06	311.538	201.69	59.1488	1.52712e+06	305.428	197.734	57.7531	1.64825e+06	308.928	200	58.5713	1.56147e+06	309.889	200.622	58.7646
Q9HD20	Manganese-transporting ATPase 13A1	ATP13A1	27.0449	27.135	27.2148	27.2043	27.1497	high	14	14	14	13.7	13.7	13.7	132950	0	24.662	1595100000	84	1204	132955	56	1.56263e+06	289.087	192.17	54.8862	1.44743e+06	289.49	192.438	54.7393	1.5446e+06	289.501	192.446	54.8881	1.46221e+06	290.19	192.904	55.0291
P05023	Sodium/potassium-transporting ATPase subunit alpha-1	ATP1A1	31.9226	31.9284	31.8615	31.9586	31.9178	high	40	40	25	43.9	43.9	26.4	112890	0	323.31	44011000000	441	1023	112896	45	2.29533e+06	424.636	239.686	80.6216	2.11943e+06	423.893	239.267	80.1535	2.25037e+06	421.781	238.074	79.9678	2.13764e+06	424.236	239.46	80.4483
P05026;V9GYR2	Sodium/potassium-transporting ATPase subunit beta-1	ATP1B1	25.456	26.1635	25.9121	26.1409	25.9181	medium	4	4	4	20.1	20.1	20.1	35061	0	7.8052	708400000	15	216.5	25093.3	9	9.1518e+06	1693.08	296.806	321.45	8.68378e+06	1736.78	304.467	328.406	9.15081e+06	1715.12	300.668	325.178	8.74253e+06	1735.04	304.162	329.018
P54709;C9JA36	Sodium/potassium-transporting ATPase subunit beta-3	ATP1B3	30.0347	29.9194	29.9383	29.9558	29.9621	high	10	10	10	37.3	37.3	37.3	31512	0	68.896	11026000000	121	206	23240.5	9	1.07979e+07	1997.62	314.745	379.269	9.93037e+06	1986.1	312.931	375.55	1.05726e+07	1981.61	312.222	375.704	1.00184e+07	1988.25	313.269	377.035
P16615;H7C5W9	Sarcoplasmic/endoplasmic reticulum calcium ATPase 2	ATP2A2	30.4989	30.6053	30.6208	30.7152	30.61	high	31	31	31	31	31	31	114760	0	323.31	17668000000	254	987.5	108618	44	2.2428e+06	414.918	238.08	78.7766	2.07777e+06	415.561	238.449	78.578	2.21189e+06	414.57	237.88	78.6006	2.10117e+06	416.998	239.273	79.0758
P23634	Plasma membrane calcium-transporting ATPase 4	ATP2B4	28.76	28.8755	28.8621	28.9573	28.8637	high	21	21	11	19.8	19.8	10.8	137920	0	323.31	5438500000	170	1241	137920	58	1.60443e+06	296.819	204.687	56.3543	1.48715e+06	297.436	205.112	56.2417	1.58161e+06	296.438	204.424	56.2033	1.50276e+06	298.238	205.665	56.5552
B4E2Q0;P98194;H0Y9V7;H0Y8X9;H0Y9S7	Calcium-transporting ATPase;Calcium-transporting ATPase type 2C member 1	ATP2C1	25.9315	25.8436	25.9114	25.9245	25.9028	medium	6	6	6	8.4	8.4	8.4	104710	0	21.019	689980000	48	903	98939.3	40	2.09762e+06	388.06	203.169	73.6774	1.92996e+06	385.998	202.089	72.9878	2.05888e+06	385.891	202.033	73.1632	1.95079e+06	387.153	202.694	73.4163
P25705	ATP synthase subunit alpha, mitochondrial	ATP5F1A	33.5424	33.2347	33.2752	33.2569	33.3273	high	30	30	30	60.4	60.4	60.4	59750	0	323.31	118040000000	694	553	59750.6	31	3.50099e+06	647.684	193.495	122.97	3.20247e+06	640.505	191.351	121.112	3.41161e+06	639.43	191.03	121.233	3.22908e+06	640.844	191.452	121.524
P06576;H0YH81;F8W079	ATP synthase subunit beta, mitochondrial;ATP synthase subunit beta	ATP5F1B	34.1877	34.0036	34.0603	34.103	34.0886	high	28	28	28	78.4	78.4	78.4	56559	0	323.31	200020000000	921	362	38138.7	20	5.53094e+06	1023.22	289.363	194.27	5.07866e+06	1015.75	287.248	192.067	5.41275e+06	1014.5	286.895	192.344	5.13242e+06	1018.58	288.05	193.155
P36542	ATP synthase subunit gamma, mitochondrial	ATP5F1C	30.4819	30.4564	30.4798	30.4108	30.4572	high	11	11	11	43	43	43	32996	0	50.022	15522000000	143	298	32996	13	7.58677e+06	1403.55	231.558	266.48	6.99825e+06	1399.67	230.918	264.662	7.45192e+06	1396.7	230.427	264.807	7.04116e+06	1397.39	230.541	264.988
P30049	ATP synthase subunit delta, mitochondrial	ATP5F1D	26.5214	26.0202	25.7495	25.5597	25.9627	medium	3	3	3	32.1	32.1	32.1	17490	0	32.923	710940000	26	168	17490	5	1.71627e+07	3175.1	277.663	602.827	1.55452e+07	3109.08	271.889	587.892	1.63681e+07	3067.84	268.282	581.648	1.53867e+07	3053.65	267.041	579.066
Q9UII2	ATPase inhibitor, mitochondrial	ATP5IF1	24.9557	23.4787	23.7494	NaN	24.0612	low	1	1	1	9.4	9.4	9.4	12249	0.00547	2.1762	212700000	13	106	12248.8	7	1.15353e+07	2134.04	130.699	405.17	1.00191e+07	2003.86	122.726	378.907	1.07833e+07	2021.1	123.782	383.191	0	0	0	0
P56385	ATP synthase subunit e, mitochondrial	ATP5ME	28.6267	28.5375	28.3677	28.3501	28.4705	medium	5	5	5	62.3	62.3	62.3	7933.1	0	23.975	3796200000	54	69	7933.21	3	3.08752e+07	5711.91	226.566	1084.47	2.84151e+07	5683.12	225.424	1074.61	3.0054e+07	5632.96	223.434	1067.98	2.84441e+07	5645.03	223.913	1070.47
C9JJT5;G3V325;C9JU26;P56134	ATP synthase subunit f, mitochondrial	ATP5MF-PTCD1;ATP5MF	28.4846	28.884	28.9114	27.9603	28.5601	medium	3	3	3	57.4	57.4	57.4	5914.9	0	16.637	5177100000	30	96	11141.1	4	2.30414e+07	4262.67	126.066	809.314	2.15701e+07	4314.09	127.587	815.747	2.29726e+07	4305.69	127.339	816.341	2.10397e+07	4175.55	123.49	791.815
E9PN17;A0A3B3ITX4;O75964	ATP synthase subunit g, mitochondrial	ATP5MG	28.8392	29.0286	28.9069	29.0477	28.9556	medium	6	6	6	64.5	64.5	64.5	8451.8	0	32.873	5963000000	68	91	10382.2	5	1.86626e+07	3452.59	145.903	655.51	1.73425e+07	3468.55	146.577	655.864	1.83752e+07	3444.02	145.541	652.97	1.74864e+07	3470.35	146.654	658.087
P56378;G3V556;A0A0A0MTQ5	6.8 kDa mitochondrial proteolipid	ATP5MJ	28.1564	28.3158	28.2027	28.2075	28.2206	medium	3	3	3	48.3	48.3	48.3	6662	0.0040925	2.2838	3137900000	15	77	9107.95	4	2.27759e+07	4213.55	140.353	799.987	2.11458e+07	4229.22	140.875	799.698	2.24094e+07	4200.15	139.907	796.33	2.12258e+07	4212.47	140.317	798.815
Q96IX5	Up-regulated during skeletal muscle growth protein 5	ATP5MK	28.1098	28.1952	28.1821	28.2677	28.1887	low	2	2	2	43.1	43.1	43.1	6457.5	0	95.804	3191900000	41	58	6457.57	3	3.03176e+07	5608.77	181.093	1064.88	2.80743e+07	5614.95	181.293	1061.72	2.98574e+07	5596.11	180.684	1061	2.83615e+07	5628.63	181.734	1067.36
P24539;Q5QNZ2	ATP synthase F(0) complex subunit B1, mitochondrial	ATP5PB	31.3889	30.9456	31.0277	31.0163	31.0946	high	11	11	11	41.4	41.4	41.4	28908	0	120.25	23325000000	164	225.5	25591.8	14	7.2545e+06	1342.08	193.985	254.809	6.60276e+06	1320.57	190.875	249.705	7.04404e+06	1320.25	190.829	250.313	6.66839e+06	1323.41	191.286	250.96
O75947;F5H608	ATP synthase subunit d, mitochondrial	ATP5PD	29.6394	29.3305	29.0735	28.8538	29.2243	high	10	10	10	66.5	66.5	66.5	18491	0	262.86	6829000000	81	121	13703.3	7.5	1.27869e+07	2365.59	218.71	449.132	1.16819e+07	2336.41	216.013	441.79	1.23207e+07	2309.24	213.501	437.823	1.15798e+07	2298.13	212.474	435.797
P18859;A8MUH2	ATP synthase-coupling factor 6, mitochondrial	ATP5PF	26.4798	26.3074	26.0541	26.4019	26.3108	medium	3	3	3	44.4	44.4	44.4	12587	0	92.031	880100000	30	113.5	13270.7	6	1.42798e+07	2641.77	166.26	501.567	1.30973e+07	2619.5	164.858	495.318	1.38015e+07	2586.77	162.799	490.441	1.32447e+07	2628.55	165.428	498.456
P48047;A0A494C0K9;H7C0C1	ATP synthase subunit O, mitochondrial	ATP5PO	30.6707	30.446	30.6345	30.476	30.5568	high	12	12	12	70	70	70	23277	0	89.234	16467000000	131	213	23277.3	12	8.26993e+06	1529.94	178.062	290.475	7.57885e+06	1515.79	176.416	286.62	8.11389e+06	1520.77	176.995	288.331	7.64426e+06	1517.08	176.565	287.686
Q15904;A0A7I2YQA5;A0A7I2V3T8;A6QRJ1;A0A0C4DGX8	V-type proton ATPase subunit S1	ATP6AP1	25.4955	25.9539	25.9574	25.9258	25.8331	medium	6	6	6	16.8	16.8	16.8	52025	0	86.752	621280000	45	332	35938.2	13	6.34569e+06	1173.95	305.375	222.888	5.96367e+06	1192.75	310.265	225.536	6.34625e+06	1189.46	309.409	225.517	6.00271e+06	1191.3	309.887	225.907
O75787;A0A1C7CYW4;A0A1B0GVW0;A0A1B0GVB9;A0A1B0GTU8;A0A1B0GTB0;A0A1B0GWJ8;H7C3E1;A0A1B0GU12;B7Z413;B7Z1I9;A0A1B0GVC7;A0A1B0GVI9;A0A1B0GWD6;A0A1B0GUT7	Renin receptor	ATP6AP2	25.5634	25.8588	25.6314	25.6945	25.687	medium	6	6	6	20.3	20.3	20.3	39008	0	6.4479	616850000	22	274	30936.5	13	6.3626e+06	1177.08	229.578	223.482	5.94182e+06	1188.38	231.782	224.71	6.26656e+06	1174.53	229.08	222.685	5.94916e+06	1180.67	230.278	223.892
Q93050;K7EM24;B7Z641;B7Z2A9	V-type proton ATPase 116 kDa subunit a isoform 1;V-type proton ATPase subunit a	ATP6V0A1	25.1266	25.0249	24.6988	25.1564	25.0017	medium	5	5	5	6.7	6.7	6.7	96412	0.00024673	5.3764	364760000	13	791	90828.4	29	2.80347e+06	518.642	250.017	98.4697	2.57768e+06	515.544	248.523	97.4836	2.70694e+06	507.355	244.576	96.1923	2.61101e+06	518.182	249.795	98.2634
F5GYQ1;P61421;R4GN72;H3BQJ1;J3QL14	V-type proton ATPase subunit d 1	ATP6V0D1	26.3199	25.4645	25.9705	26.2975	26.0131	medium	4	4	4	14.3	14.3	14.3	44659	0	76.929	748390000	25	274	31676.3	13	6.55089e+06	1211.92	270.615	230.095	5.85121e+06	1170.26	261.313	221.283	6.34946e+06	1190.07	265.736	225.631	6.08877e+06	1208.38	269.825	229.146
P38606	V-type proton ATPase catalytic subunit A	ATP6V1A	30.4797	30.3344	30.3783	30.3483	30.3852	high	31	31	31	62.2	62.2	62.2	68303	0	323.31	15043000000	295	617	68304.1	34	2.90062e+06	536.615	183.262	101.882	2.66509e+06	533.026	182.036	100.789	2.83978e+06	532.254	181.773	100.913	2.68668e+06	533.198	182.095	101.111
P21281	V-type proton ATPase subunit B, brain isoform	ATP6V1B2	29.1756	29.2158	29.1934	29.3433	29.232	high	18	18	18	54.6	54.6	54.6	56500	0	260.38	6796400000	200	511	56500.7	25	3.77606e+06	698.573	197.347	132.631	3.49086e+06	698.183	197.237	132.019	3.71145e+06	695.629	196.515	131.888	3.53288e+06	701.135	198.071	132.957
P21283;E7EV59	V-type proton ATPase subunit C 1	ATP6V1C1	28.1568	28.0279	28.1077	28.0301	28.0806	high	16	16	16	50.3	50.3	50.3	43941	0	71.286	3110200000	125	344.5	39824.9	23.5	3.8768e+06	717.209	157.574	136.17	3.56268e+06	712.548	156.55	134.735	3.80152e+06	712.511	156.542	135.089	3.59018e+06	712.508	156.541	135.114
Q9Y5K8;G3V2S6;G3V559;G3V2V6	V-type proton ATPase subunit D	ATP6V1D	26.9557	27.1206	26.8835	26.954	26.9784	high	9	9	9	49.4	49.4	49.4	28262	0	118.19	1405700000	60	185.5	20913.7	9	9.69096e+06	1792.83	253.345	340.388	9.00143e+06	1800.32	254.403	340.419	9.49385e+06	1779.41	251.449	337.369	9.01447e+06	1789.01	252.805	339.253
P36543;C9J8H1;Q96A05	V-type proton ATPase subunit E 1;V-type proton ATPase subunit E 2	ATP6V1E1;ATP6V1E2	28.9839	28.7037	28.7907	28.8518	28.8325	high	9	9	9	45.1	45.1	45.1	26145	0	196.42	4728000000	115	226	26074.5	13	7.21394e+06	1334.58	174.463	253.384	6.59553e+06	1319.13	172.443	249.432	7.03896e+06	1319.3	172.465	250.133	6.68018e+06	1325.75	173.309	251.404
O75348;A0A7I2V4K4;A0A7I2V3Q6;A0A7I2V375	V-type proton ATPase subunit G 1	ATP6V1G1	27.3127	27.2865	27.4842	27.4716	27.3887	medium	4	4	4	49.2	49.2	49.2	13757	0	156.32	2060800000	15	90	10556.1	4	2.20935e+07	4087.29	281.144	776.016	2.03771e+07	4075.48	280.332	770.628	2.18385e+07	4093.15	281.547	776.043	2.0672e+07	4102.57	282.195	777.975
Q9UI12;G3V126	V-type proton ATPase subunit H	ATP6V1H	27.975	28.0032	28.1296	28.1012	28.0523	high	15	15	15	41.4	41.4	41.4	55882	0	281.01	2903400000	106	463	53726.6	24.5	3.69457e+06	683.495	190.975	129.769	3.41426e+06	682.862	190.799	129.122	3.6492e+06	683.961	191.105	129.676	3.45237e+06	685.159	191.44	129.927
O75110;A0A0A0MR22	Probable phospholipid-transporting ATPase IIA;Phospholipid-transporting ATPase	ATP9A	22.8894	23.2258	23.0912	NaN	23.0688	low	2	2	2	2.3	2.3	2.3	118580	0.0017094	2.8284	61445000	9	979	110955	49.5	1.4962e+06	276.797	164.113	52.5528	1.40159e+06	280.322	166.203	53.0057	1.48266e+06	277.891	164.762	52.687	0	0	0	0
Q8N5M1;C9J2Q2	ATP synthase mitochondrial F1 complex assembly factor 2	ATPAF2	25.4741	25.3337	25.3155	25.4648	25.397	medium	4	4	4	15.2	15.2	15.2	32772	0	12.452	477000000	42	247	27962.3	12.5	6.59398e+06	1219.89	199.891	231.609	6.05402e+06	1210.82	198.405	228.953	6.43689e+06	1206.45	197.689	228.738	6.13182e+06	1216.92	199.405	230.766
Q8WXE1;A0A0U1RQR9;A0A0U1RRM7;A0A0U1RQW3;A0A0U1RQJ8	ATR-interacting protein	ATRIP	29.636	29.7405	29.6915	30.0211	29.7723	low	2	2	2	2.8	2.8	2.8	85837	0.0050741	2.1948	9099000000	14	464	50303.6	21	4.56625e+06	844.757	362.557	160.386	4.23041e+06	846.096	363.132	159.987	4.49379e+06	842.261	361.486	159.689	4.30296e+06	853.966	366.509	161.938
P46100;A0A6Q8PHA4	Transcriptional regulator ATRX	ATRX	25.9254	25.5708	25.5973	25.6431	25.6841	high	10	10	10	4.7	4.7	4.7	282580	0	20.435	564000000	74	1675	190418	81	1.03562e+06	191.59	270.697	36.3753	943003	188.604	266.478	35.6628	1.0044e+06	188.253	265.983	35.692	952895	189.112	267.196	35.8615
Q9UBB4;A0A1W2PQD2	Ataxin-10	ATXN10	27.7156	28.0857	27.8848	27.9561	27.9105	high	11	11	11	26.7	26.7	26.7	53488	0	78.185	2819400000	119	435	49045.7	24.5	3.6603e+06	677.156	181.099	128.565	3.42432e+06	684.874	183.163	129.502	3.61745e+06	678.009	181.327	128.548	3.43455e+06	681.62	182.293	129.256
A0A2R8Y5A6;A0A2R8YDM9;Q99700;V9GY86;A0A5F9ZHW5;A0A5F9ZHX3;H0YH87;A0A2R8Y7P6;A0A5F9ZHH4;A0A2R8Y7E6;A0A5F9ZI57;F8VQP2;F8WB06;F8W0B5;F8VRK6	Ataxin-2	ATXN2	27.2848	27.226	27.3941	27.3135	27.3046	high	14	14	14	16.8	16.8	16.8	126010	0	89.606	2012400000	108	1087	117746	36	2.45232e+06	453.68	285.841	86.1359	2.2591e+06	451.828	284.674	85.4356	2.41854e+06	453.302	285.603	85.9441	2.28367e+06	453.218	285.55	85.9442
Q8WWM7;H3BUF6	Ataxin-2-like protein	ATXN2L	28.7711	28.5295	28.7826	28.7301	28.7033	high	23	23	23	27.8	27.8	27.8	113370	0	230.62	4837900000	198	1071.5	113044	38.5	2.41799e+06	447.329	253.568	84.9301	2.21355e+06	442.716	250.954	83.7127	2.37612e+06	445.351	252.447	84.4365	2.24614e+06	445.769	252.684	84.5316
P54252;F5H211;A0A2R8Y3X7;G3V3R7;A0A087X1A8;A0A0A0MS38;D3VVH9;G3V4U9;E9PJN5;C9JQV6;A0A087WXY4;G3V328;G3V2G1;G3V526;G3V2G2;G3V3T6	Ataxin-3	ATXN3	25.7366	25.3114	25.2161	25.5597	25.456	medium	5	5	5	20.5	20.5	20.5	41250	0	123.93	496540000	49	289.5	33248.3	13	6.40571e+06	1185.06	244.418	224.996	5.81605e+06	1163.23	239.916	219.953	6.16502e+06	1155.49	238.321	219.077	5.91796e+06	1174.48	242.236	222.718
Q9Y679	Ancient ubiquitous protein 1	AUP1	25.8104	26.2483	26.0144	26.2021	26.0688	medium	3	3	3	6.6	6.6	6.6	45786	0	14.523	760030000	17	410	45786.9	20	4.17564e+06	772.494	176.847	146.666	3.92035e+06	784.083	179.5	148.261	4.13413e+06	774.851	177.387	146.908	3.94335e+06	782.598	179.16	148.405
Q9NQS1	Cell death regulator Aven	AVEN	25.4921	26.1538	26.0326	26.0679	25.9366	medium	5	5	5	20.4	20.4	20.4	38506	0	10.435	748310000	32	362	38506.1	21	3.92776e+06	726.636	139.899	137.96	3.72024e+06	744.059	143.254	140.693	3.94002e+06	738.469	142.178	140.011	3.73634e+06	741.515	142.764	140.614
P30530;M0R0W6	Tyrosine-protein kinase receptor UFO;Receptor protein-tyrosine kinase	AXL	NaN	25.6382	25.5407	25.5973	25.5921	medium	6	6	5	8.6	8.6	7.5	98336	0	7.5844	496030000	13	760	83783.8	31.5	0	0	0	0	2.43126e+06	486.26	239.084	91.9464	2.57704e+06	483.009	237.486	91.5764	2.44593e+06	485.419	238.671	92.0505
P25311;C9JEV0	Zinc-alpha-2-glycoprotein	AZGP1	24.3047	24.552	24.6215	24.209	24.4218	medium	3	3	3	15.1	15.1	15.1	34258	0.0008832	3.236	307770000	10	262.5	30306.3	17	4.62594e+06	855.799	146.59	162.483	4.31412e+06	862.838	147.796	163.153	4.60326e+06	862.779	147.785	163.579	4.28634e+06	850.668	145.711	161.313
P61769	Beta-2-microglobulin;Beta-2-microglobulin form pI 5.3	B2M	30.6238	30.4198	30.4767	30.378	30.4746	medium	4	4	1	37.8	37.8	18.5	13714	0	26.296	16957000000	44	119	13714.6	6	1.65146e+07	3055.2	209.495	580.062	1.51447e+07	3028.99	207.698	572.747	1.61442e+07	3025.87	207.484	573.691	1.52394e+07	3024.41	207.384	573.522
O94766;G3V150;E9PNA1	Galactosylgalactosylxylosylprotein 3-beta-glucuronosyltransferase 3	B3GAT3	23.2071	23.8769	24.3358	23.9135	23.8333	medium	3	3	3	8.7	8.7	8.7	37121	0.0016996	2.7361	137080000	8	319	34963.4	16	4.6931e+06	868.224	161.147	164.842	4.45773e+06	891.559	165.478	168.584	4.83421e+06	906.064	168.17	171.786	4.49865e+06	892.803	165.709	169.303
Q6Y288	Beta-1,3-glucosyltransferase	B3GLCT	25.2303	25.6372	25.3391	26.0619	25.5671	medium	4	4	4	12.7	12.7	12.7	56563	0	20.152	549870000	19	498	56563.9	17	4.80211e+06	888.391	251.25	168.671	4.5048e+06	900.975	254.809	170.364	4.73743e+06	887.925	251.118	168.347	4.61441e+06	915.777	258.996	173.66
P15291	Beta-1,4-galactosyltransferase 1;Lactose synthase A protein;N-acetyllactosamine synthase;Beta-N-acetylglucosaminylglycopeptide beta-1,4-galactosyltransferase;Beta-N-acetylglucosaminyl-glycolipid beta-1,4-galactosyltransferase;Processed beta-1,4-galactosyltransferase 1	B4GALT1	25.3282	24.9677	24.9827	25.1022	25.0952	medium	3	3	3	9.8	9.8	9.8	43920	0	104.26	411750000	27	398	43920.3	17	4.82076e+06	891.841	195.848	169.326	4.38717e+06	877.448	192.688	165.916	4.67079e+06	875.435	192.246	165.979	4.44449e+06	882.055	193.699	167.265
Q9NWV8;M0R0I0;M0R3F4;M0R2A4;M0R2K3;M0R193;M0R2I2;J3KQS6	BRISC and BRCA1-A complex member 1	BABAM1	26.4293	26.0815	26.2079	26.1598	26.2196	medium	6	6	6	24.6	24.6	24.6	36560	0	104.76	895290000	53	221.5	24162.9	12.5	6.84123e+06	1265.63	231.357	240.293	6.23271e+06	1246.56	227.871	235.711	6.66379e+06	1248.98	228.313	236.801	6.29917e+06	1250.13	228.525	237.065
Q9NXR7;F8W733	BRCA1-A complex subunit BRE	BABAM2	24.6781	24.5917	24.471	24.8906	24.6579	low	2	2	2	6.3	6.3	6.3	43551	0.001888	2.5905	261960000	16	333.5	37762.2	15	5.32329e+06	984.809	214.447	186.977	4.89725e+06	979.466	213.284	185.206	5.18513e+06	971.837	211.622	184.256	4.99464e+06	991.236	215.847	187.969
Q92934	Bcl2-associated agonist of cell death	BAD	24.1344	24.9956	24.9379	24.9753	24.7608	medium	3	3	3	20.2	20.2	20.2	18392	0.00067039	3.4297	281730000	25	168	18391.9	9	8.67666e+06	1605.18	147.613	304.761	8.29612e+06	1659.25	152.585	313.746	8.80676e+06	1650.63	151.792	312.952	8.3527e+06	1657.68	152.44	314.347
J3QTA2;Q99933	BAG family molecular chaperone regulator 1	BAG1	25.9025	26.1996	25.9282	26.0458	26.019	medium	3	3	3	10.1	10.1	10.1	38760	0	12.203	730360000	30	345	38769.7	15	5.5874e+06	1033.67	200.325	196.253	5.21744e+06	1043.5	202.231	197.315	5.49389e+06	1029.71	199.557	195.228	5.22643e+06	1037.24	201.017	196.693
O95816	BAG family molecular chaperone regulator 2	BAG2	24.9206	25.5689	25.3393	25.5974	25.3565	medium	4	4	4	18	18	18	23772	0	12.21	463040000	38	211	23771.9	14	5.75956e+06	1065.52	126.648	202.3	5.45554e+06	1091.13	129.691	206.32	5.75262e+06	1078.2	128.155	204.422	5.50335e+06	1092.19	129.818	207.114
O95817;C9JFK9	BAG family molecular chaperone regulator 3	BAG3	29.0822	29.5764	29.5684	29.5902	29.4543	high	22	22	22	45.6	45.6	45.6	61594	0	83.862	7938300000	181	450	48177.2	27.5	3.42179e+06	633.032	194.955	120.188	3.21268e+06	642.546	197.885	121.498	3.41739e+06	640.514	197.259	121.439	3.23873e+06	642.758	197.95	121.887
O95429	BAG family molecular chaperone regulator 4	BAG4	23.1852	23.3971	23.3242	23.2449	23.2878	low	1	1	1	3.7	3.7	3.7	49593	0.010017	1.7752	69805000	1	457	49594.1	16	4.68867e+06	867.405	215.086	164.686	4.36814e+06	873.643	216.633	165.196	4.63325e+06	868.399	215.333	164.645	4.37287e+06	867.84	215.194	164.569
Q9UL15	BAG family molecular chaperone regulator 5	BAG5	26.2944	26.3562	26.4306	26.3211	26.3506	high	8	8	8	25.5	25.5	25.5	51199	0	35.829	977860000	72	447	51199.6	24	3.54496e+06	655.818	167.886	124.514	3.2804e+06	656.09	167.956	124.059	3.50022e+06	656.038	167.942	124.382	3.30105e+06	655.127	167.709	124.233
P46379;A0A7I2V508;A0A0G2JK23;A0A024RCR6;A0A7P0MQS5;A0A0G2JL47	Large proline-rich protein BAG6	BAG6	27.8797	28.1058	27.9043	28.0269	27.9792	medium	16	16	16	19.8	19.8	19.8	119410	0	106.03	2756800000	160	1129	119056	32.5	2.77564e+06	513.495	306.582	97.4924	2.58326e+06	516.66	308.472	97.6946	2.7289e+06	511.472	305.374	96.9729	2.59568e+06	515.139	307.564	97.6863
Q9UQB8;I3L4C2;I3L327;B4DWA1	Brain-specific angiogenesis inhibitor 1-associated protein 2	BAIAP2	26.7569	26.6579	26.4599	26.6605	26.6338	high	12	12	12	24.8	24.8	24.8	60867	0	17.649	1172900000	64	463.5	50763.2	30.5	2.83854e+06	525.131	159.816	99.7017	2.61084e+06	522.177	158.917	98.7378	2.75733e+06	516.8	157.28	97.983	2.63104e+06	522.157	158.911	99.0173
O75531	Barrier-to-autointegration factor;Barrier-to-autointegration factor, N-terminally processed	BANF1	27.1045	26.8941	26.8183	26.7845	26.9003	low	1	1	1	27	27	27	10058	0	10.556	1317200000	20	89	10058.6	6	1.46167e+07	2704.09	135.989	513.4	1.33894e+07	2677.92	134.672	506.364	1.42062e+07	2662.64	133.904	504.825	1.34366e+07	2666.64	134.105	505.678
P80723	Brain acid soluble protein 1	BASP1	27.6822	29.606	29.5579	29.6204	29.1166	high	15	15	15	82.8	82.8	82.8	22693	0	258.67	6818900000	261	227	22693.4	13	6.88996e+06	1274.64	144.627	242.005	6.80284e+06	1360.59	154.379	257.272	7.22652e+06	1354.45	153.683	256.798	6.85816e+06	1361.07	154.434	258.101
Q07812;K4JQN1;I6LPK7	Apoptosis regulator BAX	BAX	29.4186	29.5557	29.3765	29.5874	29.4845	high	8	8	8	55.2	55.2	55.2	21184	0	197.69	8285500000	138	175	19307.1	9	1.05764e+07	1956.64	207.247	371.489	9.80964e+06	1961.96	207.811	370.985	1.03743e+07	1944.42	205.953	368.654	9.89517e+06	1963.8	208.005	372.397
Q9NRL2;A0A087WWN7	Bromodomain adjacent to zinc finger domain protein 1A	BAZ1A	23.2573	23.9832	23.1946	23.6125	23.5119	medium	6	6	6	4	4	4	178700	0	5.4882	163760000	12	887	101844	40.5	1.85808e+06	343.745	307.136	65.2636	1.76892e+06	353.789	316.11	66.8975	1.82025e+06	341.165	304.831	64.6834	1.75487e+06	348.273	311.182	66.0433
Q9UIG0	Tyrosine-protein kinase BAZ1B	BAZ1B	25.9562	26.0434	26.4545	26.2543	26.1771	high	12	12	12	11.3	11.3	11.3	170900	0	21.247	897930000	53	1483	170903	77	1.09071e+06	201.781	172.422	38.3103	1.01033e+06	202.068	172.667	38.2089	1.09197e+06	204.665	174.886	38.8035	1.02629e+06	203.677	174.042	38.6235
J3KPG5;F8VU39;Q9UIF9;A0A0C4DGI9	Bromodomain adjacent to zinc finger domain protein 2A	BAZ2A	23.804	23.4439	23.9121	23.6961	23.714	low	2	2	2	1.7	1.7	1.7	208070	0.0016985	2.7298	165860000	6	1889	209507	66	1.16699e+06	215.893	224.604	40.9895	1.06106e+06	212.216	220.779	40.1276	1.15153e+06	215.828	224.537	40.92	1.08067e+06	214.469	223.123	40.67
P50895;A0A087WXM8	Basal cell adhesion molecule	BCAM	24.1937	NaN	23.854	23.3483	23.7986	medium	3	3	3	6.8	6.8	6.8	67404	0.0062677	2.1544	136560000	3	608	65549.3	29.5	2.65362e+06	490.92	165.45	93.2064	0	0	0	0	2.57003e+06	481.695	162.341	91.3273	2.38228e+06	472.787	159.339	89.6551
P51572;A0A2R8Y5M6;C9JSP1;C9JQ75;C9J0M4;C9JMD7	B-cell receptor-associated protein 31	BCAP31	32.183	32.0359	32.2252	32.018	32.1155	high	18	18	18	51.6	51.6	51.6	27991	0	128.68	48705000000	202	187.5	21283.5	10	1.04132e+07	1926.45	269.616	365.757	9.56956e+06	1913.94	267.866	361.905	1.02422e+07	1919.68	268.669	363.963	9.63727e+06	1912.61	267.68	362.691
P56945;A0A2R8Y5E4;A0A2R8Y596;A0A2R8YFS8;A0A2R8Y8C4;A0A2R8Y5C9;A0A2R8Y6M6;A0A2R8Y4C2;A0A2R8YFK2	Breast cancer anti-estrogen resistance protein 1	BCAR1	29.3352	29.5798	29.5675	29.6007	29.5208	high	22	22	22	37.5	37.5	37.5	93371	0	276.8	8222800000	217	870	93401.9	42	2.25995e+06	418.091	195.188	79.3791	2.10378e+06	420.762	196.435	79.5614	2.23751e+06	419.371	195.785	79.5109	2.12135e+06	421.003	196.547	79.8352
O75934	Pre-mRNA-splicing factor SPF27	BCAS2	25.3392	24.9285	24.0373	25.1991	24.876	medium	5	5	5	27.6	27.6	27.6	26131	0	13.525	329240000	13	225	26131.4	13	6.30679e+06	1166.76	152.443	221.521	5.72806e+06	1145.63	149.682	216.626	5.87682e+06	1101.48	143.914	208.836	5.83445e+06	1157.91	151.286	219.575
P54687;F5H2F2	Branched-chain-amino-acid aminotransferase, cytosolic	BCAT1	30.1448	30.3733	30.3263	30.395	30.3099	high	11	11	11	30.3	30.3	30.3	42966	0	169.44	14544000000	109	265	29742.6	12.5	7.803e+06	1443.56	310.119	274.075	7.25834e+06	1451.69	311.867	274.498	7.71097e+06	1445.25	310.483	274.013	7.319e+06	1452.53	312.047	275.445
O15382;B3KSI3;M0QXF9;M0QZ10;M0QZP4	Branched-chain-amino-acid aminotransferase, mitochondrial;Branched-chain-amino-acid aminotransferase	BCAT2	28.1225	28.1723	28.3156	28.1874	28.1995	high	16	16	16	45.2	45.2	45.2	44287	0	191	3482600000	111	392	44287.7	18	5.05523e+06	935.218	207.09	177.561	4.67525e+06	935.065	207.056	176.81	4.99981e+06	937.102	207.507	177.67	4.71349e+06	935.439	207.139	177.388
Q9P287	BRCA2 and CDKN1A-interacting protein	BCCIP	28.1709	28.2213	28.2169	28.3232	28.2331	high	8	8	8	36.9	36.9	36.9	35979	0	54.41	3512100000	89	314	35979.5	19	4.7974e+06	887.52	159.66	168.505	4.43688e+06	887.39	159.637	167.796	4.72015e+06	884.687	159.151	167.733	4.48692e+06	890.474	160.192	168.862
P12694;F5H5P2;F5GXU9	2-oxoisovalerate dehydrogenase subunit alpha, mitochondrial	BCKDHA	25.6888	25.4269	25.4071	25.4468	25.4924	medium	7	7	7	19.6	19.6	19.6	50470	0	10.053	508060000	13	445	50471	25	3.32479e+06	615.086	155.217	116.781	3.03814e+06	607.637	153.337	114.897	3.23009e+06	605.408	152.775	114.783	3.06374e+06	608.03	153.436	115.301
O14874;H3BNP3;H3BTL2;H3BS02;H3BQP2	[3-methyl-2-oxobutanoate dehydrogenase [lipoamide]] kinase, mitochondrial	BCKDK	24.84	24.4367	24.3013	24.9128	24.6227	medium	4	4	4	14.3	14.3	14.3	46360	0	6.5147	292310000	14	216	24208.2	14	5.74094e+06	1062.08	246.189	201.646	5.21397e+06	1042.81	241.723	197.184	5.51698e+06	1034.03	239.689	196.048	5.35616e+06	1062.98	246.4	201.575
O95999;A0A087WWW9	B-cell lymphoma/leukemia 10	BCL10	26.4074	26.5908	26.6038	26.6379	26.56	high	8	8	8	47.2	47.2	47.2	26251	0	17.524	1121700000	40	227.5	25676.9	10	8.54446e+06	1580.73	207.478	300.118	7.94304e+06	1588.63	208.516	300.393	8.45559e+06	1584.81	208.015	300.473	8.01786e+06	1591.23	208.856	301.746
Q5QP59;Q5QP56;Q9H1R6;A0A7I2V597;Q5TE64;Q07817	Bcl-2-like protein 1	BCL2L1	NaN	23.0659	22.5689	23.4679	23.0342	low	2	2	2	50	50	50	5547.9	0.00023535	4.3789	60436000	16	194	21776.1	9	0	0	0	0	7.65567e+06	1531.16	42.4735	289.525	7.97017e+06	1493.83	41.4381	283.224	7.84859e+06	1557.63	43.2079	295.375
Q9BXK5;A0A087WX97;A0A087WTL4	Bcl-2-like protein 13	BCL2L13	25.9904	26.3896	26.0843	26.1499	26.1535	high	8	8	8	28.2	28.2	28.2	52723	0	32.782	767140000	59	485	52723.2	22	3.82251e+06	707.165	186.419	134.263	3.58315e+06	716.641	188.917	135.509	3.76839e+06	706.3	186.191	133.911	3.57773e+06	710.036	187.176	134.645
Q9NYF8	Bcl-2-associated transcription factor 1	BCLAF1	29.3585	29.28	29.4225	29.4198	29.3702	high	27	26	1	32.2	31	1.7	106120	0	98.853	7750800000	201	920	106122	35	2.71409e+06	502.107	266.418	95.3304	2.49895e+06	499.797	265.192	94.5061	2.67184e+06	500.777	265.712	94.9451	2.53006e+06	502.116	266.423	95.2168
P11274	Breakpoint cluster region protein	BCR	27.647	27.6223	27.5426	27.5329	27.5862	high	18	18	17	18.8	18.8	18	142820	0	57.821	2352000000	141	1271	142819	60	1.49092e+06	275.821	196.964	52.3676	1.37519e+06	275.043	196.408	52.0075	1.45899e+06	273.456	195.275	51.846	1.38121e+06	274.115	195.746	51.9808
Q9Y276;H7C492	Mitochondrial chaperone BCS1	BCS1L	26.6673	26.3495	26.3593	26.6294	26.5014	high	12	12	12	40.3	40.3	40.3	47534	0	72.78	1081500000	60	310	34819.7	17.5	4.93061e+06	912.164	216.794	173.184	4.49768e+06	899.55	213.796	170.095	4.78735e+06	897.281	213.257	170.121	4.58018e+06	908.984	216.038	172.372
Q9BUT1;D6RFG2;D6R9U8;D6RIR6	3-hydroxybutyrate dehydrogenase type 2	BDH2	24.9339	24.6903	24.6948	24.9082	24.8068	medium	4	4	4	26.5	26.5	26.5	26724	0	7.1104	334240000	32	123	13683.4	7	1.15253e+07	2132.18	284.902	404.817	1.05362e+07	2107.27	281.574	398.462	1.12126e+07	2101.56	280.81	398.446	1.07104e+07	2125.58	284.02	403.076
Q14457;E7EV84;K7ELY9	Beclin-1	BECN1	26.5129	26.5121	26.5677	26.4516	26.5111	high	9	9	9	21.6	21.6	21.6	51896	0	16.377	1129500000	53	279	32358.3	15	5.71907e+06	1058.03	274.537	200.878	5.27968e+06	1055.95	273.998	199.669	5.6294e+06	1055.11	273.779	200.043	5.30786e+06	1053.4	273.336	199.757
H7C1N3;O15155;A0A3B3IU16;C9JTT8;Q68DU7	BET1 homolog	BET1	26.2382	25.9899	25.7232	25.9279	25.9698	low	2	2	2	21.8	21.8	21.8	14872	0	12.133	774500000	21	118	13289.4	3	2.8299e+07	5235.33	389.299	993.983	2.58784e+07	5175.76	384.87	978.678	2.72523e+07	5107.84	379.819	968.425	2.60139e+07	5162.73	383.901	979.014
H7BXT7;A0A0C4DH16;B8ZZS0;Q9NYM9;E9PQJ6;E9PHY4	BET1-like protein	BET1L	23.9755	23.66	23.4194	23.4552	23.6275	low	2	2	2	48.3	48.3	48.3	6465.1	0.00067114	3.4444	129430000	19	97	10660.2	5.5	1.41047e+07	2609.37	84.3492	495.417	1.28501e+07	2570.06	83.0784	485.969	1.35336e+07	2536.56	81.9957	480.922	1.28362e+07	2547.47	82.3483	483.08
P21810	Biglycan	BGN	27.0256	26.8462	26.9527	26.8726	26.9243	medium	6	6	6	17.4	17.4	17.4	41654	0	66.981	1512600000	47	368	41654.1	17	5.14382e+06	951.607	198.191	180.673	4.71724e+06	943.463	196.495	178.398	5.03911e+06	944.468	196.704	179.067	4.75795e+06	944.263	196.662	179.062
Q96G01;A8MVZ6	Protein bicaudal D homolog 1	BICD1	23.7736	23.7815	23.6503	23.9423	23.7869	medium	7	4	4	8.1	5.3	5.3	110750	0.000231	4.0214	166830000	9	901	102818	50	1.53845e+06	284.613	157.605	54.0369	1.42077e+06	284.158	157.353	53.7311	1.50337e+06	281.773	156.032	53.423	1.4413e+06	286.041	158.395	54.2422
Q8TD16	Protein bicaudal D homolog 2	BICD2	27.6857	27.6496	27.8151	27.6625	27.7032	high	20	20	17	28.9	28.9	25.6	93532	0	42.587	2406600000	118	824	93533.1	46	1.9474e+06	360.27	168.484	68.4012	1.7955e+06	359.106	167.94	67.9029	1.92186e+06	360.21	168.456	68.2942	1.81006e+06	359.225	167.995	68.1203
P55957	BH3-interacting domain death agonist;BH3-interacting domain death agonist p15;BH3-interacting domain death agonist p13;BH3-interacting domain death agonist p11	BID	28.6462	28.5847	28.1315	28.0237	28.3465	medium	6	6	6	38.5	38.5	38.5	21994	0	241.75	3359700000	71	195	21994.7	10	9.26886e+06	1714.74	188.57	325.562	8.53864e+06	1707.75	187.802	322.917	8.94113e+06	1675.81	184.289	317.727	8.435e+06	1674.01	184.091	317.445
O00499	Myc box-dependent-interacting protein 1	BIN1	25.6573	25.8931	25.7092	25.7382	25.7495	medium	6	6	6	15.7	15.7	15.7	64699	0	10.983	652420000	38	593	64699.4	28	2.96491e+06	548.509	177.44	104.14	2.76237e+06	552.482	178.725	104.468	2.9183e+06	546.971	176.942	103.703	2.76681e+06	549.101	177.632	104.127
Q9NQY0;H7BYV6	Bridging integrator 3	BIN3	25.5536	25.6465	25.5137	25.5991	25.5782	medium	5	5	5	21.3	21.3	21.3	29665	0.00022946	3.8812	544870000	12	229	26796.5	13	6.36015e+06	1176.63	174.524	223.396	5.89303e+06	1178.63	174.82	222.865	6.23779e+06	1169.13	173.412	221.663	5.92708e+06	1176.29	174.473	223.061
Q9NR09;A0A3B3IUB9	Baculoviral IAP repeat-containing protein 6	BIRC6	26.9506	27.0494	26.9889	27.1314	27.0301	high	23	23	22	6.1	6.1	6	530250	0	44.674	1516300000	150	4349.5	474642	172.5	505520	93.5213	247.948	17.756	468407	93.6828	248.377	17.7144	497273	93.2028	247.104	17.6708	473415	93.954	249.095	17.8166
Q13867;K7ES02;K7ESE8;J3KSD8	Bleomycin hydrolase	BLMH	29.3638	29.5672	29.6146	29.6458	29.5478	high	11	11	11	33	33	33	52562	0	77.35	8633300000	98	290	33730.9	16	5.93815e+06	1098.56	288.712	208.573	5.52007e+06	1104.03	290.151	208.76	5.88282e+06	1102.6	289.775	209.049	5.57703e+06	1106.82	290.883	209.887
Q6QNY0	Biogenesis of lysosome-related organelles complex 1 subunit 3	BLOC1S3	22.2708	22.4717	22.6062	NaN	22.4496	low	1	1	1	9.4	9.4	9.4	21255	0	17.015	38342000	3	202	21255.6	12	6.00502e+06	1110.93	118.064	210.922	5.59383e+06	1118.78	118.899	211.55	5.98751e+06	1122.23	119.265	212.769	0	0	0	0
Q9NUP1	Biogenesis of lysosome-related organelles complex 1 subunit 4	BLOC1S4	NaN	23.155	23.1445	23.1818	23.1605	low	1	1	1	5.5	5.5	5.5	23351	0.00066785	3.3863	49494000	18	217	23351.2	9	0	0	0	0	7.68524e+06	1537.07	179.461	290.643	8.17344e+06	1531.93	178.86	290.447	7.75291e+06	1538.64	179.644	291.775
Q8TDH9;G5E931;H3BN57	Biogenesis of lysosome-related organelles complex 1 subunit 5	BLOC1S5;BLOC1S5-TXNDC5	24.0649	24.3803	23.7218	24.263	24.1075	medium	3	3	3	15	15	15	21609	0.0015142	2.9761	262600000	8	136	15343.4	8	9.73314e+06	1800.63	194.549	341.869	9.1034e+06	1820.71	196.718	344.276	9.42447e+06	1766.41	190.851	334.903	9.12882e+06	1811.71	195.746	343.556
P53004	Biliverdin reductase A	BLVRA	29.0859	29.0178	28.9715	28.9928	29.017	high	11	11	11	37.8	37.8	37.8	33428	0	53.212	5820700000	88	296	33428.5	16	5.88195e+06	1088.16	181.875	206.599	5.4175e+06	1083.52	181.099	204.881	5.75507e+06	1078.66	180.287	204.509	5.45417e+06	1082.44	180.918	205.263
P30043;A0A2R8YEP4;M0R192;A0A2R8Y7Y9;M0QZL1	Flavin reductase (NADPH)	BLVRB	28.6257	28.4776	28.6551	28.5509	28.5773	medium	7	7	7	47.1	47.1	47.1	22119	0	77.487	4286900000	126	163	17160.4	9	1.02914e+07	1903.9	210.562	361.476	9.45181e+06	1890.39	209.068	357.452	1.01195e+07	1896.67	209.762	359.601	9.54853e+06	1895	209.578	359.352
Q9NSY1;H0Y9P1	BMP-2-inducible protein kinase	BMP2K	25.4818	25.4917	25.6379	25.5481	25.5399	high	10	9	9	9.5	8.9	8.9	129170	0	22.566	548180000	56	1007.5	112353	37.5	2.19866e+06	406.752	262.701	77.2262	2.03059e+06	406.124	262.295	76.7936	2.17295e+06	407.272	263.036	77.2169	2.05063e+06	406.968	262.84	77.1738
P22004	Bone morphogenetic protein 6	BMP6	22.7125	22.7784	24.6506	23.3303	23.368	low	2	2	2	4.5	4.5	4.5	57225	0.001507	2.9237	63077000	8	513	57225.6	23	3.19518e+06	591.109	169.131	112.228	2.95836e+06	591.681	169.295	111.88	3.40643e+06	638.459	182.679	121.049	3.05318e+06	605.934	173.373	114.904
Q13873;A0A1W2PPB5	Bone morphogenetic protein receptor type-2	BMPR2	25.2874	25.2819	25.044	25.278	25.2228	medium	6	6	6	7.9	7.9	7.9	115200	0	11.108	467600000	26	771.5	86122.1	34.5	2.37162e+06	438.749	252.72	83.3013	2.189e+06	437.807	252.177	82.7843	2.30719e+06	432.432	249.081	81.9872	2.20538e+06	437.679	252.103	82.9977
Q14692	Ribosome biogenesis protein BMS1 homolog	BMS1	25.3006	26.6751	26.5941	26.3408	26.2277	high	14	14	14	16	16	16	145810	0	39.279	888170000	71	1282	145807	51	1.60517e+06	296.956	216.496	56.3803	1.5624e+06	312.484	227.817	59.0873	1.65735e+06	310.634	226.468	58.8948	1.5546e+06	308.526	224.931	58.5062
P51813	Cytoplasmic tyrosine-protein kinase BMX	BMX	27.0995	27.1094	27.0885	27.2615	27.1397	high	18	18	18	32.9	32.9	32.9	78010	0	47.557	1584300000	126	675	78010.7	39	2.24831e+06	415.937	162.236	78.9701	2.0764e+06	415.286	161.982	78.5259	2.2076e+06	413.765	161.389	78.4481	2.104e+06	417.559	162.869	79.1823
Q12981	Vesicle transport protein SEC20	BNIP1	25.9676	26.063	25.8807	25.9691	25.9701	medium	7	7	7	37.3	37.3	37.3	26132	0	96.593	786290000	57	228	26132.4	14	6.00154e+06	1110.29	145.07	210.8	5.56098e+06	1112.21	145.322	210.307	5.87554e+06	1101.24	143.888	208.79	5.58327e+06	1108.06	144.779	210.122
J3KN59;Q12982;H7C096	BCL2/adenovirus E1B 19 kDa protein-interacting protein 2	BNIP2	23.561	23.5553	23.4919	23.5863	23.5486	medium	3	3	3	7.6	7.6	7.6	48844	0	7.917	130180000	15	314	36017.9	11	6.93043e+06	1282.13	313.122	243.426	6.39663e+06	1279.35	312.442	241.91	6.78773e+06	1272.21	310.699	241.205	6.45396e+06	1280.85	312.81	242.89
H0YBC7;O60238	BCL2/adenovirus E1B 19 kDa protein-interacting protein 3-like	BNIP3L	24.4881	24.2674	24.4036	24.3701	24.3823	medium	3	3	2	25.4	25.4	20	20097	0.0017164	2.8815	243250000	11	202	22013.8	9.5	8.34046e+06	1542.99	155.047	292.953	7.63054e+06	1526.13	153.353	288.574	8.16451e+06	1530.25	153.768	290.13	7.72136e+06	1532.38	153.981	290.587
Q8NFC6	Biorientation of chromosomes in cell division protein 1-like 1	BOD1L1	25.1538	25.0737	24.8631	24.9559	25.0116	medium	4	4	3	1.7	1.7	1.2	330460	0	6.2397	315870000	19	3051	330466	130	626064	115.822	191.373	21.99	576142	115.23	190.395	21.7887	607871	113.932	188.25	21.601	577817	114.674	189.475	21.7457
Q9UMX3	Bcl-2-related ovarian killer protein	BOK	24.4704	24.7786	24.5012	24.6275	24.5944	low	2	2	2	11.3	11.3	11.3	23280	0.0016964	2.7151	256730000	8	212	23280.2	13	6.09055e+06	1126.75	131.154	213.926	5.69362e+06	1138.74	132.55	215.323	5.99023e+06	1122.73	130.686	212.865	5.70211e+06	1131.64	131.723	214.595
A0A087WZT3;Q9H3K6;H3BV85;H3BTW0;A0A0B4J295;H3BVE0	BolA-like protein 2	BOLA2B;BOLA2;BOLA2-SMG1P6	28.632	28.6612	28.3091	28.5379	28.535	medium	4	4	4	34.9	34.9	34.9	16932	0	136.75	4328700000	54	106.5	11887.1	6.5	1.42527e+07	2636.75	223.227	500.615	1.31715e+07	2634.34	223.023	498.124	1.38424e+07	2594.46	219.647	491.898	1.3215e+07	2622.66	222.034	497.337
Q14137;A0A075B729	Ribosome biogenesis protein BOP1	BOP1	26.5902	27.4757	26.9984	26.9445	27.0022	medium	7	7	7	16.5	16.5	16.5	83629	0	19.4	1587400000	40	481.5	54285.6	23	3.74071e+06	692.031	289.369	131.39	3.56842e+06	713.695	298.428	134.952	3.73086e+06	699.267	292.395	132.578	3.52615e+06	699.801	292.618	132.704
Q96GS4	Uncharacterized protein C17orf59	BORCS6	23.0522	23.3855	23.0077	NaN	23.1485	low	2	2	2	9.5	9.5	9.5	37226	0	5.7576	64951000	3	357	37226.3	18	4.1438e+06	766.603	142.688	145.548	3.88087e+06	776.186	144.471	146.768	4.06257e+06	761.439	141.727	144.365	0	0	0	0
P07738	Bisphosphoglycerate mutase	BPGM	25.6824	25.9498	25.9025	25.9113	25.8615	medium	6	6	6	32.8	32.8	32.8	30005	0	11.505	710040000	44	259	30005.2	14	5.93564e+06	1098.09	164.741	208.485	5.53682e+06	1107.38	166.135	209.393	5.88049e+06	1102.17	165.353	208.966	5.57083e+06	1105.59	165.866	209.654
Q86WA6	Valacyclovir hydrolase	BPHL	25.2475	25.1856	24.9605	25.4878	25.2204	medium	4	4	4	13.4	13.4	13.4	32542	0.00024649	5.3541	419270000	20	291	32542.6	17	4.80538e+06	888.997	144.649	168.786	4.42546e+06	885.106	144.016	167.364	4.66663e+06	874.656	142.315	165.831	4.51277e+06	895.605	145.724	169.835
O95861;A6NF51	3(2),5-bisphosphate nucleotidase 1	BPNT1	27.7348	27.6855	27.7467	27.7233	27.7226	high	10	10	10	40.6	40.6	40.6	33392	0	66.602	2488800000	58	299.5	32549.8	19.5	4.60203e+06	851.375	142.146	161.643	4.24104e+06	848.222	141.619	160.389	4.52248e+06	847.638	141.522	160.708	4.27927e+06	849.264	141.793	161.047
Q9NX62	Inositol monophosphatase 3	BPNT2	27.8534	27.5568	27.7084	27.6286	27.6868	high	8	8	8	28.4	28.4	28.4	38681	0	90.21	2226300000	73	359	38681.4	18	5.00686e+06	926.27	179.145	175.862	4.5731e+06	914.635	176.895	172.947	4.89259e+06	917.007	177.354	173.86	4.62004e+06	916.893	177.332	173.872
J3KNN7;Q7Z569	BRCA1-associated protein	BRAP	24.1994	24.1272	24.0698	24.18	24.1441	medium	3	3	3	6	6	6	64279	0.0031017	2.4076	223840000	3	577	65792.3	32.5	2.40924e+06	445.709	143.249	84.6226	2.21758e+06	443.523	142.546	83.8652	2.35391e+06	441.187	141.795	83.6472	2.23941e+06	444.433	142.838	84.2783
Q6PJG6	BRCA1-associated ATM activator 1	BRAT1	24.4547	24.2372	24.2485	24.1591	24.2749	medium	6	6	6	9.5	9.5	9.5	88118	0	22.854	213300000	32	821	88119.1	45	1.75836e+06	325.297	143.323	61.7612	1.60889e+06	321.782	141.774	60.8454	1.71266e+06	321	141.429	60.8602	1.61595e+06	320.702	141.298	60.8151
A0A087WZR3;H9KVA9;A0A0D9SF50;P46736	Lys-63-specific deubiquitinase BRCC36	BRCC3	24.6098	24.9421	24.9413	25.08	24.8933	medium	3	3	3	17.1	17.1	17.1	33404	0	5.4705	356230000	11	316.5	36105	18	4.42379e+06	818.402	136.689	155.382	4.13918e+06	827.849	138.267	156.537	4.40398e+06	825.428	137.863	156.498	4.19386e+06	832.314	139.013	157.833
U3KQA6;A0A0G2JHL0;A0A140T9F7;A0A140T9V2;H0Y6K2;A0A140T9E9;A0A0G2JK44;P25440;H0YDJ7;U3KPW0;A0A0G2JHN8;A0A140T9I1;E9PIQ3	Bromodomain-containing protein 2	BRD2	22.698	22.8029	22.6346	22.6936	22.7073	low	2	2	2	4	4	4	61177	0.0077689	2.0373	70162000	2	613	67256.6	26	2.8247e+06	522.57	159.846	99.2156	2.61982e+06	523.973	160.276	99.0775	2.76694e+06	518.601	158.632	98.3245	2.62718e+06	521.39	159.485	98.8718
Q15059	Bromodomain-containing protein 3	BRD3	24.2399	23.9361	23.7895	24.0742	24.0099	medium	7	5	5	13.5	10.5	10.5	79541	0.0002454	5.2915	257080000	20	726	79541.5	32	2.45098e+06	453.432	180.332	86.0889	2.23438e+06	446.883	177.728	84.5007	2.36284e+06	442.862	176.128	83.9646	2.26444e+06	449.402	178.729	85.2205
O60885;M0QZD9	Bromodomain-containing protein 4	BRD4	25.4198	25.497	25.4398	25.6283	25.4962	high	9	9	7	8	8	6.4	152220	0	17.068	519890000	37	967	107995	35.5	2.31687e+06	428.622	326.224	81.3784	2.14544e+06	429.095	326.584	81.137	2.27764e+06	426.892	324.908	80.9369	2.17295e+06	431.244	328.22	81.7774
A0A5F9ZHY7;Q8WY22	BRI3-binding protein	BRI3BP	24.3288	24.5272	24.3559	24.4173	24.4073	low	2	2	2	12.8	12.8	12.8	31260	0	7.7368	226130000	21	266.5	29548.1	8.5	9.26105e+06	1713.3	267.788	325.287	8.61952e+06	1723.93	269.45	325.976	9.10722e+06	1706.94	266.795	323.629	8.64647e+06	1715.98	268.208	325.403
Q8TDN6	Ribosome biogenesis protein BRX1 homolog	BRIX1	26.0216	26.6845	26.1587	26.6161	26.3702	high	9	9	9	35.1	35.1	35.1	41401	0	9.509	941400000	39	353	41401.3	20	4.20981e+06	778.815	161.219	147.866	3.9855e+06	797.113	165.006	150.725	4.15705e+06	779.147	161.287	147.723	4.00566e+06	794.963	164.561	150.75
Q5VW32;F5GXQ0;Q5VW33	BRO1 domain-containing protein BROX	BROX	25.6202	26.1376	26.0477	25.9321	25.9344	medium	6	6	6	21.9	21.9	21.9	46476	0	22.636	630490000	14	338	38212.7	15	5.52649e+06	1022.4	237.586	194.114	5.20509e+06	1041.03	241.916	196.848	5.51921e+06	1034.45	240.386	196.128	5.20362e+06	1032.71	239.981	195.834
Q9NW68;E9PQA7	BSD domain-containing protein 1	BSDC1	22.2979	23.0944	22.2459	NaN	22.546	low	2	2	2	5.1	5.1	5.1	47163	0.0010877	3.0491	51493000	5	303.5	33435.1	13	5.54982e+06	1026.72	242.115	194.933	5.30662e+06	1061.34	250.28	200.687	5.43883e+06	1019.39	240.387	193.271	0	0	0	0
A0A7P0TA85;P35613;A0A7P0TB04;A0A087WUV8;I3L192	Basigin	BSG	30.1243	30.0315	30.2028	30.0347	30.0983	high	10	10	5	48.9	48.9	23.7	28991	0	94.406	12422000000	139	266	28918.6	12	8.1226e+06	1502.68	217.821	285.3	7.47567e+06	1495.16	216.73	282.717	7.99955e+06	1499.34	217.336	284.268	7.53359e+06	1495.12	216.725	283.521
A6NC48;Q10588	ADP-ribosyl cyclase/cyclic ADP-ribose hydrolase 2	BST1	25.5626	24.689	24.6888	25.278	25.0546	medium	4	4	4	14.7	14.7	14.7	37482	0	7.6779	338390000	27	325.5	36603	19.5	4.2416e+06	784.697	147.06	148.983	3.78201e+06	756.414	141.76	143.03	4.02406e+06	754.221	141.349	142.997	3.90182e+06	774.356	145.122	146.842
A0A0A0MTH9;O14981	TATA-binding protein-associated factor 172	BTAF1	21.8974	22.2211	22.1298	22.5122	22.1902	low	1	1	1	0.8	0.8	0.8	206930	0.010037	1.7936	41501000	2	1849	206910	85	833553	154.207	159.551	29.2779	780911	156.185	161.596	29.5328	827483	155.093	160.467	29.405	797185	158.209	163.691	30.0014
A0A7I2V3T6;A0A7I2YQL2;H0Y9Y1	Transcription factor BTF3	BTF3	26.8638	26.1432	26.6946	25.6047	26.3266	low	6	1	0	55.1	6.4	0	17125	0	8.3211	918160000	9	132	14470.8	6	1.44869e+07	2680.08	229.482	508.842	1.30155e+07	2603.15	222.894	492.226	1.41407e+07	2650.37	226.938	502.498	1.28448e+07	2549.18	218.274	483.404
P20290;A0A7I2V5Y3	Transcription factor BTF3	BTF3	29.5169	29.4985	29.5553	29.4786	29.5123	high	8	8	3	60.2	60.2	19.4	22168	0	323.31	8385600000	105	152.5	16418.4	7.5	1.27341e+07	2355.81	261.118	447.277	1.17488e+07	2349.8	260.452	444.321	1.25249e+07	2347.51	260.198	445.078	1.18305e+07	2347.89	260.24	445.233
Q96K17;E9PL10	Transcription factor BTF3 homolog 4;Transcription factor BTF3	BTF3L4	28.1826	28.4352	28.1594	28.3583	28.2839	medium	6	6	6	55.1	55.1	55.1	17270	0	185.31	3664700000	77	151.5	16524.8	7	1.30269e+07	2409.98	208.102	457.561	1.21342e+07	2426.88	209.561	458.897	1.27857e+07	2396.4	206.929	454.347	1.21939e+07	2420	208.967	458.907
O43684;J3QT28	Mitotic checkpoint protein BUB3	BUB3	28.3848	28.4065	28.2713	28.4173	28.37	high	8	8	8	31.1	31.1	31.1	37154	0	54.798	3623900000	108	303	34429.3	14.5	6.33398e+06	1171.79	217.683	222.476	5.852e+06	1170.42	217.429	221.313	6.19695e+06	1161.48	215.768	220.211	5.89893e+06	1170.7	217.481	222.002
P41223	Protein BUD31 homolog	BUD31	25.0533	24.8384	24.8227	24.388	24.7756	medium	5	5	5	26.4	26.4	26.4	17000	0	7.3731	295980000	24	144	16999.7	8	1.01329e+07	1874.59	159.34	355.911	9.27447e+06	1854.92	157.668	350.745	9.86186e+06	1848.39	157.113	350.446	9.17581e+06	1821.03	154.788	345.325
Q13895	Bystin	BYSL	27.1907	27.1493	27.2667	27.1153	27.1805	high	12	12	12	35.9	35.9	35.9	49601	0	18.768	1463000000	80	437	49601.3	25	3.51917e+06	651.046	161.463	123.608	3.24395e+06	648.8	160.906	122.681	3.46651e+06	649.72	161.134	123.184	3.26462e+06	647.898	160.682	122.862
Q7L1Q6;C9IZ80	Basic leucine zipper and W2 domain-containing protein 1	BZW1	30.4672	30.6813	30.7547	30.6532	30.6391	high	15	14	14	38.7	37	37	48043	0	138.78	17931000000	89	356.5	40748.8	21.5	4.58514e+06	848.252	203.763	161.05	4.26275e+06	852.563	204.798	161.21	4.54646e+06	852.132	204.695	161.561	4.29138e+06	851.668	204.584	161.503
E7ETZ4;Q9Y6E2;Q75MG1;B5MCH7;B5MCE7	Basic leucine zipper and W2 domain-containing protein 2	BZW2	29.7867	29.6958	29.6641	29.6639	29.7026	high	17	17	16	37.5	37.5	35.8	46913	0	217.58	9927100000	156	343	39445.5	23	4.19038e+06	775.221	181.84	147.184	3.85676e+06	771.364	180.935	145.856	4.09924e+06	768.311	180.219	145.668	3.88204e+06	770.43	180.716	146.097
Q9H0W9;A0A087WT99;E9PJU8	Ester hydrolase C11orf54	C11orf54	24.6949	24.6576	24.7264	24.7167	24.6989	low	2	2	1	7.6	7.6	2.2	35117	0.0073926	2.0575	288050000	6	256	28683.1	14	5.7074e+06	1055.87	185.395	200.468	5.26111e+06	1052.24	184.757	198.967	5.61349e+06	1052.12	184.737	199.478	5.31399e+06	1054.62	185.175	199.988
E9PM92;O00193;E9PRZ9;E9PQA1	Small acidic protein	C11orf58;SMAP	29.075	28.9368	29.1709	28.9491	29.033	medium	6	6	6	35.7	35.7	35.7	17634	0	323.31	5895700000	50	123.5	13836.2	5	1.88152e+07	3480.82	306.904	660.871	1.72876e+07	3457.57	304.854	653.788	1.8543e+07	3475.47	306.432	658.934	1.74271e+07	3458.58	304.943	655.854
Q9H3H3	UPF0696 protein C11orf68	C11orf68	26.8686	26.9606	26.9061	26.9472	26.9206	high	9	9	9	37	37	37	31430	0	36.038	1353100000	44	292	31430.3	18	4.82983e+06	893.52	140.417	169.644	4.47416e+06	894.846	140.625	169.205	4.75092e+06	890.454	139.935	168.826	4.50609e+06	894.279	140.536	169.583
G5EA44;F5H7W8;Q96C57;F5H3K2;E7ENF1	Uncharacterized protein C12orf43	C12orf43;CUSTOS	24.144	24.2755	24.215	24.5073	24.2855	medium	3	3	3	22.6	22.6	22.6	27048	0	6.7585	208150000	38	252	27048.2	13	6.00932e+06	1111.73	150.35	211.073	5.57801e+06	1115.62	150.876	210.951	5.92026e+06	1109.62	150.065	210.379	5.67429e+06	1126.12	152.297	213.548
A0A0A6YYH1;Q7Z6K5;H0YMP5;H0YL03;H0YMK0;H0YL85	Arpin	C15orf38-AP3S2;ARPIN;ARPIN-AP3S2	24.5992	24.2743	24.4931	24.4954	24.4655	low	2	2	2	6.3	6.3	6.3	43881	0.00022894	3.8431	248990000	20	184.5	20584.8	8.5	9.36398e+06	1732.34	380.083	328.903	8.53064e+06	1706.16	374.339	322.615	9.15852e+06	1716.56	376.622	325.452	8.6741e+06	1721.46	377.698	326.443
F8W038;Q8IXM2;H0YIS7;F8W1H0	Chromatin complexes subunit BAP18	C17orf49;BAP18;RNASEK-C17orf49	26.5034	26.5535	26.4722	26.4315	26.4902	medium	6	6	6	58	58	58	16290	0	12.059	1013000000	45	169	17645.1	8	1.07194e+07	1983.09	161.523	376.511	9.91485e+06	1983	161.516	374.964	1.05172e+07	1971.21	160.555	373.733	9.94469e+06	1973.62	160.752	374.261
Q07021;I3L3Q7;I3L3B0	Complement component 1 Q subcomponent-binding protein, mitochondrial	C1QBP	31.7328	31.5253	31.6925	31.6773	31.657	high	8	8	8	51.4	51.4	51.4	31362	0	323.31	35590000000	153	178	20134	7	1.4668e+07	2713.58	425.516	515.201	1.34529e+07	2690.62	421.916	508.766	1.43899e+07	2697.07	422.927	511.352	1.3621e+07	2703.23	423.893	512.616
E9PGA6;Q9BXJ4	Complement C1q tumor necrosis factor-related protein 3	C1QTNF3-AMACR;C1QTNF3	25.8486	25.7256	25.6438	25.5682	25.6965	low	2	2	2	6.3	6.3	6.3	31075	0	6.5065	487810000	18	265	29034.7	9.5	8.80383e+06	1628.71	253.061	309.228	8.08902e+06	1617.83	251.37	305.913	8.57943e+06	1608.02	249.847	304.874	8.10096e+06	1607.72	249.799	304.873
Q9BXJ0	Complement C1q tumor necrosis factor-related protein 5	C1QTNF5	24.8119	24.3606	24.3681	24.6329	24.5434	low	2	2	2	9.9	9.9	9.9	25298	0.0086682	1.9437	262430000	13	243	25298.4	13	6.17555e+06	1142.48	144.512	216.912	5.59758e+06	1119.53	141.61	211.691	5.95769e+06	1116.64	141.243	211.709	5.70338e+06	1131.89	143.173	214.642
Q49AR2	UPF0489 protein C5orf22	C5orf22	NaN	22.4052	22.5199	22.4379	22.4543	medium	3	3	3	8.1	8.1	8.1	49967	0.0040908	2.2782	50476000	3	442	49967.1	17	0	0	0	0	3.93691e+06	787.394	196.719	148.887	4.21033e+06	789.133	197.153	149.616	3.97277e+06	788.436	196.979	149.512
A6NDU8;A0A0C4DGW6	UPF0600 protein C5orf51	C5orf51	24.6471	24.1022	24.2268	24.1871	24.2908	low	2	2	2	8.2	8.2	8.2	33620	0.00024474	5.2108	259610000	17	223	25290.9	12.5	6.37991e+06	1180.28	198.406	224.089	5.75972e+06	1151.96	193.645	217.823	6.16006e+06	1154.57	194.083	218.901	5.82416e+06	1155.86	194.301	219.188
Q7Z4R8	UPF0669 protein C6orf120	C6orf120	23.852	23.911	24.024	24.1096	23.9742	low	1	1	1	14.1	14.1	14.1	20772	0	6.7088	183800000	25	191	20772.4	4	1.92941e+07	3569.41	370.719	677.691	1.78563e+07	3571.33	370.918	675.298	1.90891e+07	3577.83	371.593	678.34	1.81422e+07	3600.5	373.948	682.766
C9JQV0;Q9BRJ6	Uncharacterized protein C7orf50	C7orf50	26.0592	26.0688	26.0801	26.1222	26.0826	medium	4	4	4	30.2	30.2	30.2	21883	0	8.7811	776100000	37	193	21983.2	8.5	9.91977e+06	1835.16	200.794	348.424	9.16131e+06	1832.29	200.48	346.466	9.75191e+06	1827.78	199.986	346.539	9.25016e+06	1835.79	200.863	348.123
A0A3B3IT54;Q9H7E9;A0A3B3IRR6;A0A3B3ITA3	UPF0488 protein C8orf33	C8orf33	24.1607	24.2386	24.2396	24.2833	24.2305	medium	3	3	3	16.9	16.9	16.9	25650	0	5.8708	253550000	21	232.5	25321.4	10	7.8175e+06	1446.24	185.48	274.584	7.24041e+06	1448.1	185.719	273.82	7.70415e+06	1443.97	185.189	273.77	7.30916e+06	1450.58	186.037	275.075
Q6P1X6;H0YF29	UPF0598 protein C8orf82	C8orf82	24.211	23.7651	23.8721	24.0195	23.9669	medium	4	4	4	24.1	24.1	24.1	23889	0	10.139	143720000	7	238.5	26188.2	14	5.59556e+06	1035.18	123.647	196.54	5.07067e+06	1014.15	121.135	191.764	5.41954e+06	1015.77	121.329	192.586	5.16411e+06	1024.87	122.416	194.347
Q9NZ63	Uncharacterized protein C9orf78	C9orf78	23.0737	22.4106	23.5329	22.9148	22.983	medium	4	4	4	17.6	17.6	17.6	33688	0.00087816	3.1873	65273000	6	289	33688	15	4.97721e+06	920.784	155.097	174.821	4.46291e+06	892.595	150.349	168.78	4.98636e+06	934.582	157.421	177.193	4.59815e+06	912.55	153.71	173.048
P00918	Carbonic anhydrase 2	CA2	25.6452	25.3736	25.4086	25.016	25.3608	medium	4	4	4	17.3	17.3	17.3	29246	0	10.481	470200000	33	260	29246.1	13	6.38295e+06	1180.85	172.675	224.196	5.83034e+06	1166.09	170.517	220.494	6.21207e+06	1164.31	170.258	220.749	5.79207e+06	1149.49	168.091	217.98
A0A3B3ISJ3;Q9H8G2	Caspase activity and apoptosis inhibitor 1	CAAP1	22.3125	NaN	22.3653	22.675	22.4509	low	1	1	1	6.8	6.8	6.8	25076	0.0073808	2.048	32960000	5	299	31722	11.5	6.27782e+06	1161.4	145.616	220.504	0	0	0	0	6.18126e+06	1158.54	145.258	219.654	5.93482e+06	1177.83	147.676	223.352
Q9Y376;A0A087X0K1	Calcium-binding protein 39	CAB39	28.3095	28.3906	28.3166	28.4971	28.3785	high	16	16	16	45.5	45.5	45.5	39869	0	34.132	3926400000	95	340	39660.8	20.5	4.46825e+06	826.628	164.784	156.944	4.1369e+06	827.393	164.937	156.451	4.39023e+06	822.85	164.031	156.009	4.18414e+06	830.386	165.533	157.467
P54289;E7ERK3	Voltage-dependent calcium channel subunit alpha-2/delta-1;Voltage-dependent calcium channel subunit alpha-2-1;Voltage-dependent calcium channel subunit delta-1	CACNA2D1	24.8301	24.5979	24.2987	24.3223	24.5122	high	9	9	9	11.7	11.7	11.7	124570	0	14.55	234750000	28	706	79594.5	36	2.2317e+06	412.864	257.152	78.3866	2.04103e+06	408.213	254.255	77.1885	2.14527e+06	402.082	250.437	76.233	2.03358e+06	403.584	251.372	76.5322
Q9HB71	Calcyclin-binding protein	CACYBP	30.2897	30.1343	30.2088	30.1264	30.1898	high	14	14	14	59.2	59.2	59.2	26210	0	90.592	13726000000	150	228	26209.9	13	7.53895e+06	1394.71	182.776	264.8	6.92424e+06	1384.87	181.487	261.863	7.38567e+06	1384.28	181.41	262.453	6.97529e+06	1384.32	181.415	262.51
P27708;F8VPD4	CAD protein;Glutamine-dependent carbamoyl-phosphate synthase;Aspartate carbamoyltransferase;Dihydroorotase	CAD	31.06	31.074	31.0192	31.1562	31.0773	high	60	60	60	39.9	39.9	39.9	242980	0	323.31	24224000000	561	2193.5	239503	103.5	971003	179.636	218.239	34.1057	896831	179.369	217.916	33.9167	952555	178.535	216.902	33.8495	906072	179.819	218.462	34.0993
Q9P1Z2	Calcium-binding and coiled-coil domain-containing protein 1	CALCOCO1	24.958	24.9205	25.0911	25.0205	24.9975	medium	4	4	4	6.5	6.5	6.5	77335	0.00024576	5.2978	485670000	10	691	77336.3	34	2.37515e+06	439.402	169.906	83.4253	2.18944e+06	437.894	169.323	82.8009	2.34552e+06	439.616	169.989	83.3493	2.21501e+06	439.592	169.979	83.3603
D6REB0;Q13137	Calcium-binding and coiled-coil domain-containing protein 2	CALCOCO2	22.4738	NaN	22.457	22.6119	22.5142	low	2	2	2	9.3	9.3	9.3	30832	0.00507	2.1894	35111000	4	352.5	41543.2	22.5	3.23186e+06	597.895	92.1715	113.517	0	0	0	0	3.17225e+06	594.568	91.6587	112.728	3.02492e+06	600.326	92.5463	113.841
Q16602	Calcitonin gene-related peptide type 1 receptor	CALCRL	25.6895	25.0615	25.09	25.035	25.219	low	2	2	2	6.7	6.7	6.7	52929	0	7.8192	379650000	24	461	52929.4	10	8.31218e+06	1537.76	406.959	291.959	7.48621e+06	1497.27	396.244	283.116	7.97446e+06	1494.63	395.547	283.376	7.5354e+06	1495.48	395.77	283.589
E7EX44;Q05682	Caldesmon	CALD1	28.8557	29.1679	29.2571	29.1967	29.1193	low	37	2	2	56.4	3.1	3.1	64168	0	34.19	6482400000	12	675	78700.1	25.5	3.66143e+06	677.365	217.326	128.605	3.4168e+06	683.371	219.253	129.218	3.64662e+06	683.477	219.287	129.584	3.4463e+06	683.952	219.439	129.699
E9PGZ1;C9J813		CALD1	32.1086	32.2711	32.3736	32.275	32.2571	high	38	38	3	57.8	57.8	2.4	61705	0	323.31	54866000000	465	497.5	57932.2	21	4.94723e+06	915.237	282.374	173.768	4.59039e+06	918.092	283.254	173.601	4.89972e+06	918.343	283.332	174.114	4.62601e+06	918.079	283.25	174.096
P0DP25;P0DP24;P0DP23;E7EMB3;Q96HY3;G3V361;A0A590UJI2		CALM3;CALM2;CALM1	30.9896	30.4195	30.043	29.8647	30.3292	high	9	9	8	60.4	60.4	60.4	16837	0	323.31	14692000000	126	149	16837.6	9	1.11412e+07	2061.13	173.516	391.327	1.00963e+07	2019.3	169.995	381.827	1.06096e+07	1988.54	167.405	377.019	9.9879e+06	1982.2	166.871	375.887
Q9NZT1	Calmodulin-like protein 5	CALML5	26.2891	26.0784	25.625	25.8996	25.973	medium	6	6	6	70.5	70.5	70.5	15892	0	285.4	968690000	37	146	15892.5	9	9.45131e+06	1748.49	138.935	331.97	8.65551e+06	1731.13	137.556	327.337	9.04944e+06	1696.12	134.773	321.576	8.66182e+06	1719.03	136.594	325.981
P27797;K7EJB9;K7EL50;A0A7P0T861	Calreticulin	CALR	35.0016	34.9377	35.0359	34.9672	34.9856	high	33	33	33	86.3	86.3	86.3	48141	0	323.31	365720000000	1227	367	42085.3	18.5	6.12175e+06	1132.53	272.604	215.022	5.64127e+06	1128.27	271.581	213.344	6.01924e+06	1128.17	271.557	213.896	5.68917e+06	1129.07	271.773	214.107
O43852;H0Y875	Calumenin	CALU	32.7752	32.7387	32.895	32.8505	32.8148	high	25	25	25	73	73	73	37106	0	323.31	79907000000	535	231	27183.3	11.5	9.22162e+06	1706	316.514	323.902	8.50389e+06	1700.8	315.55	321.603	9.09142e+06	1703.98	316.14	323.068	8.59812e+06	1706.38	316.585	323.583
Q14012	Calcium/calmodulin-dependent protein kinase type 1	CAMK1	24.9898	25.0864	24.8589	24.8027	24.9344	medium	5	5	5	17.8	17.8	17.8	41337	0	7.878	375820000	27	370	41337.1	15	5.39051e+06	997.245	206.116	189.338	4.99575e+06	999.167	206.513	188.931	5.26732e+06	987.242	204.048	187.177	4.97699e+06	987.734	204.15	187.305
D6R938;E9PBG7;E9PF82;Q13557;H0Y9C2	Calcium/calmodulin-dependent protein kinase type II subunit delta	CAMK2D	27.0771	27.0904	27.038	27.0463	27.063	high	10	10	6	25.9	25.9	15.7	56298	0	82.621	1643600000	42	499	56369.4	26	3.36967e+06	623.389	175.478	118.357	3.11241e+06	622.492	175.225	117.706	3.30522e+06	619.49	174.38	117.453	3.13108e+06	621.395	174.916	117.836
Q5SWX3;A0A2Q3DQE3;H0Y6G2;Q13555;Q8WU40	Calcium/calmodulin-dependent protein kinase type II subunit gamma	CAMK2G	26.2791	26.5683	26.2953	26.4597	26.4006	medium	9	6	4	20.7	13	8.1	57796	0	32.772	963770000	54	556	62164.6	25	3.40117e+06	629.218	181.831	119.464	3.17453e+06	634.916	183.478	120.055	3.34301e+06	626.572	181.067	118.795	3.18569e+06	632.233	182.703	119.891
Q96RR4;F5GZ00	Calcium/calmodulin-dependent protein kinase kinase 2	CAMKK2	24.7981	24.5349	24.8134	24.9229	24.7673	medium	6	6	6	13.6	13.6	13.6	64745	0.00024486	5.2407	366400000	22	465.5	51681.2	26	3.08606e+06	570.922	184.822	108.396	2.81881e+06	563.771	182.507	106.603	3.03328e+06	568.521	184.044	107.789	2.88526e+06	572.609	185.368	108.584
A0A7I2V377;A0A7I2V518;P49069	Calcium signal-modulating cyclophilin ligand	CAMLG	NaN	22.5905	23.0435	22.5946	22.7429	low	1	1	1	9.4	9.4	9.4	25800	0.0073941	2.0617	53591000	3	295	32823.4	16	0	0	0	0	4.21755e+06	843.524	108.815	159.501	4.57749e+06	857.948	110.675	162.663	4.25055e+06	843.564	108.82	159.966
Q08AD1	Calmodulin-regulated spectrin-associated protein 2	CAMSAP2	25.4578	25.5566	25.704	25.5006	25.5547	medium	6	6	6	6.3	6.3	6.3	168090	0	7.5656	663210000	13	1489	168089	78	1.05605e+06	195.369	164.198	37.093	978732	195.749	164.518	37.014	1.04738e+06	196.309	164.988	37.2193	984045	195.294	164.135	37.0338
Q86VP6;A0A0C4DGH5	Cullin-associated NEDD8-dissociated protein 1	CAND1	31.2465	31.2642	31.2309	31.3152	31.2642	high	34	34	34	36.3	36.3	36.3	136370	0	323.31	27762000000	388	1000	110892	50.5	2.00202e+06	370.375	252.54	70.3196	1.84931e+06	369.869	252.195	69.9381	1.96559e+06	368.407	251.198	69.8483	1.86648e+06	370.422	252.572	70.2435
Q8WVQ1;K7EN15	Soluble calcium-activated nucleotidase 1	CANT1	23.5699	23.5985	23.8388	23.9051	23.7281	medium	4	4	4	11.7	11.7	11.7	44839	0.00023441	4.3253	153210000	9	332.5	37153.1	20.5	3.72017e+06	688.232	154.298	130.668	3.43862e+06	687.736	154.187	130.043	3.69599e+06	692.731	155.307	131.339	3.50992e+06	696.578	156.169	132.093
P27824;A0A7P0TAE9;A0A7P0T840;A0A7P0T937;A0A7P0TB65;A0A7P0Z484;A0A7P0T8G1;A0A7P0T9L0;D6RGY2;A0A7P0Z4D6;A0A7P0TAR9	Calnexin	CANX	33.4245	33.5546	33.5969	33.5972	33.5433	high	46	46	46	55.6	55.6	55.6	67567	0	323.31	136110000000	464	550	62588.1	30	3.60498e+06	666.922	225.31	126.622	3.34107e+06	668.224	225.749	126.354	3.55941e+06	667.131	225.38	126.485	3.37086e+06	668.982	226.005	126.86
Q01518	Adenylyl cyclase-associated protein 1	CAP1	33.2845	33.267	33.2934	33.2142	33.2648	high	32	32	20	69.9	69.9	39.6	51901	0	323.31	106040000000	412	475	51901.5	28	3.8463e+06	711.567	184.655	135.099	3.54903e+06	709.818	184.201	134.219	3.7792e+06	708.328	183.815	134.296	3.57047e+06	708.596	183.884	134.372
P40121;E7ENU9;B8ZZL6	Macrophage-capping protein	CAPG	29.5425	29.7714	29.7979	29.8343	29.7365	high	12	12	12	41.4	41.4	41.4	38498	0	323.31	9827000000	129	253	27793.3	10	9.55886e+06	1768.39	340.397	335.748	8.8931e+06	1778.65	342.372	336.323	9.47078e+06	1775.09	341.686	336.548	8.97997e+06	1782.17	343.049	337.954
P07384	Calpain-1 catalytic subunit	CAPN1	31.0288	30.8958	30.837	30.9313	30.9232	high	29	29	29	43.3	43.3	43.3	81889	0	198.06	21706000000	361	714	81890	36	2.78883e+06	515.933	211.246	97.9554	2.56361e+06	512.729	209.934	96.9514	2.72251e+06	510.274	208.929	96.7458	2.58616e+06	513.249	210.147	97.328
P17655	Calpain-2 catalytic subunit	CAPN2	31.638	31.7334	31.7339	31.7369	31.7105	high	31	31	31	57.6	57.6	57.6	79994	0	323.31	37864000000	414	700	79995.4	33	3.10208e+06	573.886	229.537	108.958	2.87248e+06	574.506	229.785	108.633	3.0564e+06	572.853	229.124	108.61	2.89474e+06	574.49	229.779	108.941
A0A0C4DGQ5;P04632;K7EIV0;A0A075B7C0;K7ELJ7;U3KQE2;K7EM73;K7EKD8	Calpain small subunit 1	CAPNS1	30.7395	30.6058	30.2358	30.3343	30.4789	high	9	9	9	46.9	46.9	46.9	33786	0	323.31	17061000000	194	217.5	23393.3	9.5	1.04697e+07	1936.89	327.199	367.739	9.62354e+06	1924.74	325.146	363.947	1.01157e+07	1895.97	320.286	359.467	9.61102e+06	1907.4	322.218	361.703
Q14444;G3V153;E9PLA9	Caprin-1	CAPRIN1	29.8609	30.0415	30.13	30.2455	30.0695	medium	13	13	13	24.1	24.1	24.1	78365	0	86.686	12579000000	192	628	70353.3	18	5.36772e+06	993.029	389.094	188.537	4.98544e+06	997.104	390.69	188.541	5.32018e+06	997.15	390.708	189.055	5.05764e+06	1003.74	393.291	190.34
P52907	F-actin-capping protein subunit alpha-1	CAPZA1	31.3717	31.2486	31.2751	31.464	31.3398	high	14	14	11	71.3	71.3	59.4	32922	0	323.31	28919000000	262	286	32922.8	13	7.80824e+06	1444.53	237.783	274.259	7.18029e+06	1436.08	236.393	271.547	7.64636e+06	1433.14	235.909	271.717	7.285e+06	1445.78	237.99	274.165
P47755;F8W9N7;A0A0D9SET8	F-actin-capping protein subunit alpha-2	CAPZA2	30.0366	29.9307	29.8309	30.1068	29.9762	high	13	10	10	65.7	53.8	53.8	32949	0	323.31	12334000000	107	174	20080.9	10	9.71874e+06	1797.97	296.206	341.364	8.94069e+06	1788.17	294.592	338.122	9.48127e+06	1777.05	292.761	336.922	9.06199e+06	1798.44	296.285	341.041
B1AK87;P47756;B1AK85	F-actin-capping protein subunit beta	CAPZB	23.7504	24.7066	24.6453	24.757	24.4648	low	15	1	1	66.4	5.3	5.3	27440	0	20.58	197510000	18	260	29265.1	14	5.4891e+06	1015.48	139.324	192.801	5.27157e+06	1054.33	144.654	199.362	5.59507e+06	1048.67	143.878	198.823	5.32267e+06	1056.34	144.93	200.315
B1AK88		CAPZB	31.7078	31.6009	31.6178	31.6103	31.6342	high	20	20	5	57.5	57.5	8	33781	0	323.31	36708000000	330	301	33781.2	17	6.03499e+06	1116.47	188.578	211.975	5.55272e+06	1110.56	187.579	209.995	5.91129e+06	1107.94	187.137	210.061	5.59679e+06	1110.74	187.609	210.631
Q9BX69	Caspase recruitment domain-containing protein 6	CARD6	25.3741	25.0046	25.3237	25.5456	25.312	high	8	8	8	11.3	11.3	11.3	116470	0	28.127	443700000	25	1037	116468	60	1.36836e+06	253.146	147.42	48.0625	1.24487e+06	248.978	144.992	47.0789	1.34145e+06	251.425	146.418	47.6691	1.28152e+06	254.33	148.109	48.2289
Q9Y2G2	Caspase recruitment domain-containing protein 8	CARD8	24.434	24.9091	24.8155	24.6694	24.707	medium	7	7	7	17.9	17.9	17.9	60651	0	8.3118	302720000	27	537	60652.2	23	3.43736e+06	635.912	192.844	120.735	3.23508e+06	647.027	196.214	122.346	3.42921e+06	642.729	194.911	121.859	3.22842e+06	640.713	194.299	121.499
Q9Y2V2;H3BSW7;H3BUY4;H3BPY5;H3BNU9	Calcium-regulated heat stable protein 1	CARHSP1	28.5686	27.639	27.5321	27.7826	27.8806	medium	4	4	4	48.3	48.3	48.3	15892	0	77.848	2715100000	43	125	13553.4	5	1.84875e+07	3420.19	271.768	649.36	1.65123e+07	3302.5	262.417	624.466	1.75013e+07	3280.22	260.646	621.916	1.67248e+07	3319.21	263.744	629.426
Q86X55;K7EQA8	Histone-arginine methyltransferase CARM1	CARM1	27.4623	27.488	27.5483	27.6429	27.5354	high	10	10	10	20.7	20.7	20.7	65853	0	14.76	2098700000	75	475.5	52080.6	19.5	4.55682e+06	843.012	277.574	160.055	4.21078e+06	842.17	277.297	159.245	4.49014e+06	841.576	277.102	159.559	4.26686e+06	846.802	278.822	160.58
P49589;B4DKY1	Cysteine--tRNA ligase, cytoplasmic	CARS1	29.5934	29.6917	29.6029	29.5599	29.612	high	26	26	25	34.5	34.5	33.3	85472	0	323.31	8722400000	251	743.5	84875.7	40.5	2.36428e+06	437.392	186.924	83.0436	2.18995e+06	437.997	187.182	82.8203	2.32316e+06	435.425	186.083	82.5546	2.19689e+06	435.994	186.327	82.6781
Q9HA77	Probable cysteine--tRNA ligase, mitochondrial	CARS2	24.8289	24.5349	24.9078	24.7904	24.7655	medium	6	6	6	15.2	15.2	15.2	62223	0	6.6235	314340000	15	564	62223.9	24	3.34738e+06	619.265	192.663	117.574	3.05371e+06	610.751	190.014	115.486	3.29856e+06	618.241	192.344	117.216	3.10908e+06	617.029	191.967	117.008
Q8WXE0	Caskin-2	CASKIN2	24.5276	24.8093	24.7812	24.678	24.699	medium	4	4	4	4.7	4.7	4.7	126780	0.00044934	3.5058	292390000	9	1202	126783	45	1.7636e+06	326.267	206.821	61.9453	1.64686e+06	329.377	208.792	62.2814	1.75029e+06	328.053	207.952	62.1973	1.65066e+06	327.589	207.659	62.1211
G3V169;P29466;H0YEC7;B4DVD8	Caspase;Caspase-1;Caspase-1 subunit p20;Caspase-1 subunit p10	CASP1	24.8566	25.0552	24.9187	24.7799	24.9026	medium	3	3	2	11.2	11.2	8.7	40943	0.00022836	3.7843	333340000	6	334	36976.7	16	5.02668e+06	929.936	190.372	176.558	4.6777e+06	935.555	191.522	176.903	4.95001e+06	927.769	189.928	175.901	4.66165e+06	925.152	189.392	175.438
Q92851	Caspase-10;Caspase-10 subunit p23/17;Caspase-10 subunit p12	CASP10	26.2349	25.7831	25.805	25.6721	25.8738	medium	6	6	6	15.9	15.9	15.9	58950	0	68.784	692240000	52	521	58950.6	22	3.85847e+06	713.818	210.398	135.526	3.5008e+06	700.172	206.376	132.395	3.72805e+06	698.739	205.953	132.478	3.51236e+06	697.063	205.459	132.185
P31944	Caspase-14;Caspase-14 subunit p17, mature form;Caspase-14 subunit p10, mature form;Caspase-14 subunit p20, intermediate form;Caspase-14 subunit p8, intermediate form	CASP14	25.3113	26.3909	26.0746	26.1248	25.9754	medium	7	7	7	29.3	29.3	29.3	27679	0	15.312	978160000	55	242	27679.5	15	5.45987e+06	1010.08	139.79	191.774	5.25555e+06	1051.13	145.471	198.756	5.52491e+06	1035.52	143.311	196.33	5.24229e+06	1040.39	143.984	197.29
P42574;C9JXR7;A8MVM1	Caspase-3;Caspase-3 subunit p17;Caspase-3 subunit p12	CASP3	27.3943	27.5386	27.3644	27.5472	27.4611	medium	6	6	6	26.4	26.4	26.4	31608	0	46.655	2072400000	51	182	20508.4	9	9.84865e+06	1822	287.949	345.927	9.14018e+06	1828.06	288.907	345.666	9.66368e+06	1811.24	286.249	343.403	9.21284e+06	1828.38	288.957	346.718
P49662	Caspase-4;Caspase-4 subunit 1;Caspase-4 subunit 2	CASP4	26.7456	27.2994	27.2534	27.194	27.1231	high	8	8	8	25.7	25.7	25.7	43262	0	119.08	1511800000	54	377	43262.2	22	3.93359e+06	727.715	157.412	138.165	3.70668e+06	741.349	160.361	140.181	3.93729e+06	737.958	159.628	139.914	3.72058e+06	738.386	159.72	140.021
P55212;D6RHU3	Caspase-6;Caspase-6 subunit p18;Caspase-6 subunit p11	CASP6	26.7887	26.6052	26.5366	26.4327	26.5908	medium	7	7	7	31.1	31.1	31.1	33310	0	35.8	1098200000	71	218	25013.1	11.5	7.53725e+06	1394.39	232.236	264.74	6.91072e+06	1382.17	230.2	261.352	7.33412e+06	1374.62	228.942	260.621	6.91837e+06	1373.02	228.676	260.367
P55210;A0A5F9ZHZ6;A0A0A0MRL7;Q5SVL2	Caspase-7;Caspase-7 subunit p20;Caspase-7 subunit p11	CASP7	25.9878	26.0856	26.0132	26.008	26.0237	medium	6	6	6	27.4	27.4	27.4	34276	0	226.98	770470000	52	302.5	34345	17.5	4.80497e+06	888.92	152.343	168.771	4.45264e+06	890.542	152.621	168.392	4.7245e+06	885.502	151.757	167.887	4.4733e+06	887.771	152.146	168.349
E7ETB7;E7EQ06;A0A0A0MS31;Q14790;E7EQ01;E7EVN1	Caspase-8;Caspase-8 subunit p18;Caspase-8 subunit p10	CASP8	29.0952	28.9019	28.7724	28.8713	28.9102	medium	7	7	7	38.4	38.4	38.4	23465	0	24.815	5511800000	13	203.5	24106.2	14.5	6.49252e+06	1201.12	140.921	228.045	5.95406e+06	1190.83	139.714	225.173	6.30678e+06	1182.07	138.686	224.114	5.99319e+06	1189.41	139.547	225.549
A0A6Q8PH20;A0A0C4DGB5;B7Z574;A0A6Q8PG72;E9PCH5;A0A6Q8PGG5;A0A6Q8PFE5;E9PDE4;H0Y7F0;E7EQ12;E7EQA0		CAST	30.8294	30.8096	30.8783	30.9224	30.8599	high	30	30	0	46.9	46.9	0	80998	0	323.31	20977000000	265	662	71606.3	30	3.32509e+06	615.141	249.126	116.791	3.06775e+06	613.56	248.486	116.017	3.27138e+06	613.148	248.319	116.25	3.1025e+06	615.722	249.361	116.76
F8W7E0;H0YA91		CAST	25.6506	NaN	24.2526	23.7333	24.5455	low	16	2	0	43.3	2.3	0	41699	0	5.8753	391280000	8	347	36708.6	18	4.61089e+06	853.015	177.849	161.954	0	0	0	0	4.28238e+06	802.637	167.346	152.176	3.96866e+06	787.622	164.215	149.358
P20810;E7ES10	Calpastatin	CAST	25.0514	25.8596	25.9705	25.965	25.7116	low	26	1	0	44.8	2.3	0	76572	0.0082971	1.978	582230000	2	675	73161.2	32	2.53303e+06	468.611	179.412	88.9708	2.41394e+06	482.796	184.843	91.2914	2.57947e+06	483.463	185.099	91.6625	2.44229e+06	484.697	185.571	91.9136
P04040	Catalase	CAT	28.9472	28.8635	28.819	28.7681	28.8494	high	19	19	19	48.4	48.4	48.4	59755	0	89.965	5479100000	167	527	59756.2	29	3.22974e+06	597.502	178.519	113.442	2.97307e+06	594.624	177.659	112.437	3.1585e+06	591.989	176.872	112.239	2.98588e+06	592.578	177.047	112.371
Q03135;E9PCT5	Caveolin-1;Caveolin	CAV1	33.1077	33.0869	33.053	33.0864	33.0835	high	8	8	3	45.5	45.5	19.1	20471	0	274.85	96044000000	98	172.5	19824.4	9.5	1.12762e+07	2086.1	213.523	396.069	1.04037e+07	2080.77	212.977	393.45	1.10583e+07	2072.63	212.144	392.961	1.0483e+07	2080.46	212.945	394.52
E9PCT3;P51636	Caveolin;Caveolin-2	CAV2	28.7365	28.982	28.6936	28.8632	28.8188	medium	3	3	3	48.7	48.7	48.7	12953	0	16.929	5278000000	16	137.5	15622	7	1.3283e+07	2457.35	159.15	466.555	1.23676e+07	2473.56	160.2	467.722	1.30282e+07	2441.85	158.147	462.965	1.2411e+07	2463.08	159.522	467.077
Q6NZI2	Polymerase I and transcript release factor	CAVIN1	33.4074	33.2682	33.3347	33.2927	33.3257	high	19	19	19	49.7	49.7	49.7	43476	0	323.31	113570000000	506	390	43476.1	16	6.75587e+06	1249.84	271.69	237.295	6.21104e+06	1242.23	270.035	234.891	6.6218e+06	1241.11	269.792	235.309	6.26308e+06	1242.97	270.197	235.706
O95810	Serum deprivation-response protein	CAVIN2	33.0385	32.7844	32.8968	32.8474	32.8918	high	27	27	27	68.9	68.9	68.9	47173	0	323.31	86146000000	331	425	47173.2	18	5.93891e+06	1098.7	259.144	208.6	5.44064e+06	1088.14	256.655	205.756	5.80873e+06	1088.72	256.79	206.416	5.49272e+06	1090.08	257.113	206.714
Q969G5;E9PIE3	Protein kinase C delta-binding protein	CAVIN3	28.9493	28.5075	28.7052	28.4813	28.6608	high	9	9	9	37.9	37.9	37.9	27701	0	70.455	4369500000	111	277	29394.6	12	7.80578e+06	1444.07	200.011	274.172	7.09631e+06	1419.28	196.578	268.371	7.60291e+06	1425	197.369	270.173	7.14394e+06	1417.79	196.371	268.857
J3KTD8		CBFB	24.8147	24.8671	24.7219	24.4974	24.7253	low	2	2	2	30	30	30	6858.5	0.00045106	3.5721	303550000	30	60	6858.57	1	8.02912e+07	14853.9	509.377	2820.17	7.42812e+07	14856.5	509.466	2809.19	7.85745e+07	14727	505.027	2792.18	7.37359e+07	14633.6	501.824	2774.99
Q13951;J3KS23;A0A494C0A9	Core-binding factor subunit beta	CBFB	25.976	26.2383	25.9109	26.0295	26.0387	medium	3	3	3	18.1	18.1	18.1	21508	0	264.8	820210000	27	182	21508.1	8	1.05061e+07	1943.63	209.018	369.018	9.79717e+06	1959.47	210.721	370.513	1.02942e+07	1929.42	207.49	365.809	9.79344e+06	1943.61	209.015	368.568
A0A0U1RR39;P22681;A0A1B0GW38;A0A0U1RQX8	E3 ubiquitin-protein ligase CBL	CBL	26.3984	26.6045	26.6497	26.4924	26.5362	high	12	12	12	18.4	18.4	18.4	95096	0	39.396	1097900000	76	875.5	96418.8	45	1.89812e+06	351.152	166.966	66.67	1.76603e+06	353.211	167.945	66.7882	1.88226e+06	352.788	167.744	66.8871	1.77202e+06	351.674	167.214	66.6884
P16152;E9PQ63	Carbonyl reductase [NADPH] 1	CBR1	29.8874	29.729	29.7172	29.6922	29.7564	high	14	14	5	65	65	27.8	30375	0	323.31	10047000000	135	227.5	24698.4	13.5	7.16329e+06	1325.21	201.266	251.605	6.57811e+06	1315.64	199.813	248.773	6.99638e+06	1311.32	199.156	248.62	6.62016e+06	1313.84	199.539	249.145
O75828	Carbonyl reductase [NADPH] 3	CBR3	27.1851	26.7244	27.0504	26.9162	26.969	high	9	7	7	46.9	36.5	36.5	30850	0	27.162	1603300000	26	277	30850.3	16	5.49757e+06	1017.05	156.88	193.098	4.98934e+06	997.884	153.924	188.689	5.37345e+06	1007.13	155.35	190.948	5.06352e+06	1004.91	155.007	190.562
Q5RIB3;H0Y857;A0A0B4J2F1;A0A0A6YYH9;Q9BRT8;Q8IUF1;Q5RIA9;Q5JTY5;Q4V339	COBW domain-containing protein 1;COBW domain-containing protein 2;COBW domain-containing protein 5;COBW domain-containing protein 3;COBW domain-containing protein 6	CBWD5;CBWD6;CBWD1;CBWD2;CBWD3	23.3128	NaN	23.3533	23.6319	23.4326	low	1	1	1	12.5	12.5	12.5	20413	0	13.313	101020000	6	395	43964	17	4.43715e+06	820.873	83.7824	155.852	0	0	0	0	4.36615e+06	818.337	83.5236	155.153	4.18417e+06	830.39	84.7538	157.468
B5MD17;J3KS05;P83916;K7ELA4;C9JWS9	Chromobox protein homolog 1	CBX1	26.468	25.4127	24.6939	26.0435	25.6545	medium	6	5	5	36.3	26.8	26.8	19325	0	19.497	660670000	15	168	19325.7	7	1.22344e+07	2263.36	218.697	429.723	1.08445e+07	2168.93	209.573	410.12	1.12122e+07	2101.48	203.055	398.431	1.11985e+07	2222.46	214.745	421.447
Q13185	Chromobox protein homolog 3	CBX3	29.5781	29.1284	29.1164	29.049	29.218	medium	7	7	6	36.1	36.1	27.3	20811	0	298.31	6813000000	124	183	20811.4	7	1.3672e+07	2529.32	263.188	480.218	1.243e+07	2486.05	258.686	470.084	1.32202e+07	2477.84	257.832	469.787	1.24909e+07	2478.94	257.946	470.084
P45973	Chromobox protein homolog 5	CBX5	27.2103	27.1158	27.3755	26.946	27.1619	high	9	9	9	42.9	42.9	42.9	22225	0	39.42	1863300000	47	191	22225	10	8.80425e+06	1628.79	180.999	309.243	8.09985e+06	1620	180.022	306.323	8.70084e+06	1630.78	181.22	309.188	8.11061e+06	1609.63	178.87	305.237
Q6P1N0;A0A7P0Z4M5	Coiled-coil and C2 domain-containing protein 1A	CC2D1A	26.4519	26.5079	26.6543	26.6056	26.555	high	16	16	15	19	19	18.3	104060	0	20.837	1046100000	64	759.5	83671.8	42	2.03783e+06	376.998	196.152	71.5771	1.8853e+06	377.066	196.188	71.299	2.01706e+06	378.052	196.701	71.6771	1.90671e+06	378.405	196.884	71.7574
Q8IX12;A0A0C4DGG8;F5H2E6;F5H1H2	Cell division cycle and apoptosis regulator protein 1	CCAR1	28.0352	27.8515	28.0473	28.0118	27.9865	high	20	20	20	23.2	23.2	23.2	132820	0	106.22	2915700000	134	907.5	104329	35.5	2.55526e+06	472.723	313.936	89.7516	2.34355e+06	468.717	311.275	88.6292	2.51109e+06	470.648	312.558	89.2329	2.37505e+06	471.353	313.025	89.3831
Q8N163;H0YB24;G3V119	Cell cycle and apoptosis regulator protein 2	CCAR2	29.6783	29.7846	29.8038	29.727	29.7484	high	26	26	26	37.5	37.5	37.5	102900	0	220.39	9700500000	206	615	68812.6	34	2.82436e+06	522.506	268.83	99.2034	2.61679e+06	523.365	269.271	98.9625	2.78607e+06	522.187	268.665	99.0044	2.63167e+06	522.281	268.714	99.0407
Q96NT0;F8WCZ3	Coiled-coil domain-containing protein 115	CCDC115	24.8341	24.8935	24.7213	24.3319	24.6952	medium	3	3	3	25.6	25.6	25.6	19760	0.00022604	3.6146	277870000	9	186.5	20425.3	8.5	9.45341e+06	1748.88	172.79	332.044	8.74825e+06	1749.68	172.868	330.844	9.24384e+06	1732.55	171.176	328.484	8.6162e+06	1709.97	168.945	324.264
J3KR35;Q8WUD4;S4R331;C9JUN5	Coiled-coil domain-containing protein 12	CCDC12	24.2793	23.1553	23.6322	23.3192	23.5965	low	2	2	2	19.6	19.6	19.6	20501	0.00024004	4.7838	153200000	3	127.5	14862.8	7	1.12227e+07	2076.2	212.821	394.189	9.88115e+06	1976.26	202.577	373.689	1.07302e+07	2011.13	206.151	381.302	1.00271e+07	1989.97	203.982	377.361
Q96CT7	Coiled-coil domain-containing protein 124	CCDC124	27.6316	27.5541	27.5974	27.5945	27.5944	high	10	10	10	42.2	42.2	42.2	25835	0	24.017	2534200000	72	223	25835.2	12	7.45047e+06	1378.34	178.047	261.692	6.85899e+06	1371.82	177.205	259.396	7.30948e+06	1370	176.97	259.746	6.92151e+06	1373.64	177.44	260.486
Q9NQR7	Coiled-coil domain-containing protein 177	CCDC177	24.7118	24.8152	24.4591	24.4043	24.5976	medium	3	3	3	6.1	6.1	6.1	79738	0.010008	1.7691	231920000	3	707	79738.8	30	2.66528e+06	493.077	196.585	93.6159	2.47088e+06	494.184	197.026	93.4446	2.59131e+06	485.684	193.637	92.0835	2.44852e+06	485.933	193.737	92.1481
O60826	Coiled-coil domain-containing protein 22	CCDC22	27.1928	26.9294	26.8417	26.7957	26.9399	high	14	14	14	30.8	30.8	30.8	70755	0	95.799	1397800000	89	627	70755.6	36	2.44405e+06	452.15	159.959	85.8455	2.23449e+06	446.905	158.104	84.5047	2.36978e+06	444.162	157.133	84.2111	2.24038e+06	444.627	157.298	84.3151
Q86WR0	Coiled-coil domain-containing protein 25	CCDC25	26.8005	26.6116	26.6129	26.3422	26.5918	medium	5	5	5	26.4	26.4	26.4	24479	0	8.6634	1216500000	30	208	24478.8	14	6.19404e+06	1145.9	140.252	217.561	5.67803e+06	1135.62	138.995	214.734	6.04176e+06	1132.39	138.599	214.697	5.66349e+06	1123.98	137.569	213.141
Q96A33	Coiled-coil domain-containing protein 47	CCDC47	28.5923	28.5963	28.6253	28.7809	28.6487	high	15	15	15	30.8	30.8	30.8	55873	0	323.31	4605600000	135	483	55873.8	21	4.40543e+06	815.005	227.684	154.737	4.06767e+06	813.547	227.277	153.833	4.33242e+06	812.015	226.849	153.954	4.1252e+06	818.687	228.713	155.249
Q8IVM0	Coiled-coil domain-containing protein 50	CCDC50	28.9278	28.7387	28.835	28.6817	28.7958	high	14	14	14	57.8	57.8	57.8	35822	0	120.9	4980800000	107	306	35822	16	5.84998e+06	1082.25	193.841	205.476	5.36539e+06	1073.1	192.202	202.91	5.72795e+06	1073.58	192.288	203.546	5.39565e+06	1070.82	191.795	203.061
Q96ER9	Coiled-coil domain-containing protein 51	CCDC51	24.4098	24.3045	24.127	24.243	24.2711	medium	5	5	5	15.6	15.6	15.6	45811	0	6.1301	234500000	14	411	45811.3	21	3.76101e+06	695.788	159.374	132.103	3.45718e+06	691.446	158.379	130.745	3.6516e+06	684.411	156.768	129.761	3.47477e+06	689.604	157.957	130.77
Q16204	Coiled-coil domain-containing protein 6	CCDC6	28.4943	28.5194	28.4815	28.5619	28.5143	high	18	18	18	47.9	47.9	47.9	53290	0	153.39	4282900000	122	474	53290.9	23	4.00857e+06	741.586	197.595	140.798	3.70397e+06	740.807	197.388	140.078	3.93581e+06	737.681	196.555	139.861	3.73782e+06	741.808	197.655	140.67
H7C5K4;Q76M96	Coiled-coil domain-containing protein 80	CCDC80	22.5177	22.1631	22.0667	22.4292	22.2941	low	1	1	1	4.6	4.6	4.6	30444	0.0026921	2.429	30325000	2	605.5	69308.8	32	2.27684e+06	421.216	64.1175	79.9724	2.06888e+06	413.782	62.9859	78.2415	2.19173e+06	410.791	62.5305	77.8841	2.10971e+06	418.693	63.7334	79.3972
A6NKD9	Coiled-coil domain-containing protein 85C	CCDC85C	23.0024	23.1441	22.5426	NaN	22.8964	low	1	1	1	2.4	2.4	2.4	45209	0.0091923	1.8986	26938000	7	419	45209.5	18	4.13485e+06	764.947	172.913	145.233	3.84081e+06	768.174	173.642	145.253	3.98045e+06	746.046	168.64	141.447	0	0	0	0
Q9H6F5	Coiled-coil domain-containing protein 86	CCDC86	NaN	23.5863	23.4698	23.486	23.514	medium	3	3	3	11.7	11.7	11.7	40235	0.00024378	5.1285	112520000	8	360	40235.6	18	0	0	0	0	3.9142e+06	782.852	157.49	148.029	4.14416e+06	776.73	156.259	147.265	3.92731e+06	779.414	156.799	147.801
Q3V6T2;A0A2R8Y7B1;A0A2U3TZV9;A0A2R8YG73;A0A2R8Y4X4;A0A2R8Y4W8;A0A2R8Y820;A0A2R8Y885;A0A2R8YCU9;A0A2R8YGU1;H7C2C6	Girdin	CCDC88A	26.7506	26.8859	26.7342	26.7478	26.7796	high	21	21	21	12.3	12.3	12.3	216040	0	49.236	1284800000	92	1406	165106	72	1.20215e+06	222.399	240.235	42.2248	1.11544e+06	223.092	240.983	42.1841	1.18014e+06	221.191	238.931	41.9369	1.11819e+06	221.915	239.713	42.0821
A0A2R8Y4Z8;Q9Y3X0	Coiled-coil domain-containing protein 9	CCDC9	24.4462	24.2739	24.378	24.6261	24.4311	medium	6	6	6	16.7	16.7	16.7	65306	0	7.6778	250000000	22	559	62505	22.5	3.51551e+06	650.37	212.365	123.48	3.22264e+06	644.537	210.461	121.875	3.44362e+06	645.43	210.752	122.371	3.29437e+06	653.801	213.486	123.981
Q567U6;F8W9X7	Coiled-coil domain-containing protein 93	CCDC93	27.0433	27.0494	27.0769	27.1118	27.0704	high	17	17	17	30.1	30.1	30.1	73197	0	20.616	1456100000	57	630.5	73119.5	36	2.43062e+06	449.665	164.57	85.3736	2.24445e+06	448.897	164.29	84.8815	2.39054e+06	448.054	163.981	84.9491	2.26681e+06	449.871	164.646	85.3096
Q6ZUT6;H0YM82	Uncharacterized protein C15orf52	CCDC9B	27.1348	26.7659	26.419	26.9337	26.8133	low	2	2	2	5.4	5.4	5.4	57324	0.00088125	3.2138	1300800000	2	353.5	38227.2	13.5	6.50356e+06	1203.16	344.85	228.433	5.92246e+06	1184.51	339.504	223.978	6.21988e+06	1165.78	334.135	221.026	6.00512e+06	1191.78	341.587	225.998
O00622	Protein CYR61	CCN1	31.4985	31.0531	31.104	30.9353	31.1477	high	11	11	11	31	31	31	42026	0	55.146	23096000000	52	381	42026.6	26	3.9199e+06	725.183	152.383	137.684	3.56769e+06	713.549	149.938	134.924	3.80227e+06	712.65	149.749	135.115	3.5813e+06	710.745	149.349	134.779
P29279	Connective tissue growth factor	CCN2	28.5081	28.8849	28.9066	29.0769	28.8441	medium	6	6	6	18.3	18.3	18.3	38091	0	42.013	5207000000	64	349	38091.4	25	3.68967e+06	682.589	130.002	129.597	3.45132e+06	690.275	131.466	130.523	3.675e+06	688.796	131.185	130.593	3.5008e+06	694.769	132.322	131.75
G3V2Q3;G3V5E1;O75909;G3V235	Cyclin-K	CCNK	24.8505	24.6283	24.9256	24.5418	24.7366	medium	4	4	4	25.6	25.6	25.6	26390	0.00024643	5.3418	310530000	10	302.5	34897.6	15	5.36048e+06	991.689	130.853	188.283	4.90454e+06	980.924	129.433	185.482	5.28146e+06	989.891	130.616	187.679	4.92465e+06	977.346	128.961	185.335
O60563	Cyclin-T1	CCNT1	23.0567	23.4249	23.7909	23.6509	23.4809	low	2	2	2	5.1	5.1	5.1	80684	0.00022931	3.8742	117610000	5	726	80684.6	26	2.86935e+06	530.83	214.147	100.784	2.69129e+06	538.266	217.147	101.78	2.90829e+06	545.094	219.902	103.348	2.738e+06	543.383	219.212	103.042
Q8ND76	Cyclin-Y	CCNY	26.2851	26.5332	26.6317	26.5715	26.5054	medium	5	5	5	21.4	21.4	21.4	39336	0	10.771	1015200000	39	341	39336.7	19	4.47626e+06	828.109	162.873	157.225	4.17148e+06	834.31	164.092	157.759	4.45497e+06	834.984	164.225	158.309	4.20942e+06	835.401	164.307	158.418
Q8N7R7;H7C0P7	Cyclin-Y-like protein 1	CCNYL1	24.8997	24.6138	24.888	24.8203	24.8054	medium	4	4	4	13.6	13.6	13.6	40705	0	14.029	325870000	24	253	28869.4	12.5	6.44531e+06	1192.38	242.68	226.387	5.88197e+06	1176.41	239.429	222.446	6.32818e+06	1186.08	241.396	224.875	5.97662e+06	1186.12	241.405	224.926
Q9ULG6	Cell cycle progression protein 1	CCPG1	23.3233	23.5861	23.5966	23.8661	23.593	medium	7	7	7	10.4	10.4	10.4	87339	0.00023283	4.2129	109340000	10	757	87340.4	34	2.21958e+06	410.623	179.317	77.9611	2.0722e+06	414.447	180.987	78.3673	2.20582e+06	413.432	180.544	78.3849	2.11282e+06	419.31	183.11	79.5142
J3KNF4;O14618;E9PP76	Copper chaperone for superoxide dismutase;Superoxide dismutase [Cu-Zn]	CCS	26.3457	26.2719	25.907	26.1743	26.1747	medium	5	5	5	25.5	25.5	25.5	27086	0	48.984	963120000	40	255	27086.4	13	6.55732e+06	1213.1	164.291	230.321	6.03675e+06	1207.37	163.514	228.3	6.33392e+06	1187.15	160.776	225.079	6.06025e+06	1202.72	162.884	228.073
P78371;F5GWF6;F8VQ14	T-complex protein 1 subunit beta	CCT2	32.5485	32.4187	32.4929	32.4793	32.4849	high	35	35	35	74.2	74.2	74.2	57488	0	323.31	65809000000	627	530	56806.5	31	3.39726e+06	628.494	180.654	119.326	3.12383e+06	624.777	179.586	118.138	3.3314e+06	624.397	179.477	118.383	3.15358e+06	625.86	179.897	118.683
P49368;B4DUR8	T-complex protein 1 subunit gamma	CCT3	32.6304	32.6201	32.5889	32.5619	32.6003	high	37	37	37	65.7	65.7	65.7	60533	0	323.31	72659000000	418	522.5	58104	29.5	3.57898e+06	662.111	200.398	125.709	3.30307e+06	660.625	199.948	124.917	3.51113e+06	658.083	199.179	124.77	3.32237e+06	659.357	199.564	125.035
P50991	T-complex protein 1 subunit delta	CCT4	32.3774	32.2732	32.2563	32.3029	32.3024	high	30	30	30	63.3	63.3	63.3	57924	0	323.31	57322000000	337	539	57924.2	33	3.17458e+06	587.298	170.093	111.505	2.92135e+06	584.279	169.219	110.481	3.10671e+06	582.283	168.641	110.398	2.94636e+06	584.736	169.351	110.884
P48643;B7ZAR1;E9PCA1;E7ENZ3	T-complex protein 1 subunit epsilon	CCT5	32.4678	32.1939	32.2674	32.1265	32.2639	high	33	33	33	57.9	57.9	57.9	59670	0	323.31	56208000000	467	511.5	56246.5	31	3.38884e+06	626.936	187.046	119.03	3.10218e+06	620.446	185.11	117.319	3.30828e+06	620.063	184.996	117.561	3.11932e+06	619.061	184.697	117.393
P40227	T-complex protein 1 subunit zeta	CCT6A	32.6721	32.612	32.6887	32.6995	32.6681	high	24	24	24	54	54	54	58024	0	323.31	72895000000	342	531	58024.2	26	4.06595e+06	752.202	218.229	142.814	3.74679e+06	749.369	217.407	141.697	3.99598e+06	748.957	217.288	141.999	3.78554e+06	751.278	217.961	142.466
Q99832	T-complex protein 1 subunit eta	CCT7	31.7377	31.6505	31.6046	31.6624	31.6638	high	27	27	27	62.2	62.2	62.2	59366	0	323.31	37253000000	331	543	59366.6	31	3.31263e+06	612.837	181.908	116.354	3.04982e+06	609.974	181.058	115.339	3.24032e+06	607.327	180.273	115.146	3.07427e+06	610.119	181.102	115.698
P50990	T-complex protein 1 subunit theta	CCT8	32.8245	32.823	32.8377	32.8537	32.8347	high	33	33	33	60.4	60.4	60.4	59620	0	228.28	82862000000	468	548	59620.6	37	2.87049e+06	531.041	158.303	100.824	2.64991e+06	529.99	157.99	100.215	2.82079e+06	528.695	157.604	100.238	2.67265e+06	530.415	158.117	100.583
P86790;P86791	Vacuolar fusion protein CCZ1 homolog B;Vacuolar fusion protein CCZ1 homolog	CCZ1B;CCZ1	24.0501	23.6798	23.6906	23.6908	23.7778	medium	5	5	5	11.8	11.8	11.8	55866	0.00024079	4.8745	116940000	8	482	55866.2	30	2.59391e+06	479.874	134.043	91.1093	2.35783e+06	471.573	131.724	89.1691	2.50989e+06	470.422	131.403	89.19	2.37694e+06	471.728	131.768	89.4543
Q6YHK3	CD109 antigen	CD109	28.5554	28.1772	28.1477	28.2337	28.2785	high	20	20	20	19	19	19	161690	0	191.22	3565900000	161	1445	161689	66	1.39992e+06	258.985	209.377	49.1711	1.27529e+06	255.061	206.204	48.2293	1.3555e+06	254.058	205.393	48.1683	1.28761e+06	255.538	206.59	48.458
K4DIA7;E9PMR4;P48509;E9PRJ3	Tetraspanin;CD151 antigen	CD151	28.497	28.0593	28.0379	27.7292	28.0808	medium	3	3	3	11.7	11.7	11.7	25588	0.00024108	4.9046	2952600000	32	240.5	26827.3	9.5	9.70587e+06	1795.59	229.727	340.912	8.82283e+06	1764.59	225.762	333.665	9.38041e+06	1758.15	224.938	333.337	8.78562e+06	1743.6	223.076	330.64
Q9NZQ7	Programmed cell death 1 ligand 1	CD274	23.7572	23.8601	23.8011	24.388	23.9516	medium	3	3	3	12.8	12.8	12.8	33275	0.00066741	3.381	126670000	4	290	33275.3	18	4.27053e+06	790.048	131.444	149.999	3.95963e+06	791.939	131.759	149.747	4.20267e+06	787.696	131.053	149.344	4.07814e+06	809.349	134.655	153.478
A0A0C4DGH0;Q5ZPR3	CD276 antigen	CD276	24.7123	24.4756	24.2972	24.505	24.4975	low	2	2	2	7.2	7.2	7.2	41767	0	5.8753	280160000	23	461	49501.6	18	4.44221e+06	821.81	171.623	156.029	4.06178e+06	812.369	169.651	153.61	4.29025e+06	804.112	167.927	152.456	4.09771e+06	813.233	169.831	154.214
Q9Y5K6	CD2-associated protein	CD2AP	28.6627	28.3841	28.5929	28.5271	28.5417	high	19	19	19	37.6	37.6	37.6	71450	0	30.355	4161500000	116	639	71451.2	35	2.64977e+06	490.207	175.127	93.0711	2.42249e+06	484.506	173.09	91.6147	2.59651e+06	486.658	173.858	92.2682	2.45329e+06	486.88	173.938	92.3276
O95400	CD2 antigen cytoplasmic tail-binding protein 2	CD2BP2	26.9841	26.7838	26.8611	26.6483	26.8193	high	10	10	10	37.2	37.2	37.2	37646	0	35.465	1321800000	48	341	37646.5	13	6.71621e+06	1242.5	233.876	235.902	6.15437e+06	1230.89	231.691	232.748	6.5672e+06	1230.88	231.688	233.369	6.16999e+06	1224.5	230.487	232.203
Q5JTA5;P28906	Hematopoietic progenitor cell antigen CD34	CD34	26.2771	25.5786	24.9384	25.1018	25.474	medium	3	3	3	18.1	18.1	18.1	24500	0	36.295	579290000	4	306	32608.6	11.5	7.3933e+06	1367.76	167.551	259.684	6.64406e+06	1328.83	162.782	251.268	6.89241e+06	1291.83	158.249	244.925	6.57002e+06	1303.89	159.726	247.258
H0YD13;P16070;H0Y2P0;H0YE40	CD44 antigen	CD44	28.6033	28.947	29.2989	28.9867	28.959	high	8	8	8	43.2	43.2	43.2	22683	0	58.026	5984800000	109	246.5	26817.7	12	7.71247e+06	1426.81	161.821	270.895	7.2057e+06	1441.16	163.45	272.508	7.76013e+06	1454.46	164.958	275.76	7.27072e+06	1442.95	163.652	273.628
P15529	Membrane cofactor protein	CD46	25.826	25.6627	25.5317	NaN	25.6734	medium	3	3	3	5.4	5.4	5.4	43747	0	5.7424	413120000	16	392	43747.3	16	5.2227e+06	966.201	211.342	183.444	4.79111e+06	958.238	209.6	181.192	5.07177e+06	950.59	207.927	180.228	0	0	0	0
R4GN18		CD46	25.124	25.1751	25.2023	25.1195	25.1552	low	1	1	1	16.7	16.7	16.7	8391.6	0	32.426	420060000	16	78	8391.72	3	2.70973e+07	5013.01	210.336	951.773	2.50671e+07	5013.5	210.356	947.996	2.67005e+07	5004.41	209.975	948.814	2.52028e+07	5001.75	209.863	948.488
A0A2R8Y484;Q08722	Leukocyte surface antigen CD47	CD47	27.7389	28.2681	28.1215	27.8341	27.9906	medium	3	3	3	15.3	15.3	15.3	20313	0.0015198	3.0152	2794700000	16	253	27763.7	9.5	9.44767e+06	1747.82	177.517	331.842	8.88847e+06	1777.72	180.554	336.147	9.40838e+06	1763.39	179.099	334.331	8.81887e+06	1750.19	177.758	331.891
E9PNW4;A0A2U3TZL5;P13987	CD59 glycoprotein	CD59	29.0291	29.928	29.6707	29.5237	29.5379	low	2	2	2	18.5	18.5	18.5	11985	0.00022889	3.8283	7809400000	24	120	13343.3	6	1.56546e+07	2896.1	173.549	549.856	1.48998e+07	2980.01	178.577	563.486	1.57172e+07	2945.84	176.53	558.519	1.48108e+07	2939.36	176.141	557.394
F8VNT9;F8VV56;F8W022;F8VWK8;P08962	Tetraspanin;CD63 antigen	CD63	27.9746	27.806	27.8721	27.8346	27.8718	low	2	2	2	13.5	13.5	13.5	14265	0	9.9203	2949600000	10	215	23138.6	7	1.29308e+07	2392.2	170.624	454.185	1.18658e+07	2373.19	169.268	448.744	1.26552e+07	2371.94	169.179	449.71	1.19687e+07	2375.3	169.418	450.431
E9PM31;H0YEE2;E9PJK1;E9PRJ8;H0YDL9;H0YDJ9;E9PIF1;A6NMH8;P60033	Tetraspanin;CD81 antigen	CD81	27.0542	27.151	27.0468	27.1653	27.1043	low	1	1	1	21.7	21.7	21.7	10027	0	323.31	1541400000	19	221	23683.6	7	1.25053e+07	2313.49	115.987	439.241	1.15862e+07	2317.28	116.177	438.172	1.22806e+07	2301.72	115.397	436.395	1.16809e+07	2318.19	116.222	439.601
E9PJC7;P27701	Tetraspanin;CD82 antigen	CD82	NaN	23.2102	23.3444	23.5314	23.362	low	1	1	1	10.2	10.2	10.2	17332	0.010079	1.8363	72594000	3	212	23478.9	10.5	0	0	0	0	6.60305e+06	1320.63	114.446	249.717	7.0663e+06	1324.42	114.774	251.104	6.74556e+06	1338.72	116.014	253.864
A6NNI4;A0A2R8Y478;A0A7I2V3T0;A0A7I2V3T7;G8JLH6;A0A087WU13;F5GXT1;P21926	Tetraspanin;CD9 antigen	CD9	30.5955	29.6513	30.0177	29.6703	29.9837	medium	4	4	4	13.8	13.8	13.8	17764	0	110.57	12022000000	42	223	24725	6	1.64993e+07	3052.37	271.111	579.525	1.4762e+07	2952.46	262.237	558.277	1.5901e+07	2980.3	264.71	565.051	1.48843e+07	2953.95	262.369	560.16
Q9NPY3	Complement component C1q receptor	CD93	27.5706	27.9964	28.2899	27.8397	27.9242	medium	5	5	5	8.7	8.7	8.7	68559	0	10.7	2609200000	51	652	68560	25	3.56833e+06	660.142	226.293	125.335	3.34516e+06	669.044	229.345	126.509	3.5966e+06	674.102	231.079	127.807	3.35184e+06	665.206	228.029	126.144
P14209;A0A096LP69;A8MQT7	CD99 antigen	CD99	27.3738	27.6838	26.7705	27.1392	27.2418	medium	3	3	3	37.8	37.8	37.8	18848	0	39.652	1654600000	55	184	18776.8	4	2.21429e+07	4096.44	386.049	777.753	2.06738e+07	4134.82	389.666	781.848	2.12714e+07	3986.85	375.721	755.89	2.04219e+07	4052.93	381.948	768.561
O75794;X6RA30;X6RKY7;X6RF82	Cell division cycle protein 123 homolog	CDC123	25.4745	25.6532	25.6551	25.771	25.6384	medium	6	6	6	22.3	22.3	22.3	39134	0	16.601	565260000	66	239	27637.5	11	7.49327e+06	1386.26	271.249	263.196	6.96631e+06	1393.28	272.624	263.455	7.41276e+06	1389.36	271.856	263.416	7.05176e+06	1399.49	273.839	265.388
Q13042;Q5T8C6;A0A3B3ISD2	Cell division cycle protein 16 homolog	CDC16	25.5538	25.7035	25.7302	25.9868	25.7436	medium	7	7	7	14.5	14.5	14.5	71655	0	29.194	622200000	39	539	62309.2	23	3.59489e+06	665.056	238.273	126.268	3.33826e+06	667.662	239.206	126.247	3.55562e+06	666.422	238.762	126.351	3.40082e+06	674.928	241.81	127.987
Q9UJX2	Cell division cycle protein 23 homolog	CDC23	25.4977	25.4041	25.2517	25.7799	25.4834	medium	6	6	5	9.9	9.9	8.2	68833	0	7.3414	542430000	27	597	68834.2	32	2.57816e+06	476.961	164.153	90.5561	2.37142e+06	474.291	163.234	89.6831	2.50808e+06	470.083	161.786	89.1256	2.42489e+06	481.243	165.627	91.2587
Q8NHZ8	Anaphase-promoting complex subunit CDC26	CDC26	24.3444	24.4876	24.174	24.5004	24.3766	low	1	1	1	12.9	12.9	12.9	9776.9	0.00087719	3.1804	145910000	3	85	9776.98	4	1.96923e+07	3643.09	178.09	691.679	1.8287e+07	3657.45	178.793	691.583	1.92083e+07	3600.16	175.992	682.575	1.84362e+07	3658.86	178.861	693.833
G5EA36;P30260	Cell division cycle protein 27 homolog	CDC27	25.377	25.4158	25.7135	25.7039	25.5526	high	8	8	8	14	14	14	91737	0	12.882	503390000	52	823.5	91802.8	39	2.1054e+06	389.5	178.658	73.9507	1.94668e+06	389.342	178.585	73.6202	2.09554e+06	392.762	180.154	74.466	1.98378e+06	393.702	180.585	74.6581
Q16543;K7EQA9;K7EKQ2	Hsp90 co-chaperone Cdc37;Hsp90 co-chaperone Cdc37, N-terminally processed	CDC37	31.4507	31.5842	31.6238	31.5516	31.5526	high	18	18	18	46	46	46	44468	0	323.31	34527000000	188	353	41659.5	12	8.48023e+06	1568.84	348.817	297.862	7.86219e+06	1572.46	349.622	297.335	8.37591e+06	1569.88	349.047	297.642	7.91406e+06	1570.62	349.213	297.839
P60953;A0A590UJK8;Q5JYX0	Cell division control protein 42 homolog	CDC42	29.5631	29.3489	29.2347	29.477	29.4059	medium	6	6	6	46.1	46.1	46.1	21258	0	99.498	7695300000	140	166	18498.3	8	1.19569e+07	2212.03	235.117	419.978	1.09586e+07	2191.76	232.962	414.437	1.16147e+07	2176.92	231.385	412.735	1.10905e+07	2201.03	233.947	417.383
A0A0A0MRJ0;Q5VT25;H0Y7V8	Non-specific serine/threonine protein kinase;Serine/threonine-protein kinase MRCK alpha	CDC42BPA	28.4485	28.0963	28.1518	28.0846	28.1953	high	21	19	6	15.6	14.5	4.5	193630	0	27.104	3371800000	58	1699	193635	81	1.13641e+06	210.236	203.54	39.9155	1.03614e+06	207.231	200.631	39.1851	1.10464e+06	207.04	200.446	39.2539	1.04362e+06	207.117	200.52	39.2758
H0YLY0		CDC42BPB	22.6135	23.1622	23.133	23.3897	23.0746	low	19	1	1	35.4	4.7	4.7	74402	0.00045065	3.5494	63539000	5	666	74402.6	41	1.78461e+06	330.153	122.82	62.683	1.68753e+06	337.51	125.557	63.8194	1.79328e+06	336.111	125.037	63.7251	1.71712e+06	340.779	126.773	64.6224
Q9Y5S2	Serine/threonine-protein kinase MRCK beta	CDC42BPB	29.4292	29.3353	29.382	29.413	29.3899	high	45	45	27	32	32	20	194310	0	204.83	7723100000	306	1711	194315	83	1.14725e+06	212.242	206.204	40.2965	1.05577e+06	211.157	205.149	39.9273	1.12513e+06	210.881	204.881	39.9821	1.06665e+06	211.687	205.665	40.1425
Q00587	Cdc42 effector protein 1	CDC42EP1	25.6932	26.2136	26.1404	26.3808	26.107	medium	7	7	7	24.8	24.8	24.8	40294	0	19.687	821210000	45	391	40294.8	18	4.61854e+06	854.431	172.142	162.223	4.35019e+06	870.052	175.289	164.517	4.61573e+06	865.115	174.295	164.022	4.41138e+06	875.482	176.383	166.019
O14613	Cdc42 effector protein 2	CDC42EP2	24.3437	24.2071	23.8943	24.212	24.1643	medium	3	3	3	25.2	25.2	25.2	22483	0	9.6057	237290000	10	210	22483.6	7	1.12525e+07	2081.71	234.015	395.235	1.033e+07	2066.02	232.252	390.662	1.08492e+07	2033.43	228.588	385.53	1.0411e+07	2066.17	232.268	391.809
D6REL0;Q9NRR3	CDC42 small effector protein 2	CDC42SE2	23.8111	23.4009	23.4103	23.3474	23.4924	low	1	1	1	33.3	33.3	33.3	5870.5	0.00024349	5.0795	130890000	15	70.5	7547.03	1.5	5.13627e+07	9502.11	278.911	1804.08	4.6601e+07	9320.36	273.576	1762.38	4.96039e+07	9297.14	272.894	1762.7	4.68496e+07	9297.78	272.913	1763.15
Q99459	Cell division cycle 5-like protein	CDC5L	30.0407	30.0425	29.9594	30.1342	30.0442	high	23	23	23	37.9	37.9	37.9	92250	0	141.7	13486000000	174	802	92250.6	38	2.55792e+06	473.215	218.27	89.8449	2.36161e+06	472.329	217.862	89.312	2.50582e+06	469.66	216.631	89.0454	2.3869e+06	473.705	218.497	89.8293
Q6P1J9;A0A3B3IRP5;A0A2R8YHB3;A0A1B0GUB2	Parafibromin	CDC73	25.7374	26.0672	25.624	25.7092	25.7844	high	10	10	10	20.2	20.2	20.2	60576	0	10.85	675500000	44	466	52805.2	29	2.87161e+06	531.248	160.904	100.863	2.68504e+06	537.016	162.651	101.544	2.80833e+06	526.358	159.423	99.7952	2.6684e+06	529.57	160.396	100.423
P55290	Cadherin-13	CDH13	30.0876	30.0269	30.0669	30.1449	30.0816	high	14	14	14	24.7	24.7	24.7	78286	0	100.43	12068000000	154	713	78286.9	32	3.04226e+06	562.818	220.304	106.857	2.80295e+06	560.598	219.435	106.003	2.98634e+06	559.722	219.092	106.121	2.83546e+06	562.726	220.268	106.71
P33151;I3L1J2	Cadherin-5	CDH5	30.3216	30.1243	30.1787	30.2924	30.2292	high	18	18	18	31.9	31.9	31.9	87527	0	239.85	13857000000	202	595	66471.3	24	4.0879e+06	756.261	330.966	143.584	3.74939e+06	749.889	328.178	141.796	3.99658e+06	749.069	327.819	142.02	3.7991e+06	753.971	329.964	142.976
O14735;B3KY94;H3BUR9	CDP-diacylglycerol--inositol 3-phosphatidyltransferase	CDIPT	25.8643	25.9256	25.9253	26.0502	25.9414	medium	4	4	4	22.5	22.5	22.5	23539	0	6.5265	689970000	23	213	23538.8	6	1.39479e+07	2580.36	303.696	489.91	1.29072e+07	2581.49	303.828	488.13	1.37332e+07	2573.98	302.945	488.015	1.30683e+07	2593.54	305.247	491.816
A0A024QZP7;P06493;A0A087WZZ9;E5RIU6	Cyclin-dependent kinase 1	CDK1	28.3724	28.4745	28.4324	28.449	28.4321	high	14	14	12	53.5	53.5	47.1	34081	0	38.71	4437300000	95	260.5	29958.7	16.5	5.56379e+06	1029.3	175.398	195.424	5.15498e+06	1031.01	175.69	194.953	5.47684e+06	1026.51	174.923	194.622	5.18971e+06	1029.95	175.509	195.311
Q5QPR4;A0A0D9SEI3;Q5QPR3;A0A0D9SER5;A0A0D9SEN2;Q9UQ88;P21127	Cyclin-dependent kinase 11A;Cyclin-dependent kinase 11B	CDK11A;CDK11B	26.8766	26.8528	27.0148	26.9598	26.926	high	11	11	11	15.8	15.8	15.8	86823	0	14.94	1430200000	78	783	90625.8	40	2.17407e+06	402.204	174.603	76.3627	2.00532e+06	401.071	174.111	75.838	2.14655e+06	402.323	174.655	76.2787	2.02869e+06	402.614	174.781	76.3481
Q00537;F5H6Z0	Cyclin-dependent kinase 17	CDK17	25.3394	25.909	25.7284	25.9667	25.7359	high	8	7	7	16.4	14.9	14.9	59582	0	11.228	632770000	46	496.5	56557.8	29	2.82721e+06	523.034	155.817	99.3035	2.66875e+06	533.759	159.012	100.928	2.81978e+06	528.504	157.447	100.202	2.69512e+06	534.874	159.344	101.429
P24941;G3V5T9;E7ESI2	Cyclin-dependent kinase 2	CDK2	25.5372	25.6238	25.4495	25.8223	25.6082	high	8	6	5	35.9	29.5	24.8	33929	0	34.969	565000000	25	298	33929.5	19	4.3489e+06	804.547	136.487	152.752	4.02852e+06	805.716	136.686	152.352	4.25721e+06	797.919	135.363	151.282	4.09073e+06	811.848	137.726	153.952
P11802;F8VYH9;F8VZZ0;F8VTV8;F8VWX7;F8VZ51	Cyclin-dependent kinase 4	CDK4	25.7043	25.9701	26.0764	26.0291	25.945	high	9	8	8	38.9	36.3	36.3	33729	0	11.069	772930000	54	202	22200.2	11.5	7.23213e+06	1337.95	225.638	254.023	6.74576e+06	1349.17	227.531	255.114	7.20692e+06	1350.78	227.802	256.101	6.81273e+06	1352.06	228.017	256.392
Q00535	Cyclin-dependent-like kinase 5	CDK5	26.4627	26.4255	26.2948	26.5038	26.4217	high	10	9	9	39.7	37	37	33304	0	13.829	1061500000	60	292	33304.5	19	4.5065e+06	833.702	138.828	158.287	4.15456e+06	830.924	138.366	157.118	4.39861e+06	824.421	137.283	156.307	4.1987e+06	833.274	138.757	158.015
Q96JB5;J3QQY1	CDK5 regulatory subunit-associated protein 3	CDK5RAP3	28.2593	28.248	28.1159	28.1769	28.2	high	13	13	13	25.9	25.9	25.9	56920	0	64.477	3354400000	101	393.5	44441.9	20.5	4.46033e+06	825.162	234.841	156.666	4.11612e+06	823.238	234.294	155.665	4.35911e+06	817.018	232.523	154.903	4.13713e+06	821.056	233.672	155.698
Q00534	Cyclin-dependent kinase 6	CDK6	22.899	22.7521	22.1769	23.141	22.7422	medium	3	2	2	9.2	6.7	6.7	36938	0.00066949	3.3991	81678000	23	326	36938.4	19	3.89962e+06	721.43	133.241	136.971	3.57702e+06	715.416	132.13	135.277	3.70978e+06	695.315	128.418	131.829	3.66595e+06	727.546	134.37	137.965
P50613;D6R9G1;D6RAD4;D6REC6	Cyclin-dependent kinase 7	CDK7	25.9299	26.0613	26.2747	26.2725	26.1346	medium	6	6	6	18.8	18.8	18.8	39038	0	7.2108	775590000	18	281	31572.7	16.5	5.08483e+06	940.694	183.614	178.601	4.7181e+06	943.635	184.188	178.431	5.06119e+06	948.608	185.159	179.852	4.79265e+06	951.15	185.655	180.368
P50750	Cyclin-dependent kinase 9	CDK9	26.3062	26.1979	26.6266	26.3072	26.3594	high	8	7	7	25	22.8	22.8	42777	0	54.352	922310000	40	372	42777.5	19	4.47985e+06	828.773	177.262	157.351	4.11876e+06	823.766	176.191	155.765	4.45412e+06	834.825	178.556	158.279	4.16754e+06	827.09	176.902	156.842
Q5VV42	Threonylcarbamoyladenosine tRNA methylthiotransferase	CDKAL1	24.0004	24.3539	24.5316	24.3679	24.3135	medium	4	4	4	7.6	7.6	7.6	65111	0.00023154	4.0732	199590000	16	579	65111.5	32	2.42677e+06	448.952	146.159	85.2384	2.27339e+06	454.685	148.025	85.9758	2.43655e+06	456.677	148.673	86.5839	2.29207e+06	454.884	148.09	86.2603
P38936	Cyclin-dependent kinase inhibitor 1	CDKN1A	25.256	25.2854	25.5428	25.5185	25.4006	medium	4	4	4	36.6	36.6	36.6	18119	0	40.908	472630000	38	164	18119.3	10	8.1719e+06	1511.8	136.962	287.032	7.55308e+06	1510.64	136.856	285.645	8.11836e+06	1521.6	137.85	288.49	7.68094e+06	1524.36	138.099	289.066
J3QRG6;P42771;K7ES20;K7ENC6	Cyclin-dependent kinase inhibitor 2A	CDKN2A	24.4015	24.6211	24.2721	24.3349	24.4074	medium	3	3	3	29.7	29.7	29.7	14968	0	6.9104	224730000	38	129.5	13855.7	7	1.12792e+07	2086.65	156.165	396.172	1.05067e+07	2101.37	157.266	397.345	1.10207e+07	2065.58	154.588	391.625	1.04638e+07	2076.66	155.417	393.799
Q9NXV6	CDKN2A-interacting protein	CDKN2AIP	24.7283	24.4352	25.02	24.9977	24.7953	high	8	8	8	18.8	18.8	18.8	61124	0	18.351	325980000	29	580	61124.9	34	2.35329e+06	435.359	133.054	82.6575	2.1468e+06	429.367	131.223	81.1885	2.33888e+06	438.371	133.975	83.1131	2.213e+06	439.191	134.226	83.2844
F6RAJ7;Q6NVV7	Cysteine-rich DPF motif domain-containing protein 1	CDPF1	26.5921	26.5849	26.4447	26.5212	26.5357	low	2	2	2	17.8	17.8	17.8	13421	0.00886	1.9379	1043100000	2	120.5	13649.3	9	9.56023e+06	1768.64	118.685	335.796	8.82363e+06	1764.75	118.424	333.695	9.33891e+06	1750.37	117.459	331.863	8.86972e+06	1760.29	118.124	333.805
O95674	Phosphatidate cytidylyltransferase 2	CDS2	26.9668	26.9069	27.0806	26.8938	26.962	medium	6	6	6	16.9	16.9	16.9	51417	0	87.888	1457300000	63	445	51418	17	5.13263e+06	949.537	244.112	180.28	4.72791e+06	945.597	243.099	178.802	5.06301e+06	948.947	243.96	179.916	4.76171e+06	945.009	242.948	179.203
Q9UKY7;H0Y8K3	Protein CDV3 homolog	CDV3	30.2595	30.3426	30.4592	30.4077	30.3673	high	16	16	9	74.8	74.8	38	27335	0	323.31	15179000000	254	223	24104.9	10.5	9.32464e+06	1725.06	235.773	327.521	8.63214e+06	1726.46	235.963	326.453	9.21996e+06	1728.08	236.185	327.635	8.71672e+06	1729.92	236.437	328.047
Q9Y232;C9JQG7	Chromodomain Y-like protein	CDYL	22.5249	22.8251	22.704	22.8776	22.7329	low	2	2	2	4	4	4	66481	0.0020838	2.5145	46056000	4	384.5	42878.8	17	4.28718e+06	793.13	263.64	150.584	4.01068e+06	802.15	266.639	151.678	4.24475e+06	795.584	264.456	150.839	4.05061e+06	803.884	267.215	152.441
P13688;M0R2K4;M0R109	Carcinoembryonic antigen-related cell adhesion molecule 1	CEACAM1	24.6153	24.3256	24.7658	24.7321	24.6097	medium	3	3	3	12.2	12.2	12.2	57560	0	95.176	269310000	24	99	10969.3	5	1.59292e+07	2946.91	848.119	559.502	1.45328e+07	2906.6	836.52	549.606	1.57428e+07	2950.63	849.193	559.427	1.48885e+07	2954.77	850.383	560.316
Q03701	CCAAT/enhancer-binding protein zeta	CEBPZ	26.2487	26.375	26.2526	26.465	26.3353	high	10	10	10	11.7	11.7	11.7	120970	0	109.46	927440000	46	1054	120974	48	1.7694e+06	327.339	197.991	62.1488	1.64137e+06	328.279	198.56	62.074	1.73832e+06	325.81	197.066	61.7721	1.65955e+06	329.354	199.21	62.4557
G5EA30;Q92879;E9PQK4;E9PSH0;E9PKU1	CUGBP Elav-like family member 1	CELF1	25.5943	25.402	25.4666	25.6733	25.534	medium	5	5	5	8.9	8.9	8.9	55142	0	67.133	546270000	32	114	12948.9	7	1.18305e+07	2188.65	603.433	415.539	1.08399e+07	2168.01	597.742	409.947	1.1563e+07	2167.23	597.528	410.898	1.10393e+07	2190.86	604.043	415.456
E9PC62;A0A0J9YXJ0;V9GY47;A0A0J9YXK1;V9GYD9;Q5VZZ6;A0A0J9YX66;A0A1B0GU44;A0A1B0GUN8;O95319	CUGBP Elav-like family member 2	CELF2	24.3498	24.5926	24.3985	24.5782	24.4798	medium	3	3	3	6.9	6.9	6.9	55731	0	17.314	274030000	20	511	54599.6	17	4.63452e+06	857.387	238.915	162.784	4.32127e+06	864.267	240.832	163.423	4.56157e+06	854.965	238.24	162.098	4.35172e+06	863.642	240.658	163.773
Q9UHN6	Transmembrane protein 2	CEMIP2	28.3773	28.3053	28.2661	28.2185	28.2918	high	25	25	25	21.2	21.2	21.2	154370	0	65.66	3576600000	146	1383	154374	80	1.14773e+06	212.33	163.887	40.3131	1.0569e+06	211.383	163.156	39.9702	1.12299e+06	210.48	162.459	39.906	1.0617e+06	210.705	162.633	39.9563
P07199	Major centromere autoantigen B	CENPB	22.8879	23.1641	23.1911	23.2298	23.1182	low	2	2	2	4	4	4	65171	0.0016982	2.7293	78361000	2	599	65171.3	20	3.70284e+06	685.026	223.219	130.059	3.45972e+06	691.954	225.477	130.841	3.68545e+06	690.756	225.086	130.964	3.49603e+06	693.823	226.086	131.57
A0A087X0P0;Q02224	Kinesin-like protein;Centromere-associated protein E	CENPE	24.182	24.2176	24.5092	24.4162	24.3313	medium	4	4	4	1.5	1.5	1.5	312100	0.004891	2.2312	235510000	5	2682.5	314260	161.5	484483	89.6294	139.867	17.0171	447933	89.5881	139.802	16.9401	482344	90.4046	141.076	17.1403	455056	90.3105	140.93	17.1257
Q9P2H0	Centrosomal protein of 126 kDa	CEP126	NaN	23.0883	23.7542	23.2183	23.3536	medium	3	3	3	2.6	2.6	2.6	125870	0.0081124	1.9883	79466000	3	1117	125870	54	0	0	0	0	1.27718e+06	255.441	160.762	48.301	1.39813e+06	262.048	164.92	49.6831	1.29418e+06	256.844	161.645	48.7056
Q5SW79;H0Y2V6	Centrosomal protein of 170 kDa	CEP170	29.624	29.9865	29.9781	29.964	29.8881	high	45	45	44	37.8	37.8	37.2	175290	0	298.3	10701000000	339	1571	173633	82.5	1.16185e+06	214.942	188.386	40.809	1.08574e+06	217.152	190.323	41.061	1.15491e+06	216.463	189.719	41.0404	1.09321e+06	216.959	190.154	41.1422
A0A7I2PK71;A0A6Q8PG60;F8WAV3;A0A6Q8PH03;A0A7I2SYM4;A0A6Q8PFB5;A0A6Q8PFB1;A0A6Q8PF12;Q9BYV8;A0A6Q8PH12;A0A6Q8PHU1;C9JCX6;C9J6R3;A0A6Q8PGR4;A0A6Q8PEV5	Centrosomal protein of 41 kDa	CEP41	NaN	26.2293	25.5246	25.9493	25.9011	medium	3	3	3	12.2	12.2	12.2	33773	0.00067069	3.4313	612080000	10	323	35826.5	15	0	0	0	0	5.22337e+06	1044.69	176.412	197.539	5.40838e+06	1013.68	171.175	192.189	5.20708e+06	1033.4	174.505	195.964
A0A0C4DGS9;Q9Y6K0	Choline/ethanolaminephosphotransferase 1	CEPT1	24.6832	24.9939	24.6634	NaN	24.7802	low	2	2	2	9.6	9.6	9.6	31293	0.0026988	2.4565	267330000	13	348	38923.6	8	9.98323e+06	1846.9	288.975	350.654	9.33253e+06	1866.53	292.047	352.941	9.79859e+06	1836.53	287.352	348.197	0	0	0	0
A0A087WYE2;Q5T4B2	Probable inactive glycosyltransferase 25 family member 3	CERCAM	23.2156	23.1424	23.1044	23.0177	23.12	medium	3	3	3	9.3	9.3	9.3	58984	0.0017068	2.7959	92978000	5	556	63288.3	24	3.12989e+06	579.029	170.767	109.935	2.88039e+06	576.087	169.9	108.932	3.05973e+06	573.479	169.13	108.729	2.88676e+06	572.906	168.961	108.641
Q5SZE1;Q96G23;H0YNU7;Q5SZE2;Q5SZE3;H0YKH6;Q5SZE4	Ceramide synthase 2	CERS2	27.5656	27.2915	27.4916	27.2096	27.3896	medium	5	5	5	21.7	21.7	21.7	36373	0	28.504	1888400000	56	249	29842.7	11	8.10838e+06	1500.05	272.807	284.801	7.4112e+06	1482.26	269.572	280.28	7.94342e+06	1488.82	270.764	282.273	7.4454e+06	1477.62	268.727	280.202
A0A2R8Y7Q9;A0A2R8Y5S9;Q9Y5P4;A0A2R8YEK8;A0A2U3TZL3;A0A2R8YE18;A0A2R8Y7C5;A0A2R8YE59;A0A2R8Y5H3;A0A2R8YEA4;A0A2R8YFA1	Collagen type IV alpha-3-binding protein	CERT1	26.5503	26.3547	26.3777	26.3305	26.4033	high	10	10	10	29	29	29	64357	0	93.98	969090000	67	566	64322.8	32	2.6846e+06	496.651	159.815	94.2944	2.46016e+06	492.039	158.331	93.039	2.61992e+06	491.045	158.011	93.1	2.47667e+06	491.52	158.164	93.2075
P41208	Centrin-2	CETN2	26.7853	26.6788	26.5891	26.6556	26.6772	medium	6	6	6	54.1	54.1	54.1	19738	0	171.02	1164200000	66	172	19738.4	9	9.62971e+06	1781.5	175.816	338.236	8.85479e+06	1770.99	174.779	334.874	9.38991e+06	1759.93	173.687	333.675	8.91468e+06	1769.21	174.603	335.497
H3BRJ9;P11597	Cholesteryl ester transfer protein	CETP	22.5723	22.6998	22.858	22.5276	22.6645	low	1	1	1	3.5	3.5	3.5	47957	0.0015145	2.9765	59567000	5	460.5	51356.7	20.5	3.56272e+06	659.104	158.043	125.138	3.30768e+06	661.546	158.629	125.091	3.54392e+06	664.229	159.272	125.935	3.30766e+06	656.439	157.404	124.481
Q9Y6A4	Cilia- and flagella-associated protein 20	CFAP20	26.3459	26.5035	26.5168	26.4299	26.449	medium	6	6	6	29	29	29	22774	0	16.336	1015200000	52	193	22774.4	12	7.1038e+06	1314.2	149.648	249.516	6.59747e+06	1319.51	150.253	249.505	7.02329e+06	1316.36	149.894	249.576	6.62938e+06	1315.67	149.815	249.492
C9JX57;D3DSE6;C9J818;A0A669KBI0;A0A669KAZ0;A0A669KAW7;A0A5F9ZHZ7;A0A669KAW9;A0A669KAY3;P57076;H7C2R6;Q9NX33;A0A669KBG3;A0A669KAZ9;F8VZ95;H7BZW1	UPF0769 protein C21orf59	CFAP298;CFAP298-TCP10L	23.4793	23.4495	23.5465	23.6214	23.5242	low	2	2	2	21.9	21.9	21.9	20570	0	5.8572	124460000	3	262.5	29811.8	13.5	5.62744e+06	1041.08	107.075	197.66	5.18864e+06	1037.75	106.732	196.226	5.54359e+06	1039.02	106.864	196.994	5.26662e+06	1045.21	107.5	198.205
Q9UEE9	Craniofacial development protein 1	CFDP1	25.0892	25.636	25.4408	25.6501	25.454	medium	3	3	3	15.4	15.4	15.4	33592	0	15.799	504260000	21	299	33592.9	12	6.76494e+06	1251.51	210.204	237.613	6.38152e+06	1276.32	214.372	241.339	6.73827e+06	1262.94	212.123	239.448	6.4338e+06	1276.85	214.46	242.131
P23528;G3V1A4;E9PK25;E9PP50;E9PQB7;E9PLJ3;E9PS23	Cofilin-1	CFL1	34.5232	34.3152	34.3593	34.4454	34.4108	high	21	21	17	80.1	80.1	59	18502	0	323.31	243950000000	1015	149	16811.6	9	1.24116e+07	2296.14	212.416	435.948	1.13893e+07	2277.9	210.729	430.726	1.21339e+07	2274.23	210.389	431.184	1.15199e+07	2286.24	211.5	433.542
Q9Y281	Cofilin-2	CFL2	28.3484	28.2043	28.1695	28.2405	28.2407	medium	14	10	10	74.7	53.6	53.6	18736	0	207.55	3541300000	53	166	18736.6	11	8.33862e+06	1542.65	144.515	292.888	7.6591e+06	1531.84	143.503	289.655	8.13928e+06	1525.53	142.911	289.233	7.7275e+06	1533.6	143.668	290.818
Q9UFW8;C9JUJ0	CGG triplet repeat-binding protein 1	CGGBP1	24.7792	24.7433	24.6718	24.5731	24.6919	medium	3	3	3	19.8	19.8	19.8	18820	0.0070253	2.0925	302870000	9	136.5	15380	9.5	8.43961e+06	1561.33	146.921	296.435	7.78018e+06	1556.06	146.425	294.234	8.25423e+06	1547.07	145.579	293.318	7.78566e+06	1545.14	145.398	293.007
Q0VF96	Cingulin-like protein 1	CGNL1	24.7467	24.5302	24.6206	24.1962	24.5234	medium	4	4	4	3.9	3.9	3.9	149080	0.00023164	4.081	205500000	8	1302	149079	79	1.01356e+06	187.509	139.769	35.6006	927531	185.509	138.278	35.0777	990538	185.654	138.387	35.1992	921889	182.958	136.377	34.6946
Q96JM3	Chromosome alignment-maintaining phosphoprotein 1	CHAMP1	25.3243	24.7959	24.9149	24.9635	24.9996	medium	3	3	3	4.7	4.7	4.7	89098	0.0006689	3.3924	384710000	22	812	89099.1	61	1.34328e+06	248.507	110.707	47.1817	1.21424e+06	242.852	108.188	45.9205	1.29816e+06	243.312	108.393	46.1308	1.23178e+06	244.46	108.904	46.3572
Q9Y6H1;Q5T1J5	Coiled-coil-helix-coiled-coil-helix domain-containing protein 2;Putative coiled-coil-helix-coiled-coil-helix domain-containing protein CHCHD2P9, mitochondrial	CHCHD2;CHCHD2P9	22.728	24.0359	23.9402	24.3363	23.7601	low	2	2	2	18.5	18.5	18.5	15512	0	13.763	152290000	20	151	15501.1	5	1.47079e+07	2720.96	211.038	516.603	1.43597e+07	2871.98	222.751	543.059	1.5218e+07	2852.28	221.222	540.779	1.46502e+07	2907.48	225.504	551.349
C9JRZ6;Q9NX63;F8WAR4;A0A286YEX5	MICOS complex subunit MIC19	CHCHD3	29.4782	29.4839	29.4785	29.5983	29.5097	high	8	8	8	28.9	28.9	28.9	26753	0	76.661	8798900000	88	229.5	26452.7	13	7.33696e+06	1357.34	181.564	257.705	6.7748e+06	1354.98	181.249	256.212	7.20711e+06	1350.81	180.691	256.108	6.85303e+06	1360.05	181.928	257.909
Q8N4Q1	Mitochondrial intermembrane space import and assembly protein 40	CHCHD4	24.5249	24.0578	23.7544	23.474	23.9528	low	2	2	2	29.6	29.6	29.6	15996	0	9.5762	187290000	12	142	15996.4	5	1.58707e+07	2936.09	234.828	557.448	1.43728e+07	2874.6	229.911	543.555	1.50999e+07	2830.13	226.354	536.581	1.41311e+07	2804.46	224.3	531.812
J3QTA6;Q9BRQ6;J3QTB2;H0Y922	MICOS complex subunit MIC25	CHCHD6	24.4775	24.3244	24.9577	24.3857	24.5363	medium	6	6	6	32.4	32.4	32.4	28817	0	6.8983	289650000	13	200.5	22606.4	9	8.80001e+06	1628	234.571	309.094	8.07337e+06	1614.7	232.654	305.322	8.81378e+06	1651.95	238.021	313.202	8.15552e+06	1618.55	233.208	306.927
A0A0A0MSH9;A0A494C179;A0A0A0MRH8;A0A494C1P7;Q86WJ1;A0A494C1F7	Chromodomain-helicase-DNA-binding protein 1-like	CHD1L	27.0555	27.1533	27.1657	27.5908	27.2413	medium	4	4	4	6.4	6.4	6.4	92955	0.0015096	2.9381	1694800000	11	808.5	91133	38	2.30373e+06	426.19	198.082	80.9167	2.13449e+06	426.904	198.414	80.7228	2.27215e+06	425.864	197.931	80.742	2.18544e+06	433.723	201.584	82.2474
O14647;A0A1B0GTU9	Chromodomain-helicase-DNA-binding protein 2	CHD2	25.4649	25.586	25.8545	25.8837	25.6973	high	8	8	6	4.8	4.8	3.8	211340	0	11.285	589610000	44	1391	160749	63.5	1.29756e+06	240.049	253.659	45.5758	1.2036e+06	240.724	254.373	45.5183	1.29408e+06	242.547	256.299	45.9858	1.22691e+06	243.493	257.299	46.1738
Q14839;F5GWX5;A0A2R8Y425;A0A2R8YFK9;A0A2U3TZM0;A0A2R8Y5J0;A0A2R8Y212;A0A2R8Y521;A0A0C4DGG9;A0A2R8YFD8;A0A2R8YDJ9;A0A2R8YD40;A0A2R8Y8C1;A0A2R8Y445;A0A2R8YER1;A0A2R8YDW2;A0A2R8Y4X2;A0A2R8Y5Z7;A0A2R8Y685	Chromodomain-helicase-DNA-binding protein 4	CHD4	29.4999	29.3189	29.4152	29.3685	29.4006	high	48	48	36	31.5	31.5	24.4	218000	0	323.31	7861400000	402	1889	215497	88	1.08467e+06	200.664	218.724	38.0982	995222	199.047	216.962	37.6377	1.0624e+06	199.123	217.045	37.7529	1.00452e+06	199.357	217.299	37.8043
Q3L8U1;H3BTW3	Chromodomain-helicase-DNA-binding protein 9	CHD9	23.7031	23.7914	24.152	NaN	23.8821	medium	3	2	1	0.9	0.6	0.3	326020	0.010054	1.8172	164620000	10	2660.5	299638	112	684772	126.683	206.506	24.0521	634536	126.909	206.875	23.9971	685384	128.46	209.403	24.3555	0	0	0	0
J3QK89;Q8IWX8	Calcium homeostasis endoplasmic reticulum protein	CHERP	26.69	26.4438	26.6271	26.4927	26.5634	high	10	10	10	12.9	12.9	12.9	104930	0	22.387	1114300000	46	921.5	104318	33.5	2.57788e+06	476.909	250.21	90.5463	2.35794e+06	471.596	247.423	89.1736	2.52626e+06	473.491	248.417	89.7719	2.38035e+06	472.404	247.847	89.5825
Q9BWS9	Chitinase domain-containing protein 1	CHID1	27.8697	28.0785	27.9885	28.0634	28	high	9	9	9	32.1	32.1	32.1	44940	0	49.993	2862000000	105	393	44940.6	19	4.7461e+06	878.03	197.293	166.703	4.41444e+06	882.902	198.388	166.947	4.68194e+06	877.525	197.18	166.375	4.44576e+06	882.307	198.254	167.313
P24386	Rab proteins geranylgeranyltransferase component A 1	CHM	24.2987	24.4685	24.2763	24.6169	24.4151	low	2	2	2	4.3	4.3	4.3	73475	0	8.3351	201660000	6	653	73475.7	32	2.45693e+06	454.532	166.984	86.2977	2.28409e+06	456.825	167.826	86.3804	2.4112e+06	451.925	166.026	85.6831	2.31549e+06	459.532	168.821	87.1416
A0A6Q8PG85;Q9HD42;A0A6Q8PF35;F8VUA2;F8VVT7;F5H875;A0A6Q8PFX8;A0A6Q8PGM8;A0A6Q8PHU0;A0A6Q8PFF9	Charged multivesicular body protein 1a	CHMP1A	27.7039	27.9581	27.9634	28.0364	27.9155	medium	6	6	6	24.1	24.1	24.1	22074	0	6.209	2662300000	47	184	20159.2	8	1.1205e+07	2072.92	228.788	393.566	1.04393e+07	2087.9	230.441	394.798	1.11096e+07	2082.25	229.818	394.786	1.05485e+07	2093.46	231.055	396.986
Q7LBR1	Charged multivesicular body protein 1b	CHMP1B	27.378	27.0359	27.285	27.3327	27.2579	medium	3	3	3	12.6	12.6	12.6	22109	0.0020916	2.5503	1683500000	14	199	22109.4	8	1.10732e+07	2048.54	226.455	388.936	1.0095e+07	2019.03	223.194	381.776	1.08401e+07	2031.74	224.599	385.209	1.02838e+07	2040.92	225.613	387.022
O43633;M0R1T5;M0R1L7	Charged multivesicular body protein 2a	CHMP2A	27.6296	27.7242	27.7323	27.6442	27.6826	medium	7	7	7	27	27	27	25104	0	54.92	2348500000	62	222	24781.5	9	9.93325e+06	1837.65	230.662	348.898	9.20177e+06	1840.38	231.005	347.996	9.79361e+06	1835.59	230.404	348.021	9.2453e+06	1834.82	230.307	347.94
Q9UQN3;A0A087WW88	Charged multivesicular body protein 2b	CHMP2B	24.7875	24.7771	24.8485	25.2413	24.9136	medium	3	3	3	13.6	13.6	13.6	23906	0.0017127	2.8508	340130000	15	221	24773.4	10	8.02032e+06	1483.76	177.354	281.708	7.40124e+06	1480.27	176.937	279.903	7.8977e+06	1480.25	176.934	280.648	7.59751e+06	1507.8	180.228	285.926
Q9Y3E7	Charged multivesicular body protein 3	CHMP3	26.8801	27.0774	27.2115	27.0627	27.0579	medium	6	6	6	24.8	24.8	24.8	25073	0	6.8953	1561200000	23	222	25073	8	1.08718e+07	2011.28	252.144	381.863	1.01105e+07	2022.13	253.504	382.361	1.08109e+07	2026.27	254.023	384.171	1.01822e+07	2020.75	253.332	383.198
E9PSI1;E9PQI5;E9PQ80		CHMP4A	27.5313	27.4557	27.3884	27.5136	27.4722	high	9	9	3	12.3	12.3	3.8	92386	0	242.53	2014200000	73	213	24228.4	12	7.42343e+06	1373.33	634.385	260.742	6.83448e+06	1366.92	631.42	258.469	7.25412e+06	1359.62	628.051	257.779	6.90123e+06	1369.62	632.668	259.722
Q9H444	Charged multivesicular body protein 4b	CHMP4B	29.628	29.5033	29.6143	29.4632	29.5522	high	11	11	11	62.5	62.5	62.5	24950	0	323.31	8613000000	88	224	24950.2	14	6.84751e+06	1266.79	158.032	240.514	6.29502e+06	1259.02	157.063	238.067	6.72316e+06	1260.11	157.198	238.911	6.33448e+06	1257.14	156.828	238.393
Q9NZZ3	Charged multivesicular body protein 5	CHMP5	27.0985	27.1389	27.1026	27.3858	27.1815	medium	5	5	5	31.5	31.5	31.5	24570	0	323.31	1724400000	36	219	24570.8	6	1.46134e+07	2703.49	332.124	513.286	1.35113e+07	2702.29	331.977	510.973	1.43569e+07	2690.88	330.574	510.179	1.37383e+07	2726.51	334.951	517.03
I3L4G8;I3L4A1;Q96FZ7;I3L3E4	Charged multivesicular body protein 6	CHMP6	26.0512	25.8537	25.933	26.0047	25.9607	medium	3	3	3	19.1	19.1	19.1	20167	0	44.535	769020000	29	187	21825.9	8	1.05365e+07	1949.26	196.553	370.087	9.65356e+06	1930.74	194.686	365.082	1.0303e+07	1931.06	194.718	366.121	9.78412e+06	1941.76	195.797	368.218
Q8WUX9;E5RJI3	Charged multivesicular body protein 7	CHMP7	25.6479	25.738	25.7844	25.674	25.7111	high	9	9	9	26.3	26.3	26.3	50910	0	26.419	624080000	40	305	34361.6	16	5.1867e+06	959.54	244.251	182.179	4.80518e+06	961.051	244.636	181.724	5.12197e+06	959.999	244.368	182.012	4.82983e+06	958.529	243.994	181.767
Q9UHD1;E9PPQ5	Cysteine and histidine-rich domain-containing protein 1	CHORDC1	26.6997	26.4494	26.5526	26.684	26.5964	medium	7	7	7	28.6	28.6	28.6	37489	0	23.507	1274700000	49	258	29106.7	12	7.19921e+06	1331.85	249.65	252.867	6.58399e+06	1316.82	246.831	248.996	7.03276e+06	1318.13	247.078	249.912	6.69313e+06	1328.32	248.987	251.891
Q99653;H0YNG9;H0YKE7;F5GX29	Calcineurin B homologous protein 1	CHP1	27.9208	27.8168	27.4578	27.7761	27.7429	high	9	9	9	54.9	54.9	54.9	22456	0	228.58	2668800000	82	141	16356.3	8	1.12927e+07	2089.14	234.569	396.646	1.03866e+07	2077.35	233.244	392.803	1.09088e+07	2044.6	229.568	387.648	1.04506e+07	2074.02	232.871	393.299
G5E9W2;Q9P2E5	Chondroitin sulfate glucuronyltransferase	CHPF2	23.2971	23.6465	23.6955	23.3434	23.4956	low	2	2	2	3.8	3.8	3.8	85146	0.00022655	3.6276	73191000	4	768	85547.6	48	1.57043e+06	290.53	123.688	55.1603	1.47157e+06	294.318	125.3	55.6522	1.569e+06	294.075	125.196	55.7552	1.4638e+06	290.507	123.677	55.0891
E5RGS9;Q9NRG0	Chromatin accessibility complex protein 1	CHRAC1	23.9164	24.2045	23.8884	24.1442	24.0384	medium	3	3	3	58.9	58.9	58.9	6264.3	0.0097447	1.8777	178810000	3	93.5	10487.5	5	1.54769e+07	2863.23	89.6808	543.616	1.44604e+07	2892.13	90.5859	546.87	1.51851e+07	2846.1	89.1442	539.609	1.45346e+07	2884.54	90.348	546.998
Q9NRB3	Carbohydrate sulfotransferase 12	CHST12	22.7864	24.4442	24.0337	24.7339	23.9996	medium	3	3	3	9.2	9.2	9.2	48414	0.0016917	2.6852	99749000	4	414	48414.5	20	3.68642e+06	681.989	165.089	129.483	3.65091e+06	730.194	176.758	138.071	3.81936e+06	715.854	173.287	135.723	3.72238e+06	738.745	178.828	140.089
Q8NCH0;H0YN65	Carbohydrate sulfotransferase 14	CHST14	25.6862	25.8167	25.8544	25.5035	25.7152	medium	7	7	7	20.5	20.5	20.5	42996	0	27.08	601790000	23	363.5	41449.6	18.5	4.49249e+06	831.111	178.672	157.795	4.16853e+06	833.72	179.233	157.647	4.44183e+06	832.522	178.976	157.843	4.14942e+06	823.495	177.035	156.16
Q9Y3Y2;X6R700;A0A087X1B7	Chromatin target of PRMT1 protein	CHTOP	27.095	27.0517	27.2373	27.1385	27.1306	medium	6	6	6	31.9	31.9	31.9	26396	0	75.919	1661900000	67	223	23661.4	8	1.09587e+07	2027.36	267.57	384.915	1.01009e+07	2020.21	266.627	381.999	1.08211e+07	2028.18	267.68	384.535	1.02107e+07	2026.41	267.446	384.271
O15111	Inhibitor of nuclear factor kappa-B kinase subunit alpha	CHUK	22.635	22.0778	22.327	22.3271	22.3417	low	1	1	1	2.1	2.1	2.1	84639	0.0018908	2.6048	45035000	4	745	84639.6	39	1.87791e+06	347.414	147.024	65.9602	1.69101e+06	338.207	143.127	63.9511	1.81956e+06	341.035	144.325	64.6588	1.72317e+06	341.98	144.724	64.8501
O76071	Probable cytosolic iron-sulfur protein assembly protein CIAO1	CIAO1	25.8421	26.1477	25.8465	26.4828	26.0798	medium	3	3	3	8	8	8	37840	0.00022774	3.7247	686720000	11	339	37840	16	5.22598e+06	966.807	182.92	183.559	4.88166e+06	976.348	184.725	184.616	5.1343e+06	962.31	182.069	182.45	4.982e+06	988.728	187.067	187.494
Q9H5X1;H0YKV4	MIP18 family protein FAM96A	CIAO2A	23.7694	23.8403	23.4219	23.6573	23.6722	low	2	2	2	12.5	12.5	12.5	18355	0.00088242	3.2257	159580000	21	145	16631.7	7	1.0987e+07	2032.6	186.541	385.91	1.01735e+07	2034.72	186.737	384.743	1.06347e+07	1993.23	182.929	377.908	1.01725e+07	2018.83	185.278	382.833
Q6FI81;H3BV90;H3BT65;H3BUG4;H3BPG7	Anamorsin	CIAPIN1	28.8088	28.8937	29.0031	28.8909	28.8991	high	11	11	11	46.8	46.8	46.8	33582	0	78.296	5328900000	67	246	26446.3	16	5.82591e+06	1077.79	180.972	204.631	5.39433e+06	1078.88	181.155	204.005	5.76135e+06	1079.84	181.315	204.732	5.435e+06	1078.63	181.113	204.542
A0A087X211;Q8TCG1	Protein CIP2A	CIP2A	25.7215	26.2754	26.4713	26.1436	26.1529	medium	5	5	5	5	5	5	102280	0.000228	3.7484	768320000	10	905.5	102234	56	1.48617e+06	274.941	140.605	52.2005	1.40157e+06	280.319	143.355	53.0052	1.5024e+06	281.592	144.006	53.3886	1.40519e+06	278.875	142.617	52.8833
Q14011;K7ENX8;K7ELV6;K7EJV5;K7ELT6;K7EJV1;K7EMY9;K7EPM4;K7ER40;K7EQR7;D6W5Y5	Cold-inducible RNA-binding protein	CIRBP	28.7235	28.5538	28.5913	28.6448	28.6284	medium	5	5	5	38.4	38.4	38.4	18648	0	323.31	4404400000	56	159	17045.4	8	1.16173e+07	2149.21	200.392	408.05	1.06618e+07	2132.39	198.824	403.21	1.13591e+07	2129.01	198.509	403.651	1.07774e+07	2138.89	199.43	405.6
Q9NZ45	CDGSH iron-sulfur domain-containing protein 1	CISD1	25.2611	24.9951	24.9167	25.0185	25.0478	medium	3	3	3	34.3	34.3	34.3	12199	0	29.481	393520000	28	108	12199.1	6	1.36226e+07	2520.19	153.719	478.485	1.24439e+07	2488.83	151.806	470.61	1.31989e+07	2473.84	150.892	469.03	1.25507e+07	2490.82	151.927	472.336
Q8N5K1;A0A2R8Y540;I3L1N9;D6RCF4	CDGSH iron-sulfur domain-containing protein 2	CISD2	25.2087	25.0988	24.9121	24.7392	24.9897	medium	4	4	4	37	37	37	15278	0	16.457	340370000	18	91	10211.2	5.5	1.48302e+07	2743.59	209.583	520.9	1.36315e+07	2726.35	208.266	515.522	1.43962e+07	2698.24	206.119	511.575	1.35389e+07	2686.93	205.254	509.525
Q07065	Cytoskeleton-associated protein 4	CKAP4	32.8484	33.0404	33.1132	33.0805	33.0206	high	38	38	37	69.6	69.6	68.4	66022	0	323.31	93445000000	672	602	66022.5	38	2.79699e+06	517.443	170.813	98.242	2.59727e+06	519.462	171.48	98.2244	2.7696e+06	519.1	171.36	98.419	2.62028e+06	520.021	171.664	98.6122
Q14008	Cytoskeleton-associated protein 5	CKAP5	29.5844	29.7237	29.6955	29.8193	29.7058	high	52	52	52	32	32	32	225490	0	135.45	9635600000	373	2032	225495	106	903059	167.066	188.359	31.7193	837630	167.529	188.88	31.6778	890399	166.885	188.155	31.6408	846742	168.045	189.462	31.8665
P61024;Q5T179;Q9BZU3	Cyclin-dependent kinases regulatory subunit 1;Cyclin-dependent kinases regulatory subunit	CKS1B	24.7464	24.3458	24.5418	24.6433	24.5693	low	2	2	2	32.9	32.9	32.9	9660.1	0.0002377	4.6395	275890000	20	67	8027.05	4	2.00175e+07	3703.24	178.869	703.101	1.8181e+07	3636.26	175.633	687.576	1.95006e+07	3654.94	176.536	692.961	1.85438e+07	3680.2	177.755	697.88
Q7Z460;F8WA11;H0Y5T1	CLIP-associating protein 1	CLASP1	27.7362	27.8246	27.8886	27.9326	27.8455	high	31	31	29	25.9	25.9	24.8	169450	0	96.759	2666200000	171	1478	162758	87	1.03154e+06	190.835	161.685	36.2321	955355	191.074	161.887	36.1299	1.01884e+06	190.959	161.79	36.205	966389	191.79	162.494	36.3693
E7ERI8;E7EW49		CLASP2	26.8238	26.8078	26.898	26.8796	26.8523	high	16	14	1	14.5	13.3	0.5	165630	0	37.445	1303300000	82	1513.5	165663	86.5	1.00338e+06	185.625	153.725	35.2428	925763	185.156	153.337	35.0109	988332	185.241	153.407	35.1209	935331	185.626	153.726	35.2004
A0A6Q8PG75;A0A6Q8PGA4;A0A6Q8PG30;A0A6Q8PHQ1;A0A6Q8PEZ7;Q96S66;A0A6Q8PFF7;A0A6Q8PG14	Chloride channel CLIC-like protein 1	CLCC1	24.753	25.3529	25.3412	25.4278	25.2187	medium	6	6	6	22	22	22	53146	0	37.668	460560000	68	500	56060.3	29	2.76178e+06	510.93	135.769	97.0055	2.61147e+06	522.302	138.791	98.7615	2.77733e+06	520.549	138.326	98.6939	2.63919e+06	523.774	139.182	99.3239
O75508;B4DFI2	Claudin-11;Claudin	CLDN11	27.2461	27.4636	27.5002	27.6638	27.4684	medium	3	3	3	15	15	15	21993	0	17.923	2027700000	4	186	20019.9	7.5	1.17545e+07	2174.58	239.127	412.867	1.09383e+07	2187.7	240.571	413.67	1.1654e+07	2184.28	240.194	414.13	1.11022e+07	2203.34	242.291	417.823
D3DX19;O00501	Claudin;Claudin-5	CLDN5	27.2941	26.9676	27.1176	26.9298	27.0772	medium	3	3	3	7.6	7.6	7.6	31626	0	6.4805	1621200000	31	260.5	27386.7	9	9.81261e+06	1815.34	287.059	344.661	8.95063e+06	1790.15	283.077	338.498	9.57653e+06	1794.91	283.829	340.306	9.00637e+06	1787.4	282.642	338.948
O00299	Chloride intracellular channel protein 1	CLIC1	32.6088	32.854	32.7859	32.8548	32.7759	high	14	14	14	73.4	73.4	73.4	26922	0	323.31	78546000000	229	241	26922.7	15	7.03401e+06	1301.29	175.167	247.064	6.54263e+06	1308.55	176.143	247.431	6.94697e+06	1302.05	175.27	246.864	6.59276e+06	1308.4	176.124	248.113
Q9Y696	Chloride intracellular channel protein 4	CLIC4	32.1973	32.2163	32.2499	32.2223	32.2215	high	19	19	18	81	81	77.9	28772	0	323.31	53602000000	347	253	28772.1	15	6.94525e+06	1284.87	184.842	243.947	6.41562e+06	1283.14	184.593	242.628	6.83341e+06	1280.77	184.252	242.828	6.46583e+06	1283.21	184.603	243.337
Q14677	Clathrin interactor 1	CLINT1	28.5045	28.6391	28.5921	28.5933	28.5822	high	19	19	19	32.8	32.8	32.8	68259	0	123.07	4497900000	159	625	68259.4	22	4.19227e+06	775.57	264.698	147.25	3.88858e+06	777.728	265.435	147.06	4.1307e+06	774.207	264.233	146.786	3.91201e+06	776.378	264.974	147.225
P30622;A0A3B3ITA2	CAP-Gly domain-containing linker protein 1	CLIP1	28.9342	29.0893	29.1449	29.1007	29.0673	high	45	45	4	35.5	35.5	2.4	162240	0	295.55	6221800000	301	1114.5	126735	61	1.53476e+06	283.931	230.325	53.9073	1.42449e+06	284.902	231.112	53.8717	1.51856e+06	284.62	230.884	53.9627	1.43593e+06	284.974	231.171	54.04
Q9UDT6	CAP-Gly domain-containing linker protein 2	CLIP2	26.6341	26.5671	26.5725	26.6651	26.6097	high	17	15	15	20.7	18.4	18.4	115840	0	65.457	1151900000	81	1046	115837	60	1.4363e+06	265.716	153.903	50.4491	1.32266e+06	264.536	153.219	50.0207	1.4076e+06	263.824	152.807	50.0198	1.33767e+06	265.475	153.763	50.3423
A0A1B0GW73;H3BNF1;A0A1B0GTV3;A0A0S2Z5D0;H3BUV4;A0A1B0GUD2;H3BUT1;A0A1B0GTU6;Q9NWW5;A0A1B0GU90;H3BRN7;H3BTY4	Ceroid-lipofuscinosis neuronal protein 6	CLN6	24.8707	25.3912	25.4039	25.4504	25.279	low	2	2	2	41.6	41.6	41.6	8622.7	0	9.2418	406490000	8	164.5	18673	5.5	1.46313e+07	2706.8	116.699	513.914	1.37903e+07	2758.11	118.912	521.527	1.46804e+07	2751.52	118.627	521.675	1.39281e+07	2764.17	119.173	524.173
P54105;E9PMI6;J3KN38;E9PJF4	Methylosome subunit pICln	CLNS1A	26.2808	26.1911	26.0382	25.9768	26.1217	medium	4	4	4	35.9	35.9	35.9	26215	0	153.24	801400000	41	191	21045.9	7	1.21478e+07	2247.35	294.572	426.684	1.11766e+07	2235.36	293	422.682	1.18226e+07	2215.88	290.446	420.121	1.11698e+07	2216.77	290.563	420.368
A0A2R8Y602		CLPB	24.0818	23.1316	23.5116	23.5863	23.5778	low	6	1	0	23.3	3.4	0	43351	0.0077473	2.024	112520000	11	382	43351.4	17	4.58352e+06	847.952	183.798	160.993	4.06453e+06	812.919	176.204	153.714	4.39574e+06	823.884	178.581	156.205	4.17609e+06	828.787	179.644	157.164
Q9H078;A0A2U3TZY2;H0YGM0	Caseinolytic peptidase B protein homolog	CLPB	27.0944	27.0567	27.0142	27.1584	27.0809	high	10	10	4	18.2	18.2	5.9	78728	0	36.541	1560000000	99	707	78728.8	36	2.43521e+06	450.514	177.34	85.5349	2.24505e+06	449.018	176.751	84.9042	2.385e+06	447.016	175.963	84.7523	2.27071e+06	450.645	177.392	85.4563
Q16740;M0R208	ATP-dependent Clp protease proteolytic subunit, mitochondrial;ATP-dependent Clp protease proteolytic subunit	CLPP	27.7293	27.7964	27.6977	27.476	27.6749	medium	7	7	7	31.4	31.4	31.4	30180	0	54.653	2354400000	67	233.5	25374.4	12.5	7.17774e+06	1327.88	200.378	252.113	6.64252e+06	1328.53	200.474	251.209	7.04261e+06	1319.98	199.185	250.262	6.61612e+06	1313.04	198.137	248.993
O96005	Cleft lip and palate transmembrane protein 1	CLPTM1	27.9029	28.318	28.1996	28.4501	28.2177	high	10	10	10	19	19	19	76096	0	292.92	3409500000	132	669	76096.7	27	3.34384e+06	618.61	235.369	117.45	3.13295e+06	626.599	238.408	118.483	3.31955e+06	622.176	236.726	117.962	3.17161e+06	629.438	239.488	119.361
G5E9Z2;Q96KA5	Cleft lip and palate transmembrane protein 1-like protein	CLPTM1L	26.9087	26.7318	26.5868	26.7558	26.7458	high	10	10	10	37.7	37.7	37.7	43280	0	25.805	1251400000	73	453.5	52754.8	21.5	4.04961e+06	749.179	162.122	142.24	3.71402e+06	742.817	160.746	140.458	3.93032e+06	736.651	159.411	139.666	3.74575e+06	743.382	160.868	140.968
O76031	ATP-dependent Clp protease ATP-binding subunit clpX-like, mitochondrial	CLPX	27.1036	27.343	27.3257	27.4547	27.3068	high	14	14	14	25.4	25.4	25.4	69223	0	24.308	1815800000	79	633	69223.7	39	2.24865e+06	416.001	143.984	78.9822	2.09429e+06	418.865	144.975	79.2026	2.22693e+06	417.389	144.464	79.135	2.1189e+06	420.518	145.547	79.7432
P09496;F8WF69;C9J8P9	Clathrin light chain A	CLTA	29.886	29.7864	29.3819	29.357	29.6029	medium	6	6	6	19.4	19.4	19.4	27076	0	13.904	9232100000	37	248	27076.7	7	1.38143e+07	2555.65	345.984	485.218	1.27109e+07	2542.21	344.165	480.704	1.33408e+07	2500.44	338.509	474.072	1.26233e+07	2505.22	339.157	475.068
P09497	Clathrin light chain B	CLTB	29.7776	29.7599	29.6995	29.6498	29.7217	high	9	9	9	24	24	24	25190	0	33.091	9611300000	68	229	25190.5	9	1.07055e+07	1980.51	249.446	376.022	9.87742e+06	1975.52	248.816	373.548	1.04883e+07	1965.81	247.593	372.708	9.91606e+06	1967.94	247.862	373.183
A0A087WVQ6;Q00610	Clathrin heavy chain;Clathrin heavy chain 1	CLTC	34.1721	33.9437	33.9854	33.9767	34.0195	high	88	88	69	65.8	65.8	55.1	192060	0	323.31	183000000000	1687	1677	191836	90	1.22854e+06	227.28	218.257	43.1515	1.1266e+06	225.324	216.379	42.6063	1.20019e+06	224.949	216.018	42.6493	1.13631e+06	225.513	216.56	42.7642
P10909;H0YC35;H0YAS8;E7ERK6;H0YLK8	Clusterin;Clusterin beta chain;Clusterin alpha chain;Clusterin	CLU	27.6982	27.1695	27.2333	27.3391	27.36	high	8	8	8	22.9	22.9	22.9	52494	0	38.602	1857100000	68	284	33419.6	11	8.14738e+06	1507.27	395.612	286.171	7.37809e+06	1475.64	387.311	279.027	7.86879e+06	1474.83	387.098	279.621	7.48086e+06	1484.65	389.677	281.536
A0A494C0R8;K7EIG1;I3L2B0;O75153	Clustered mitochondria protein homolog	CLUH	27.3965	27.7948	27.8069	27.7807	27.6947	high	23	23	22	23.4	23.4	22.8	150460	0	53.93	2334800000	133	1303	145670	67.5	1.31326e+06	242.953	182.774	46.1273	1.23003e+06	246.009	185.073	46.5176	1.30933e+06	245.404	184.618	46.5276	1.23879e+06	245.851	184.953	46.6209
Q8NFW8	N-acylneuraminate cytidylyltransferase	CMAS	26.705	26.915	26.9239	27.1698	26.9284	high	10	10	10	28.6	28.6	28.6	48379	0	29.167	1391800000	49	434	48379.2	23	3.75685e+06	695.018	168.121	131.957	3.49559e+06	699.129	169.116	132.198	3.72057e+06	697.338	168.683	132.212	3.55565e+06	705.654	170.694	133.814
Q96DG6	Carboxymethylenebutenolidase homolog	CMBL	24.4418	24.5272	24.0721	24.5228	24.391	medium	4	4	4	18.8	18.8	18.8	28048	0	7.6418	255830000	6	245	28048.2	16	4.9428e+06	914.418	128.238	173.612	4.57912e+06	915.839	128.437	173.175	4.78183e+06	896.247	125.69	169.924	4.61328e+06	915.551	128.397	173.617
P30085;Q5T0D2;A0A494BXC7	UMP-CMP kinase	CMPK1	30.2174	30.0729	30.1244	30.1069	30.1304	high	12	12	12	61.7	61.7	61.7	22222	0	215.94	12474000000	168	179	20180.3	10	9.77724e+06	1808.79	200.975	343.418	8.98317e+06	1796.66	199.627	339.729	9.57454e+06	1794.53	199.391	340.236	9.06202e+06	1798.45	199.826	341.042
C9J384;Q9BQ75	Protein CMSS1	CMSS1	NaN	22.1479	22.2139	22.1171	22.1596	low	2	2	2	7.6	7.6	7.6	26228	0.0077396	2.0173	36826000	3	252	29056.3	11	0	0	0	0	6.01442e+06	1202.9	157.749	227.456	6.41847e+06	1203	157.761	228.083	6.05196e+06	1201.07	157.509	227.761
Q9NX76	CKLF-like MARVEL transmembrane domain-containing protein 6	CMTM6	23.8438	23.8862	23.7393	23.6872	23.7891	low	2	2	2	11.5	11.5	11.5	20419	0.0015201	3.0168	154100000	3	183	20418.9	5	1.54299e+07	2854.54	291.434	541.965	1.42702e+07	2854.09	291.389	539.677	1.50903e+07	2828.34	288.759	536.241	1.42595e+07	2829.93	288.922	536.643
Q8N1G2	Cap-specific mRNA (nucleoside-2-O-)-methyltransferase 1	CMTR1	24.1236	23.9788	23.9612	23.83	23.9734	medium	5	5	5	6.1	6.1	6.1	95320	0.00023392	4.2848	185450000	17	835	95320.8	47	1.66075e+06	307.239	146.43	58.3326	1.524e+06	304.804	145.27	57.635	1.62036e+06	303.7	144.743	57.5801	1.52611e+06	302.872	144.349	57.4339
Q96KP4	Cytosolic non-specific dipeptidase	CNDP2	31.4339	31.4437	31.4578	31.4198	31.4388	high	26	26	26	67.2	67.2	67.2	52878	0	290.79	30904000000	295	475	52878.5	27	3.76698e+06	696.891	184.251	132.312	3.47877e+06	695.764	183.953	131.561	3.70309e+06	694.062	183.503	131.591	3.50266e+06	695.139	183.788	131.82
H0YAZ4;Q9NQW8	Cyclic nucleotide-gated cation channel beta-3	CNGB3	31.3998	30.718	30.6694	30.5033	30.8227	low	2	2	2	18.9	18.9	18.9	12342	0.0010879	3.054	21371000000	30	460	52254.1	20.5	4.95601e+06	916.863	56.5796	174.076	4.47604e+06	895.222	55.2441	169.276	4.75501e+06	891.221	54.9973	168.972	4.47871e+06	888.845	54.8506	168.553
A6NLH6;Q9P003	Protein cornichon homolog 4	CNIH4	27.4065	27.4458	27.59	27.5409	27.4958	low	1	1	1	14.6	14.6	14.6	15771	0	7.7316	2103500000	9	138	15932.1	2	4.43387e+07	8202.66	646.82	1557.36	4.09922e+07	8198.57	646.498	1550.26	4.38451e+07	8217.79	648.014	1558.06	4.14484e+07	8225.85	648.65	1559.88
H3BVI6;B4DDF4;B4DUT8;Q99439;A0A087X271;K7ES69;A0A087X1X5	Calponin;Calponin-2	CNN2	30.5313	30.1134	30.122	30.3132	30.27	high	9	8	8	41.4	37.2	37.2	28664	0	292.31	13948000000	90	261	28664.7	13	7.59907e+06	1405.83	201.483	266.912	6.91945e+06	1383.91	198.342	261.682	7.36445e+06	1380.3	197.825	261.699	7.01855e+06	1392.9	199.631	264.138
E9PDU6	Calponin	CNN3	25.7807	27.3337	26.2969	26.3819	26.4483	low	10	1	1	75.1	5.9	5.9	20208	0.0020842	2.5173	1047100000	16	185	20208.2	10	8.34167e+06	1543.21	155.926	292.995	8.16496e+06	1633.02	165	308.785	8.35804e+06	1566.53	158.282	297.007	7.94083e+06	1575.94	159.233	298.847
Q15417	Calponin-3	CNN3	31.6599	31.1301	31.3774	31.3999	31.3919	high	14	14	4	59.9	59.9	17.6	36413	0	323.31	33189000000	274	329	36413.7	15	6.82933e+06	1263.43	230.026	239.875	6.19932e+06	1239.88	225.74	234.448	6.64853e+06	1246.12	226.874	236.258	6.30082e+06	1250.46	227.665	237.126
A5YKK6	CCR4-NOT transcription complex subunit 1	CNOT1	28.1051	28.1397	28.189	28.2141	28.162	high	33	33	33	17.3	17.3	17.3	266940	0	61.064	3475300000	173	2376	266939	122	745390	137.897	184.051	26.1813	688992	137.801	183.922	26.0566	734377	137.643	183.711	26.0964	696091	138.146	184.384	26.1968
Q9H9A5;H7C1X9;E9PCN5	CCR4-NOT transcription complex subunit 10	CNOT10	23.3832	23.6669	23.6097	23.5104	23.5426	low	2	2	2	3.4	3.4	3.4	82309	0.00066756	3.3829	131220000	5	609	67091.3	29	2.60895e+06	482.656	198.635	91.6374	2.4378e+06	487.568	200.656	92.1936	2.58757e+06	484.982	199.592	91.9505	2.44018e+06	484.278	199.302	91.8342
F8VUB4;F8VV52;Q9NZN8;F8VRS8;F8W145	CCR4-NOT transcription complex subunit 2	CNOT2	25.2832	25.368	25.2937	25.5527	25.3744	medium	5	5	5	19	19	19	57419	0	29.086	483580000	41	520	57419.2	23	3.55682e+06	658.013	188.912	124.931	3.29468e+06	658.946	189.18	124.599	3.4953e+06	655.115	188.08	124.207	3.34401e+06	663.653	190.531	125.849
B7Z6J7;O75175;H7C148;H7C3F5;A0A2H2FJL5	CCR4-NOT transcription complex subunit 3	CNOT3	26.1009	26.0409	26.3886	26.068	26.1496	medium	5	5	5	9.5	9.5	9.5	76568	0	58.329	843190000	51	571	58866.9	13	6.49638e+06	1201.83	460.109	228.181	5.98366e+06	1196.75	458.164	226.292	6.45168e+06	1209.22	462.939	229.263	6.03565e+06	1197.84	458.58	227.147
D6RGK9;H0Y9C1;H0Y9Z5;Q96LI5;Q9ULM6	CCR4-NOT transcription complex subunit 6-like;CCR4-NOT transcription complex subunit 6	CNOT6L;CNOT6	23.2364	23.4458	23.8696	24.141	23.6732	low	1	1	1	6.3	6.3	6.3	18018	0.0018884	2.5909	145440000	17	550	62430.7	28	2.68516e+06	496.755	44.7526	94.3142	2.50128e+06	500.263	45.0687	94.5942	2.70949e+06	507.834	45.7507	96.283	2.59511e+06	515.026	46.3987	97.665
Q9UIV1	CCR4-NOT transcription complex subunit 7	CNOT7	26.4225	26.3338	26.4867	26.4131	26.414	medium	5	5	5	20	20	20	32745	0	18.496	982020000	29	285	32745.1	15	5.69957e+06	1054.42	172.635	200.193	5.24417e+06	1048.85	171.723	198.326	5.61225e+06	1051.89	172.221	199.434	5.30014e+06	1051.87	172.217	199.467
Q92600	Cell differentiation protein RCD1 homolog	CNOT9	25.302	25.6749	25.4565	24.7344	25.2919	medium	5	5	5	17.1	17.1	17.1	33631	0	37.215	521080000	16	299	33631.2	17	4.81576e+06	890.916	149.812	169.15	4.51143e+06	902.3	151.726	170.615	4.75937e+06	892.038	150.001	169.127	4.37938e+06	869.131	146.149	164.814
P09543	2,3-cyclic-nucleotide 3-phosphodiesterase	CNP	28.6479	28.5598	28.6539	28.6233	28.6212	high	15	15	15	31.1	31.1	31.1	47578	0	323.31	4518300000	71	421	47578.6	27	3.43311e+06	635.126	151.09	120.585	3.1597e+06	631.95	150.335	119.495	3.37302e+06	632.198	150.394	119.862	3.19092e+06	633.27	150.649	120.088
F8W031;F8VXJ7;Q9Y2B0;F8W1K5	Protein canopy homolog 2	CNPY2	28.4783	28.5883	28.5837	28.5915	28.5605	medium	7	6	6	31.6	28.1	28.1	29224	0	109.69	4200700000	86	175	19852.3	10.5	8.77575e+06	1623.52	237.228	308.242	8.13306e+06	1626.64	237.684	307.579	8.65226e+06	1621.67	236.959	307.462	8.19611e+06	1626.6	237.679	308.454
Q9BT09	Protein canopy homolog 3	CNPY3	24.342	24.5439	24.3099	24.4104	24.4015	low	2	2	2	9.7	9.7	9.7	30748	0.00024248	5.0284	257470000	9	278	30748	14	5.62584e+06	1040.78	160.01	197.604	5.23685e+06	1047.39	161.025	198.049	5.51892e+06	1034.4	159.028	196.117	5.24814e+06	1041.55	160.127	197.51
Q8N129;A0A0J9YYJ0	Protein canopy homolog 4	CNPY4	26.4434	26.8214	26.4992	26.7254	26.6224	medium	7	7	7	34.7	34.7	34.7	28309	0	32.193	1258200000	56	183	20740.4	9	9.50679e+06	1758.76	248.943	333.919	8.90213e+06	1780.45	252.014	336.664	9.35815e+06	1753.98	248.267	332.546	8.93801e+06	1773.84	251.078	336.375
Q96F85;B8ZZB8	CB1 cannabinoid receptor-interacting protein 1	CNRIP1	27.4228	27.4156	27.291	27.3543	27.3709	medium	5	5	5	39.6	39.6	39.6	18648	0	25.49	1865100000	41	150.5	16908	7	1.26757e+07	2345.02	218.649	445.226	1.16991e+07	2339.87	218.169	442.443	1.23914e+07	2322.5	216.55	440.335	1.17622e+07	2334.32	217.652	442.659
P78357	Contactin-associated protein 1	CNTNAP1	29.3916	29.4607	29.3564	29.4922	29.4252	high	24	24	24	21.2	21.2	21.2	156260	0	160.79	7747000000	227	1384	156267	66	1.44091e+06	266.569	208.271	50.611	1.33338e+06	266.68	208.357	50.4262	1.4137e+06	264.967	207.019	50.2366	1.345e+06	266.929	208.551	50.618
A6NC89;A0A087X119;Q9BZ76;Q96NU0;B1AM99;A0A087WXL9;A0A087WZ03;A0A087WUG9;A0A1B0GTE1;F2Z2X6;F2Z2X5	Contactin-associated protein-like 3;Contactin-associated protein-like 3B	CNTNAP3;CNTNAP3B;CNTNAP3C	28.13	28.2679	28.4706	28.4927	28.3403	high	11	11	4	10.7	10.7	4.3	132150	0	12.817	3480200000	42	745	81570	33	2.75813e+06	510.255	337.151	96.8773	2.55879e+06	511.765	338.149	96.7691	2.7421e+06	513.945	339.589	97.4417	2.59883e+06	515.765	340.792	97.8051
Q9Y2R0;K7EPV0	Cytochrome c oxidase assembly factor 3 homolog, mitochondrial	COA3	26.1219	26.0025	25.7473	25.5176	25.8473	medium	3	3	3	27.4	27.4	27.4	11731	0.00024516	5.265	701490000	12	88.5	9768.65	5.5	1.53674e+07	2842.98	166.755	539.77	1.41224e+07	2824.52	165.672	534.085	1.48788e+07	2788.7	163.571	528.726	1.39648e+07	2771.46	162.56	525.556
Q13057	Bifunctional coenzyme A synthase;Phosphopantetheine adenylyltransferase;Dephospho-CoA kinase	COASY	26.9407	26.8008	26.7267	26.9574	26.8564	medium	7	7	7	16.8	16.8	16.8	62328	0	16.25	1379400000	74	564	62328.8	22	3.96228e+06	733.023	228.439	139.172	3.63898e+06	727.807	226.814	137.62	3.8612e+06	723.695	225.532	137.209	3.6882e+06	731.961	228.108	138.803
A0A0X1KG75;A0A0D9SG04;Q53SF7;A0A0B4J1Z0	Cordon-bleu protein-like 1	COBLL1	23.7239	23.9548	23.4076	23.857	23.7358	medium	5	5	5	4.8	4.8	4.8	128610	0	5.6662	158080000	8	1151	126242	66.5	1.15431e+06	213.548	137.322	40.5444	1.07603e+06	215.21	138.391	40.6938	1.11876e+06	209.686	134.839	39.7556	1.07982e+06	214.302	137.807	40.6383
Q8WTW3;A0A087WVI0;E9PBL8	Conserved oligomeric Golgi complex subunit 1	COG1	25.1367	25.4487	25.1449	25.1661	25.2241	high	9	9	9	12.4	12.4	12.4	108980	0	10.127	433080000	24	962	107158	50	1.62666e+06	300.933	163.978	57.1354	1.52037e+06	304.079	165.693	57.4979	1.59838e+06	299.581	163.242	56.7992	1.51498e+06	300.662	163.831	57.0149
Q14746;B7Z2Y2	Conserved oligomeric Golgi complex subunit 2	COG2	25.9316	26.5097	26.1837	26.2806	26.2264	high	11	11	11	22	22	22	83207	0	22.934	912160000	50	708.5	79643.4	46	1.82402e+06	337.444	140.389	64.0674	1.72148e+06	344.301	143.241	65.1035	1.80914e+06	339.084	141.071	64.2888	1.71964e+06	341.28	141.984	64.7173
Q96JB2	Conserved oligomeric Golgi complex subunit 3	COG3	25.9548	26.1221	26.122	26.0824	26.0703	high	11	11	11	15.6	15.6	15.6	94095	0	29.886	792310000	69	828	94095.9	49	1.71388e+06	317.068	149.173	60.1988	1.59245e+06	318.495	149.844	60.2239	1.69438e+06	317.573	149.41	60.2104	1.60218e+06	317.968	149.596	60.2966
A0A6I8PIQ6;A0A0A0MS45;J3KNI1;Q9H9E3	Conserved oligomeric Golgi complex subunit 4	COG4	27.0172	27.3548	27.4178	27.4187	27.3021	high	11	11	11	18.5	18.5	18.5	86765	0	20.087	1911500000	81	776.5	88133.5	42.5	2.05689e+06	380.524	165.081	72.2466	1.92265e+06	384.536	166.821	72.7114	2.05042e+06	384.306	166.721	72.8626	1.94185e+06	385.381	167.188	73.0802
Q9UP83	Conserved oligomeric Golgi complex subunit 5	COG5	26.2426	25.9106	26.1206	25.9314	26.0513	high	11	11	11	15.3	15.3	15.3	92742	0	10.853	762790000	32	839	92742.9	43	1.97468e+06	365.317	169.401	69.3593	1.79996e+06	359.999	166.935	68.0717	1.9307e+06	361.866	167.801	68.6082	1.81517e+06	360.239	167.046	68.3125
P83436	Conserved oligomeric Golgi complex subunit 7	COG7	26.0767	25.9288	25.9193	26.0355	25.9901	high	8	8	8	12.7	12.7	12.7	86343	0	16.044	706510000	51	770	86343.9	41	2.05792e+06	380.715	164.361	72.2829	1.88909e+06	377.825	163.113	71.4424	2.00927e+06	376.593	162.581	71.4004	1.91135e+06	379.327	163.761	71.9322
H3BQV3;B4DYU2;Q96MW5;H3BUN2	Conserved oligomeric Golgi complex subunit 8	COG8	NaN	23.7528	24.0881	24.1768	24.0059	low	2	2	2	4.3	4.3	4.3	60438	0.0018951	2.6348	129320000	8	573	64431.2	27	0	0	0	0	2.62788e+06	525.584	158.826	99.382	2.83556e+06	531.462	160.603	100.763	2.69522e+06	534.895	161.64	101.433
P38432	Coilin	COIL	23.5249	23.3729	23.5804	23.7008	23.5447	medium	5	5	5	12.7	12.7	12.7	62608	0	9.1338	144340000	20	576	62608.3	26	2.92761e+06	541.609	169.545	102.83	2.6853e+06	537.069	168.124	101.554	2.88256e+06	540.271	169.126	102.433	2.74378e+06	544.531	170.46	103.26
Q05707;Q4G0W3;J3QT83	Collagen alpha-1(XIV) chain	COL14A1	25.2613	24.4947	23.3751	24.3571	24.372	low	2	2	2	1.4	1.4	1.4	193510	0	10.613	157110000	9	843	92626.1	38	2.15095e+06	397.926	385.014	75.5506	1.9255e+06	385.106	372.61	72.8193	1.9551e+06	366.44	354.549	69.4755	1.9293e+06	382.89	370.465	72.6078
P39060;H7BXV5;H7C457	Collagen alpha-1(XVIII) chain;Endostatin	COL18A1	30.2354	30.3159	30.3129	30.2677	30.283	high	22	22	22	16.3	16.3	16.3	178190	0	264.4	13931000000	208	687	70734.3	34	2.87737e+06	532.314	474.265	101.066	2.66346e+06	532.701	474.61	100.728	2.83366e+06	531.107	473.189	100.695	2.67954e+06	531.782	473.791	100.842
A0A3B3ISV3;P02462	Collagen alpha-1(IV) chain;Arresten	COL4A1	23.2982	24.0069	24.2362	24.047	23.8971	medium	4	4	4	24.1	24.1	24.1	39731	0	36.791	181430000	12	1027.5	100171	47.5	1.58704e+06	293.602	58.3255	55.7435	1.50973e+06	301.95	59.9839	57.0953	1.6217e+06	303.952	60.3816	57.628	1.52379e+06	302.412	60.0756	57.3467
P08572	Collagen alpha-2(IV) chain;Canstatin	COL4A2	29.2154	28.9568	29.0551	29.0732	29.0751	high	14	14	14	13.1	13.1	13.1	167550	0	166.44	6302700000	102	1712	167553	85	1.11212e+06	205.743	172.361	39.0625	1.01762e+06	203.528	170.505	38.4848	1.08643e+06	203.627	170.589	38.6069	1.02952e+06	204.318	171.167	38.745
A0A087X0S5;P12109	Collagen alpha-1(VI) chain	COL6A1	24.7347	24.583	24.1693	24.6117	24.5247	medium	4	4	4	5.7	5.7	5.7	108340	0	28.157	265800000	22	1027	108434	53.5	1.49593e+06	276.748	149.914	52.5436	1.37257e+06	274.519	148.707	51.9084	1.43585e+06	269.118	145.781	51.0237	1.38467e+06	274.802	148.86	52.111
P27658	Collagen alpha-1(VIII) chain;Vastatin	COL8A1	25.6315	25.1947	25.5882	25.4349	25.4623	medium	3	3	3	3.2	3.2	3.2	73363	0.00022936	3.8759	435020000	12	744	73364.1	35	2.36954e+06	438.366	160.799	83.2285	2.15028e+06	430.063	157.754	81.3202	2.32365e+06	435.517	159.754	82.5721	2.18737e+06	434.105	159.236	82.3198
Q8NBJ5	Procollagen galactosyltransferase 1	COLGALT1	29.7951	29.8569	29.8268	29.867	29.8364	high	21	21	21	30.5	30.5	30.5	71635	0	164.75	10261000000	213	622	71636.1	32	3.01268e+06	557.346	199.628	105.818	2.78708e+06	557.425	199.656	105.403	2.96249e+06	555.252	198.877	105.273	2.80932e+06	557.538	199.696	105.727
Q8N668	COMM domain-containing protein 1	COMMD1	26.3481	26.234	26.5015	26.2156	26.3248	medium	5	5	5	37.4	37.4	37.4	21178	0	96.208	984380000	41	190	21178.1	9	9.47252e+06	1752.42	185.564	332.715	8.70716e+06	1741.46	184.403	329.291	9.35896e+06	1754.13	185.745	332.575	8.7675e+06	1740	184.249	329.958
D6RJ90;Q9Y6G5;H0Y9N4;D6RC04	COMM domain-containing protein 10	COMMD10	24.6541	24.6854	24.6298	24.7049	24.6686	medium	4	4	4	28.7	28.7	28.7	21529	0	15.553	300850000	27	163.5	18720.5	9.5	8.39701e+06	1553.45	167.221	294.939	7.76196e+06	1552.42	167.11	293.545	8.24019e+06	1544.44	166.251	292.819	7.82744e+06	1553.43	167.219	294.58
Q86X83;F8WBW1	COMM domain-containing protein 2	COMMD2	25.8883	25.5753	25.3474	25.4901	25.5753	medium	4	4	4	22.1	22.1	22.1	22745	0	6.5507	562610000	23	167	19074.9	9.5	8.81735e+06	1631.21	185.51	309.703	8.04179e+06	1608.38	182.913	304.127	8.48027e+06	1589.44	180.759	301.35	8.07619e+06	1602.8	182.279	303.941
Q9UBI1;H0Y4E5;R4GMW6;H0Y4W0;H0Y6Z9;R4GMX3	COMM domain-containing protein 3	COMMD3;COMMD3-BMI1	24.4724	23.8458	23.9701	24.0958	24.096	medium	5	5	5	35.4	35.4	35.4	22151	0.0015221	3.0285	186510000	5	170	19189.4	10.5	7.54131e+06	1395.14	154.519	264.883	6.78388e+06	1356.8	150.272	256.555	7.2557e+06	1359.92	150.618	257.835	6.90734e+06	1370.83	151.826	259.952
Q9H0A8;A0A0B4J287;H3BM91	COMM domain-containing protein 4	COMMD4	26.1033	25.8886	25.9426	26.2596	26.0485	medium	6	6	6	44.7	44.7	44.7	21764	0	18.334	777240000	25	199	21764.3	11	7.67825e+06	1420.48	154.576	269.693	7.03025e+06	1406.07	153.009	265.872	7.49585e+06	1404.93	152.884	266.368	7.18545e+06	1426.03	155.18	270.419
Q7Z4G1;B0QZ40	COMM domain-containing protein 6	COMMD6	23.279	23.5185	22.9391	23.0625	23.1997	low	2	2	2	25.9	25.9	25.9	9638	0.0068342	2.1082	145300000	6	92.5	10644.9	7.5	1.00429e+07	1857.95	89.5345	352.751	9.36704e+06	1873.44	90.2809	354.246	9.72107e+06	1822	87.8021	345.443	9.25559e+06	1836.87	88.5185	348.327
A0A2R8Y620;A0A2R8Y7U2;A0A2R8Y600;A0A2R8Y455;Q86VX2;V9GY66	COMM domain-containing protein 7	COMMD7	25.1991	25.0617	25.1012	24.8262	25.0471	medium	5	5	5	30.8	30.8	30.8	20151	0	10.506	371320000	14	205.5	22881.4	10.5	7.76523e+06	1436.57	144.742	272.748	7.12979e+06	1425.98	143.675	269.637	7.5981e+06	1424.09	143.485	270.002	7.11672e+06	1412.39	142.305	267.832
E9PJ95;Q9P000	COMM domain-containing protein 9	COMMD9	23.0124	23.3606	22.8414	22.9867	23.0503	low	1	1	1	8.6	8.6	8.6	20687	0.004889	2.2294	39504000	1	191.5	21253.4	12	6.20496e+06	1147.92	118.735	217.945	5.81512e+06	1163.04	120.299	219.918	6.0498e+06	1133.9	117.285	214.982	5.76572e+06	1144.27	118.357	216.989
P21964;E7EMS6;A0A7I2V370;E7EUU8;A0A7I2V3G7;H7BZ45	Catechol O-methyltransferase	COMT	29.0454	28.4481	28.6345	28.9133	28.7603	high	8	8	8	39.5	39.5	39.5	30037	0	124.48	4784200000	118	256.5	28445.9	12	7.83168e+06	1448.86	217.597	275.082	7.08151e+06	1416.32	212.711	267.811	7.58418e+06	1421.48	213.486	269.507	7.2523e+06	1439.29	216.16	272.935
P53621;A0A3B3IT15;A0A3B3IS84;A0A3B3ISC6;A0A3B3IU89	Coatomer subunit alpha;Xenin;Proxenin	COPA	31.8026	31.8563	31.8148	31.8755	31.8373	high	53	53	53	50.6	50.6	50.6	138340	0	323.31	40645000000	495	1204	136020	68	1.51326e+06	279.952	193.643	53.152	1.3994e+06	279.884	193.596	52.923	1.48703e+06	278.711	192.784	52.8424	1.41094e+06	280.014	193.686	53.0994
P53618;E9PP73	Coatomer subunit beta	COPB1	31.6628	31.5821	31.6175	31.6448	31.6268	high	40	40	40	51.8	51.8	51.8	107140	0	323.31	36052000000	568	719	81290.6	37.5	2.73198e+06	505.416	270.752	95.9587	2.51574e+06	503.155	269.54	95.141	2.67976e+06	502.262	269.062	95.2266	2.53998e+06	504.085	270.038	95.5902
H0Y938;H0YAC7;P35606;A0A7I2V258	Coatomer subunit beta	COPB2	31.1581	31.1523	31.1307	31.1615	31.1506	high	34	34	34	46.1	46.1	46.1	101530	0	323.31	25672000000	290	901	101876	48.5	2.07868e+06	384.557	195.22	73.0122	1.91868e+06	383.742	194.807	72.5613	2.04008e+06	382.367	194.108	72.4951	1.93391e+06	383.804	194.838	72.7812
O14579;M0QXB4	Coatomer subunit epsilon	COPE	29.3614	29.2755	29.2289	29.3756	29.3104	high	9	9	9	38.3	38.3	38.3	34482	0	228.97	7307500000	139	319.5	35702.9	16	5.93768e+06	1098.47	189.387	208.556	5.46561e+06	1093.14	188.468	206.7	5.80621e+06	1088.24	187.624	206.326	5.5262e+06	1096.73	189.087	207.974
Q9Y678	Coatomer subunit gamma-1	COPG1	31.5351	31.4063	31.4654	31.469	31.469	high	32	32	28	48.4	48.4	42.7	97717	0	323.31	30644000000	376	874	97718.2	49	2.08237e+06	385.238	188.222	73.1416	1.91459e+06	382.924	187.091	72.4066	2.04097e+06	382.535	186.901	72.527	1.93306e+06	383.636	187.439	72.7493
Q9UBF2	Coatomer subunit gamma-2	COPG2	26.5831	26.5245	26.6715	26.5806	26.5899	medium	14	10	10	20.4	14.7	14.7	97621	0	44.397	1075500000	45	871	97622.3	46	1.86985e+06	345.922	168.846	65.677	1.72244e+06	344.493	168.149	65.1399	1.84284e+06	345.4	168.592	65.4863	1.73927e+06	345.176	168.482	65.456
P61201;B4DIH5	COP9 signalosome complex subunit 2	COPS2	29.4222	29.2153	29.3991	29.2615	29.3245	high	19	19	19	48.3	48.3	48.3	51596	0	120.53	7145700000	161	411	47912.6	20	4.75997e+06	880.595	227.176	167.19	4.3635e+06	872.714	225.143	165.021	4.672e+06	875.663	225.904	166.022	4.40379e+06	873.976	225.468	165.733
Q9UNS2;H7C3P9	COP9 signalosome complex subunit 3	COPS3	29.3581	29.2731	29.365	29.2801	29.3191	high	11	11	11	32.9	32.9	32.9	47873	0	137.92	7386000000	90	384	43454.6	22.5	4.22187e+06	781.046	186.955	148.29	3.88634e+06	777.28	186.054	146.975	4.14808e+06	777.465	186.098	147.404	3.91697e+06	777.362	186.073	147.412
Q9BT78;D6RAX7;D6RFN0;D6RD63	COP9 signalosome complex subunit 4	COPS4	29.5478	29.4789	29.34	29.3638	29.4326	high	19	19	19	59.9	59.9	59.9	46268	0	258.74	8136700000	175	413	46997.7	24.5	3.90228e+06	721.922	167.009	137.065	3.59418e+06	718.847	166.298	135.926	3.80622e+06	713.391	165.036	135.256	3.6075e+06	715.945	165.627	135.765
Q92905;E5RHH5	COP9 signalosome complex subunit 5	COPS5	28.6588	28.6741	28.609	28.7401	28.6705	high	14	14	14	54.8	54.8	54.8	37578	0	238.14	4562200000	139	265.5	29872.1	13	7.13302e+06	1319.61	247.941	250.542	6.58873e+06	1317.77	247.595	249.175	6.99455e+06	1310.97	246.319	248.555	6.65433e+06	1320.62	248.131	250.431
Q7L5N1;E7EM64	COP9 signalosome complex subunit 6	COPS6	28.5948	28.0081	27.8477	28.0838	28.1336	high	9	9	9	37	37	37	36163	0	67.74	3439400000	60	326.5	36113.9	12	7.71019e+06	1426.39	257.912	270.815	6.97199e+06	1394.42	252.132	263.669	7.37579e+06	1382.43	249.964	262.102	7.04423e+06	1398	252.779	265.104
Q9UBW8;F5H7C6;F5GYF7;F5H248	COP9 signalosome complex subunit 7a	COPS7A	27.1185	27.2966	27.3223	27.3222	27.2649	high	10	10	10	41.5	41.5	41.5	30276	0	47.847	1835900000	81	237	26303.2	13.5	6.49967e+06	1202.44	182.025	228.296	6.03989e+06	1208	182.867	228.419	6.43256e+06	1205.64	182.51	228.584	6.09173e+06	1208.97	183.013	229.258
Q9H9Q2;J3KQ34;A0A087X1P5;J3KQ41	COP9 signalosome complex subunit 7b	COPS7B	27.1291	27.2824	27.2999	27.2418	27.2383	medium	6	6	6	34.1	34.1	34.1	29622	0	71.697	1853700000	60	247	28023.2	11	7.97997e+06	1476.3	218.654	280.291	7.40874e+06	1481.77	219.465	280.186	7.88802e+06	1478.43	218.971	280.305	7.45422e+06	1479.36	219.109	280.534
Q99627;E9PGT6;H7C3S9	COP9 signalosome complex subunit 8	COPS8	26.7931	26.7562	26.7357	26.5746	26.7149	medium	4	4	4	36.4	36.4	36.4	23225	0	86.36	1290300000	54	173	19344.2	7	1.23847e+07	2291.17	266.062	435.003	1.14178e+07	2283.59	265.182	431.801	1.21393e+07	2275.24	264.212	431.375	1.14269e+07	2267.78	263.346	430.042
F8VVA7;P61923;F8W651;F8VYZ4;F8VYK5;F8VXB1;F8W156;F8VXR1	Coatomer subunit zeta-1	COPZ1	28.3953	28.7217	28.619	28.5638	28.575	medium	6	6	6	47	47	47	22340	0	130.26	4276200000	83	128.5	14620.4	5	1.83754e+07	3399.44	379.718	645.421	1.71591e+07	3431.88	383.341	648.93	1.81922e+07	3409.72	380.865	646.467	1.71951e+07	3412.55	381.182	647.126
Q9P299	Coatomer subunit zeta-2	COPZ2	23.6552	23.8398	23.9353	23.6765	23.7767	low	2	2	2	14.3	14.3	14.3	23548	0.00022594	3.6098	133770000	20	210	23548	8	9.56745e+06	1769.98	208.397	336.05	8.9016e+06	1780.35	209.618	336.644	9.50931e+06	1782.31	209.849	337.918	8.90813e+06	1767.91	208.154	335.25
H3BNT2;O75208;H3BPY0	Ubiquinone biosynthesis protein COQ9, mitochondrial	COQ9	24.8803	24.3371	23.8527	23.9547	24.2562	medium	3	3	3	13.5	13.5	13.5	33886	0	10.349	223360000	23	303	33886	13	6.19258e+06	1145.63	194.104	217.51	5.59216e+06	1118.45	189.499	211.486	5.83169e+06	1093.02	185.19	207.232	5.54634e+06	1100.73	186.496	208.732
P31146	Coronin-1A	CORO1A	24.8944	25.0891	25.0178	24.9891	24.9976	medium	5	5	5	18.7	18.7	18.7	51026	0	13.847	394000000	45	461	51026.3	19	4.23942e+06	784.294	200.097	148.907	3.94445e+06	788.902	201.273	149.173	4.185e+06	784.384	200.12	148.716	3.95873e+06	785.65	200.443	148.984
Q9BR76	Coronin-1B	CORO1B	30.7298	30.5199	30.5579	30.5153	30.5807	high	16	16	16	40.7	40.7	40.7	54234	0	323.31	17994000000	223	489	54234.7	20	4.97151e+06	919.73	249.403	174.621	4.55836e+06	911.686	247.222	172.39	4.85616e+06	910.179	246.813	172.566	4.59248e+06	911.424	247.151	172.834
Q9ULV4;B4E3S0;H0YHL7	Coronin-1C;Coronin	CORO1C	31.6321	31.3322	31.4008	31.3176	31.4207	high	17	17	17	34	34	34	53248	0	242.46	30941000000	176	369	41603.8	16	6.39687e+06	1183.42	315.074	224.685	5.8496e+06	1169.94	311.484	221.222	6.23764e+06	1169.11	311.263	221.658	5.89152e+06	1169.23	311.296	221.723
A0A0A6YYL4;P57737	Coronin;Coronin-7	CORO7-PAM16;CORO7	28.102	28.0683	28.054	28.1502	28.0936	high	18	18	18	24.6	24.6	24.6	114160	0	323.31	3226800000	110	986.5	107385	36.5	2.49117e+06	460.867	263.063	87.5005	2.29709e+06	459.425	262.24	86.8722	2.44288e+06	457.863	261.348	86.8088	2.32139e+06	460.703	262.969	87.3637
Q14019;H3BT58	Coactosin-like protein	COTL1	31.6655	31.6545	31.7649	31.6656	31.6876	high	11	11	11	75.4	75.4	75.4	15945	0	197.22	36438000000	280	107.5	12084.7	7	1.46368e+07	2707.81	215.881	514.108	1.3508e+07	2701.65	215.389	510.852	1.44228e+07	2703.23	215.515	512.521	1.3616e+07	2702.23	215.435	512.427
C9J8T6;Q14061	Cytochrome c oxidase copper chaperone	COX17	22.8078	22.3925	22.4163	22.0655	22.4205	low	1	1	1	16.3	16.3	16.3	10853	0.00022841	3.8021	58959000	15	80.5	8884.26	5	1.47595e+07	2730.51	148.171	518.417	1.33779e+07	2675.61	145.192	505.928	1.42493e+07	2670.72	144.926	506.356	1.32832e+07	2636.18	143.052	499.902
Q5RI15	Cytochrome c oxidase protein 20 homolog	COX20	25.6224	25.5335	25.8228	25.7573	25.684	low	2	2	2	22	22	22	13291	0.00023397	4.2898	590420000	11	118	13291.2	6	1.38174e+07	2556.23	169.874	485.327	1.2712e+07	2542.44	168.958	480.747	1.36789e+07	2563.8	170.378	486.086	1.29214e+07	2564.37	170.416	486.285
P13073;H3BPG0;H3BN72;H3BNV9;Q86WV2	Cytochrome c oxidase subunit 4 isoform 1, mitochondrial	COX4I1	31.6209	31.4601	31.54	31.5436	31.5412	high	10	10	10	50.9	50.9	50.9	19576	0	41.335	33517000000	104	126	14368.6	9	1.13682e+07	2103.12	205.853	399.299	1.04417e+07	2088.38	204.41	394.889	1.11383e+07	2087.63	204.337	395.805	1.05494e+07	2093.64	204.925	397.019
P20674;H3BNX8;H3BRM5;H3BV69	Cytochrome c oxidase subunit 5A, mitochondrial	COX5A	26.6406	26.3775	26.3284	26.4366	26.4457	medium	4	4	4	45.3	45.3	45.3	16762	0	17.155	1181800000	15	130.5	14425.1	10	8.6199e+06	1594.68	133.65	302.768	7.87931e+06	1575.89	132.075	297.983	8.36803e+06	1568.4	131.448	297.362	7.95727e+06	1579.2	132.353	299.466
P10606	Cytochrome c oxidase subunit 5B, mitochondrial	COX5B	29.132	29.069	28.8002	28.8012	28.9506	medium	6	6	6	45.7	45.7	45.7	13696	0	20.732	5715800000	73	129	13695.7	8	1.17825e+07	2179.77	149.271	413.853	1.08541e+07	2170.86	148.66	410.485	1.14421e+07	2144.56	146.86	406.599	1.08363e+07	2150.57	147.271	407.814
P09669	Cytochrome c oxidase subunit 6C	COX6C	29.8041	29.3871	29.2774	29.1519	29.4051	medium	6	6	6	50.7	50.7	50.7	8781.3	0	17.01	7955800000	48	75	8781.44	4	2.41088e+07	4460.12	195.828	846.802	2.19458e+07	4389.23	192.716	829.955	2.32634e+07	4360.2	191.441	826.675	2.19364e+07	4353.51	191.147	825.56
P24310	Cytochrome c oxidase subunit 7A1, mitochondrial	COX7A1	25.218	25.4126	25.369	25.6405	25.41	low	1	1	1	16.5	16.5	16.5	9117.4	0	20.524	498520000	19	79	9117.52	5	1.63192e+07	3019.06	137.63	573.2	1.51822e+07	3036.49	138.424	574.165	1.61263e+07	3022.51	137.787	573.054	1.54353e+07	3063.29	139.646	580.896
D6RIE3;D6RGV5;H0UI06;P14406;D6R9C3	Cytochrome c oxidase subunit 7A2, mitochondrial	COX7A2	28.3253	28.33	28.2821	28.1532	28.2727	low	2	2	2	25.3	25.3	25.3	10264	0	24.774	3472500000	24	91	10264	4	2.29126e+07	4238.83	217.537	804.788	2.11564e+07	4231.34	217.152	800.099	2.24725e+07	4211.97	216.158	798.572	2.11849e+07	4204.36	215.768	797.278
O14548;E5RJZ1;H0YBD2	Cytochrome c oxidase subunit 7A-related protein, mitochondrial	COX7A2L	26.4549	26.3007	26.6282	26.3979	26.4455	medium	3	3	3	48.2	48.2	48.2	12615	0	78.946	1048200000	44	95	10415	6	1.42664e+07	2639.28	166.473	501.096	1.3094e+07	2618.84	165.183	495.193	1.41056e+07	2643.78	166.756	501.248	1.32427e+07	2628.15	165.771	498.38
D6R9Z7;P15954	Cytochrome c oxidase subunit 7C, mitochondrial	COX7C	25.2052	24.3242	25.5489	24.6634	24.9354	low	2	2	2	32.1	32.1	32.1	6382.4	0.0020956	2.5797	358620000	17	59.5	6813.99	5	1.6311e+07	3017.53	96.2954	572.91	1.45319e+07	2906.43	92.7501	549.574	1.62406e+07	3043.94	97.1381	577.117	1.48471e+07	2946.56	94.0308	558.76
O75976	Carboxypeptidase D	CPD	28.2415	28.3683	28.2392	28.3652	28.3035	high	23	23	23	20.5	20.5	20.5	152930	0	93.722	3586900000	142	1380	152931	71	1.28703e+06	238.101	182.064	45.206	1.19352e+06	238.708	182.528	45.137	1.26413e+06	236.934	181.171	44.9216	1.2025e+06	238.649	182.483	45.2553
Q99829;B0QZ18;F2Z2V0;A6PVH9	Copine-1	CPNE1	27.6807	27.5378	27.3581	27.4636	27.51	medium	7	7	7	22.7	22.7	22.7	59058	0	196.23	2093700000	54	535	58846.6	17.5	5.11797e+06	946.825	279.588	179.765	4.70053e+06	940.12	277.608	177.766	4.96875e+06	931.282	274.998	176.567	4.72366e+06	937.458	276.822	177.771
Q96FN4	Copine-2	CPNE2	25.7301	26.0566	26.015	26.0264	25.957	high	8	7	7	16.4	14.8	14.8	61189	0	13.779	726080000	39	548	61189.8	25	3.33013e+06	616.074	188.485	116.968	3.11338e+06	622.687	190.508	117.743	3.30737e+06	619.893	189.653	117.529	3.13353e+06	621.88	190.261	117.928
O75131;A0A087WYQ3	Copine-3	CPNE3	28.3954	28.6704	28.4387	28.6667	28.5428	high	11	11	10	25.1	25.1	23.5	60130	0	21.765	4418400000	67	385.5	43408.6	19	4.83563e+06	894.593	268.959	169.848	4.50749e+06	901.513	271.04	170.466	4.75725e+06	891.64	268.072	169.051	4.54134e+06	901.275	270.968	170.91
P36551	Oxygen-dependent coproporphyrinogen-III oxidase, mitochondrial	CPOX	28.0658	28.1819	28.1445	28.1048	28.1242	high	9	9	9	22.2	22.2	22.2	50151	0	32.063	3227400000	84	454	50152	27	3.36336e+06	622.222	156.025	118.135	3.11789e+06	623.587	156.368	117.913	3.31306e+06	620.958	155.708	117.731	3.13312e+06	621.799	155.919	117.912
Q9BRF8	Serine/threonine-protein phosphatase CPPED1	CPPED1	28.5318	28.6552	28.8504	28.8903	28.7319	high	9	9	9	37.6	37.6	37.6	35548	0	323.31	4637300000	104	314	35548.3	17	5.43049e+06	1004.64	178.565	190.742	5.03512e+06	1007.04	178.991	190.42	5.3939e+06	1010.97	179.689	191.675	5.11519e+06	1015.16	180.435	192.506
Q9Y646	Carboxypeptidase Q	CPQ	23.968	24.4265	24.2916	24.1733	24.2148	medium	3	3	3	10.2	10.2	10.2	51887	0	25.375	211620000	8	472	51887.6	18	4.30842e+06	797.058	206.785	151.33	4.05362e+06	810.736	210.333	153.301	4.28926e+06	803.927	208.567	152.421	4.04225e+06	802.225	208.125	152.127
Q10570	Cleavage and polyadenylation specificity factor subunit 1	CPSF1	26.7718	26.8638	26.9441	26.7435	26.8308	high	17	17	17	14.2	14.2	14.2	160880	0	55.803	1378200000	89	1443	160884	69	1.25542e+06	232.252	186.824	44.0956	1.16298e+06	232.6	187.104	43.9821	1.24112e+06	232.621	187.12	44.1039	1.16662e+06	231.527	186.24	43.9047
Q9P2I0	Cleavage and polyadenylation specificity factor subunit 2	CPSF2	26.1093	26.5157	26.5509	26.2158	26.3479	medium	4	4	4	6.4	6.4	6.4	88486	0	8.498	936150000	15	782	88486.8	43	1.96465e+06	363.461	160.806	69.007	1.842e+06	368.405	162.994	69.6613	1.9625e+06	367.827	162.738	69.7384	1.83508e+06	364.19	161.128	69.0617
Q9UKF6;G5E9W3	Cleavage and polyadenylation specificity factor subunit 3	CPSF3	26.9218	26.6559	26.843	26.7912	26.803	high	9	9	9	22.2	22.2	22.2	77485	0	21.82	1266100000	47	665.5	75481.7	33.5	2.60027e+06	481.05	186.371	91.3326	2.37686e+06	475.38	184.174	89.889	2.54675e+06	477.331	184.93	90.4999	2.40717e+06	477.727	185.083	90.5919
O95639;C9JEV9	Cleavage and polyadenylation specificity factor subunit 4	CPSF4	23.7412	24.2415	24.2745	24.1453	24.1006	medium	3	3	3	7.8	7.8	7.8	30255	0.00023004	3.9283	203320000	22	240	26954.1	13.5	5.6902e+06	1052.69	159.245	199.864	5.36389e+06	1072.79	162.287	202.853	5.715e+06	1071.15	162.038	203.085	5.38342e+06	1068.39	161.621	202.601
F8WJN3;Q16630	Cleavage and polyadenylation specificity factor subunit 6	CPSF6	28.437	28.4312	28.4598	28.5519	28.47	high	13	13	13	34.1	34.1	34.1	52269	0	323.31	4068900000	110	514.5	55739.8	16.5	5.57646e+06	1031.65	269.616	195.869	5.14714e+06	1029.45	269.04	194.657	5.4821e+06	1027.5	268.531	194.809	5.20848e+06	1033.68	270.146	196.017
Q8N684;F5H669	Cleavage and polyadenylation specificity factor subunit 7	CPSF7	27.9261	27.862	27.7778	27.8626	27.8571	high	11	11	11	26.3	26.3	26.3	52049	0	27.372	2534500000	64	422.5	46657.9	19	4.75572e+06	879.809	228.966	167.041	4.38039e+06	876.093	227.999	165.659	4.6467e+06	870.919	226.652	165.123	4.41395e+06	875.994	227.973	166.116
P50416	Carnitine O-palmitoyltransferase 1, liver isoform	CPT1A	28.7639	28.6584	28.5555	28.671	28.6622	high	17	17	17	28.8	28.8	28.8	88367	0	166.93	4672600000	126	773	88367.6	37	2.51539e+06	465.348	205.607	88.3513	2.31369e+06	462.746	204.457	87.5	2.45294e+06	459.749	203.133	87.1664	2.33238e+06	462.885	204.519	87.7774
P23786;A0A1B0GTB8;A0A1B0GWC0;A0A1B0GVF3;A0A1B0GV75	Carnitine O-palmitoyltransferase 2, mitochondrial	CPT2	26.7893	26.8386	26.8685	26.7001	26.7991	high	10	10	10	18.8	18.8	18.8	73776	0	15.232	1265500000	83	647	72649.7	36	2.40779e+06	445.442	164.314	84.5718	2.22696e+06	445.398	164.298	84.2198	2.37214e+06	444.604	164.006	84.295	2.23239e+06	443.04	163.429	84.0142
Q5TA50;J3KST3	Ceramide-1-phosphate transfer protein	CPTP	22.8026	23.5852	23.3302	23.4838	23.3004	low	2	2	2	10.3	10.3	10.3	24365	0.0040883	2.2686	91803000	2	165.5	18970.4	10.5	7.02674e+06	1299.95	158.366	246.809	6.70973e+06	1341.97	163.485	253.751	7.06202e+06	1323.62	161.25	250.952	6.73191e+06	1336.02	162.76	253.35
F8VV49;F5H7C2;F8VVY5;P78560	Death domain-containing protein CRADD	CRADD	21.1503	21.5096	21.5229	21.6136	21.4491	low	1	1	1	9.6	9.6	9.6	13168	0.0040975	2.3006	22800000	5	125.5	14394.7	4.5	1.52077e+07	2813.42	185.236	534.158	1.42782e+07	2855.69	188.019	539.979	1.52016e+07	2849.19	187.591	540.194	1.44569e+07	2869.11	188.902	544.073
H0Y4Z7;A0A7P0TAR1;P43155;A0A7P0TBF3;A0A7P0T9R9;A0A7P0T9E7	Carnitine O-acetyltransferase	CRAT	26.6988	26.5299	26.5999	26.6706	26.6248	high	10	10	10	17.9	17.9	17.9	66219	0	11.461	1081400000	34	588	66337	26.5	3.2599e+06	603.082	199.677	114.502	2.9905e+06	598.11	198.031	113.096	3.19032e+06	597.954	197.98	113.369	3.02933e+06	601.201	199.055	114.006
P16220;E9PAR2;G5E998;P18846	Cyclic AMP-responsive element-binding protein 1;Cyclic AMP-dependent transcription factor ATF-1	CREB1;CREM;ATF1	25.7713	25.7836	25.7942	25.7759	25.7812	low	3	3	3	9.2	9.2	9.2	35136	0	5.4966	667480000	18	270	29340.9	4.5	1.85303e+07	3428.11	602.251	650.864	1.71153e+07	3423.12	601.374	647.274	1.82184e+07	3414.62	599.881	647.398	1.72409e+07	3421.64	601.113	648.849
Q96HD1;A0A669KB87;A0A669KBB3;A0A669KBD3;F8WBY3	Cysteine-rich with EGF-like domain protein 1	CRELD1	25.5101	25.6271	25.4688	25.6912	25.5743	medium	4	4	4	11.4	11.4	11.4	45439	0	54.464	560600000	28	123	13949.9	6	1.37569e+07	2545.02	578.216	483.2	1.27586e+07	2551.76	579.747	482.509	1.34914e+07	2528.66	574.499	479.423	1.28882e+07	2557.79	581.117	485.037
A6PWM2;Q6UXH1	Cysteine-rich with EGF-like domain protein 2	CRELD2	25.2901	25.7365	25.4672	25.2783	25.443	low	2	2	2	9.6	9.6	9.6	25129	0.00023491	4.3601	537040000	13	291	31660.6	13	6.29457e+06	1164.5	146.313	221.092	5.91371e+06	1182.76	148.608	223.647	6.22641e+06	1167	146.628	221.258	5.8528e+06	1161.55	145.943	220.266
Q9NZV1	Cysteine-rich motor neuron 1 protein;Processed cysteine-rich motor neuron 1 protein	CRIM1	25.5736	25.5594	25.4257	25.2653	25.456	medium	3	3	3	3	3	3	113740	0.00045086	3.564	472640000	5	1036	113738	50	1.65493e+06	306.163	174.115	58.1283	1.52699e+06	305.402	173.682	57.7481	1.61623e+06	302.926	172.274	57.4335	1.52094e+06	301.847	171.66	57.2395
K4DIB9;H3BRQ4;P50238	Cysteine-rich protein 1	CRIP1	26.063	26.239	25.995	26.1121	26.1023	low	1	1	1	19.6	19.6	19.6	4753.3	0.00024319	5.0559	802800000	8	49	5113.77	3	2.81101e+07	5200.38	123.595	987.347	2.61265e+07	5225.39	124.189	988.062	2.75402e+07	5161.8	122.678	978.655	2.61987e+07	5199.4	123.572	985.968
P52943;H0YFA4	Cysteine-rich protein 2	CRIP2	30.6222	30.8024	30.9088	30.7613	30.7737	medium	7	7	7	41.8	41.8	41.8	22492	0	323.31	19027000000	129	200	21546.5	9	1.10091e+07	2036.69	229.046	386.688	1.02234e+07	2044.72	229.949	386.633	1.09154e+07	2045.85	230.076	387.884	1.02878e+07	2041.71	229.611	387.173
P46108	Adapter molecule crk	CRK	28.9011	28.9068	28.9662	28.9709	28.9363	high	13	13	13	53.3	53.3	53.3	33830	0	136.1	5487200000	128	304	33830.7	19	4.92175e+06	910.524	154.015	172.873	4.54466e+06	908.946	153.748	171.872	4.8455e+06	908.18	153.619	172.187	4.58952e+06	910.837	154.068	172.723
P46109	Crk-like protein	CRKL	27.9353	27.9676	27.8958	28.1055	27.9761	high	9	9	9	38.3	38.3	38.3	33777	0	55.746	2979200000	67	303	33777	16	5.64928e+06	1045.12	176.505	198.427	5.22144e+06	1044.3	176.367	197.466	5.54139e+06	1038.61	175.406	196.916	5.28727e+06	1049.31	177.213	198.982
Q8IUI8	Cytokine receptor-like factor 3	CRLF3	24.8547	24.808	25.0816	24.961	24.9263	medium	6	6	6	16.3	16.3	16.3	49765	0	9.6484	385020000	26	442	49765.9	20	4.02102e+06	743.89	185.098	141.235	3.70524e+06	741.06	184.394	140.126	3.98589e+06	747.065	185.889	141.64	3.75656e+06	745.528	185.506	141.375
Q5JY65;Q9BZJ0	Crooked neck-like protein 1	CRNKL1	25.3468	25.0916	24.8488	25.1728	25.115	high	9	9	9	11.8	11.8	11.8	99172	0	29.512	432520000	48	842	99812.6	49.5	1.65682e+06	306.513	151.987	58.1947	1.51418e+06	302.841	150.167	57.2638	1.59551e+06	299.043	148.284	56.6973	1.53068e+06	303.779	150.632	57.606
Q5TZA2;B1AKD8;A0A087WW81	Rootletin	CROCC	28.2051	28.2008	28.1532	28.3828	28.2355	medium	6	6	6	3.1	3.1	3.1	228520	0	7.1369	3506800000	29	1311	149064	75	1.21682e+06	225.111	257.212	42.7398	1.12319e+06	224.642	256.676	42.4773	1.19307e+06	223.614	255.502	42.3963	1.13908e+06	226.061	258.298	42.8683
C9JP16;O75718	Cartilage-associated protein	CRTAP	28.4595	28.4402	28.4482	28.4071	28.4388	high	15	15	15	41.1	41.1	41.1	41432	0	38.953	3972000000	76	379.5	43997.4	24	3.83686e+06	709.819	147.046	134.767	3.53978e+06	707.968	146.663	133.869	3.76742e+06	706.119	146.28	133.877	3.56267e+06	707.047	146.472	134.078
P02511;A0A024R3B9;E9PJL7;E9PNH7;E9PRA8	Alpha-crystallin B chain	CRYAB	25.9464	25.3764	25.4318	25.3955	25.5375	medium	6	6	6	36	36	36	20159	0	6.5328	509330000	21	129	15348.4	8	1.04941e+07	1941.42	195.685	368.599	9.47532e+06	1895.09	191.016	358.341	1.01038e+07	1893.74	190.88	359.045	9.55491e+06	1896.27	191.134	359.591
Q9Y4K1;A0A0J9YWL0	Absent in melanoma 1 protein	CRYBG1	24.0109	23.8946	23.9552	24.1356	23.9991	medium	4	4	4	2.6	2.6	2.6	188670	0.00022815	3.7707	177760000	7	1927	210192	84.5	919413	170.092	160.456	32.2937	844691	168.941	159.37	31.9448	901039	168.88	159.313	32.0188	859727	170.622	160.956	32.3552
Q9Y2S2;A0A2R8Y4K2;A0A2R8YFQ7;A0A2R8YCZ4	Lambda-crystallin homolog	CRYL1	26.5513	26.6417	26.708	26.7635	26.6661	medium	6	6	6	21	21	21	35419	0	20.918	1201500000	30	258.5	28473.1	13	6.60849e+06	1222.57	216.511	232.118	6.12172e+06	1224.36	216.829	231.513	6.52977e+06	1223.86	216.739	232.038	6.19667e+06	1229.79	217.79	233.207
Q08257;A6NP24;C9JH92	Quinone oxidoreductase	CRYZ	27.1094	26.7519	26.6398	26.7748	26.819	medium	7	7	7	32.2	32.2	32.2	35206	0	23.816	1253300000	51	243	25982	14	6.26542e+06	1159.1	204.037	220.068	5.70796e+06	1141.61	200.958	215.866	6.04787e+06	1133.54	199.537	214.914	5.75649e+06	1142.43	201.103	216.641
O95825;A6NMA8;A6NND8;A6NHJ8;C9JAL0	Quinone oxidoreductase-like protein 1	CRYZL1	26.1815	26.4213	26.5373	26.2856	26.3564	medium	6	6	6	24.1	24.1	24.1	38696	0	95.502	952430000	35	325	36110.4	18	4.70632e+06	870.67	168.457	165.306	4.38466e+06	876.946	169.672	165.821	4.6858e+06	878.25	169.924	166.512	4.39546e+06	872.323	168.777	165.42
O75390;B4DJV2;A0A0C4DGI3	Citrate synthase, mitochondrial;Citrate synthase	CS	32.0828	32.0293	32.0579	32.0646	32.0587	high	21	21	20	57.9	57.9	56	51712	0	323.31	47293000000	354	453	50431.9	18	5.76711e+06	1066.92	275.862	202.566	5.31533e+06	1063.08	274.871	201.017	5.6606e+06	1060.95	274.32	201.152	5.36182e+06	1064.11	275.136	201.788
O75534;E9PLT0	Cold shock domain-containing protein E1	CSDE1	29.0363	29.114	29.0757	29.1918	29.1045	high	26	26	26	43.7	43.7	43.7	88884	0	323.31	6645200000	221	733	81734.1	42	2.23693e+06	413.832	183.915	78.5704	2.07065e+06	414.137	184.051	78.3087	2.20029e+06	412.396	183.277	78.1885	2.09204e+06	415.187	184.517	78.7324
P55060	Exportin-2	CSE1L	31.7253	31.6488	31.6699	31.6332	31.6693	high	39	39	39	51.7	51.7	51.7	110420	0	323.31	36974000000	418	971	110417	52	1.97406e+06	365.202	201.628	69.3375	1.81806e+06	363.618	200.754	68.7561	1.93572e+06	362.808	200.306	68.7868	1.83105e+06	363.39	200.627	68.91
P41240	Tyrosine-protein kinase CSK	CSK	28.3802	28.2597	28.3341	28.3288	28.3257	high	16	16	16	38.7	38.7	38.7	50704	0	69.054	3691400000	113	450	50704.3	28	3.27957e+06	606.721	153.816	115.192	3.01484e+06	602.977	152.867	114.016	3.21626e+06	602.816	152.826	114.291	3.0453e+06	604.37	153.22	114.607
U3KPX3;A0A590UJ43;P48729;A0A5F9W493;D6REM4;E7ETM0;Q8N752	Casein kinase I isoform alpha;Casein kinase I isoform alpha-like	CSNK1A1;CSNK1A1L	26.5542	26.5573	26.4688	26.5201	26.5251	high	8	8	8	26.9	26.9	26.9	42451	0	19.581	1115800000	81	337	39085.9	19	4.52209e+06	836.587	177.57	158.835	4.17528e+06	835.069	177.248	157.902	4.42772e+06	829.878	176.146	157.341	4.20128e+06	833.786	176.975	158.112
H7BYT1;P48730;H0Y645;B0QY35;B0QY34;A0A669KBC0;P49674;J3QQI9;B0QY36	Casein kinase I isoform delta;Casein kinase I isoform epsilon	CSNK1D;CSNK1E	25.2695	25.3286	25.338	25.085	25.2553	medium	6	6	6	17.3	17.3	17.3	49064	0	7.9793	460580000	21	336	38374.2	18	4.54238e+06	840.341	206.152	159.548	4.20332e+06	840.677	206.235	158.963	4.47403e+06	838.558	205.715	158.987	4.1947e+06	832.481	204.224	157.864
P78368;Q9Y6M4;A0A087WW97;A0A087WZK4;H0YBN6	Casein kinase I isoform gamma-2;Casein kinase I isoform gamma-3	CSNK1G2;CSNK1G3	23.7138	24.2911	23.7712	23.8786	23.9137	medium	3	3	2	7.2	7.2	5.1	47457	0.00022795	3.7437	158920000	19	164	19198.6	7	1.09613e+07	2027.84	481.176	385.007	1.03658e+07	2073.2	491.938	392.018	1.07933e+07	2022.96	480.018	383.544	1.02676e+07	2037.72	483.519	386.414
P68400;E7EU96;A0A2R8YD58;A0A2R8YF43;A0A2R8Y5A0;Q8NEV1;A0A2R8YFU2;A0A2R8YDP2;A0A2R8Y4D6;A0A2R8Y4H0;V9GYA2	Casein kinase II subunit alpha;Casein kinase II subunit alpha 3	CSNK2A1;CSNK2A3	29.6255	29.418	29.5167	29.4106	29.4927	high	13	13	13	50.1	50.1	50.1	45143	0	321.91	8133900000	137	363	41790.7	17	5.63866e+06	1043.15	235.455	198.054	5.16915e+06	1033.85	233.355	195.489	5.51846e+06	1034.31	233.46	196.101	5.20732e+06	1033.44	233.264	195.973
P19784;H3BNI9;H3BSA1	Casein kinase II subunit alpha	CSNK2A2	28.8256	28.7776	28.6626	28.8192	28.7713	high	14	14	14	54.6	54.6	54.6	41213	0	194.21	5362400000	162	299	35377.3	17	5.48642e+06	1014.99	209.153	192.706	5.05662e+06	1011.34	208.402	191.233	5.35879e+06	1004.39	206.969	190.427	5.10261e+06	1012.66	208.675	192.033
Q5SRQ6;P67870;A0A7I2YQ78;Q5SRQ3;N0E472;A0A0G2JM12	Casein kinase II subunit beta	CSNK2B	27.7493	27.7304	27.707	27.8009	27.7469	medium	7	7	7	41.9	41.9	41.9	26925	0	12.74	2635200000	46	232.5	26799.5	10.5	8.5511e+06	1581.95	212.971	300.351	7.88899e+06	1577.82	212.415	298.349	8.38688e+06	1571.93	211.621	298.032	7.96947e+06	1581.62	212.926	299.925
P21291;E9PP21;E9PND2;E9PS42	Cysteine and glycine-rich protein 1	CSRP1	31.3743	31.5235	31.719	31.5218	31.5347	high	10	10	10	49.2	49.2	49.2	20567	0	323.31	32714000000	226	156.5	16760.1	10.5	9.66817e+06	1788.61	183.932	339.587	8.96809e+06	1793.65	184.45	339.158	9.6013e+06	1799.55	185.057	341.187	9.03609e+06	1793.3	184.414	340.066
Q16527;F8VQR7;F8VW96	Cysteine and glycine-rich protein 2	CSRP2	26.524	26.4217	26.6553	26.5786	26.5449	medium	4	4	4	31.6	31.6	31.6	20954	0	18.152	1079500000	36	193	20953.8	11	7.802e+06	1443.37	151.222	274.04	7.17501e+06	1435.03	150.348	271.347	7.70178e+06	1443.53	151.238	273.686	7.27275e+06	1443.35	151.22	273.704
P01034	Cystatin-C	CST3	25.818	25.9433	26.0162	25.8917	25.9173	medium	3	3	3	25.3	25.3	25.3	15799	0	5.7756	705680000	32	146	15799.2	7	1.19339e+07	2207.78	174.404	419.171	1.10709e+07	2214.21	174.911	418.682	1.18126e+07	2214.01	174.896	419.766	1.11332e+07	2209.5	174.54	418.99
P04080;A0A1W2PQG6	Cystatin-B	CSTB	30.8563	29.9423	30.2201	30.0627	30.2703	medium	6	6	6	79.6	79.6	79.6	11139	0	107.56	14191000000	131	76	8637.16	5	1.99679e+07	3694.07	205.741	701.358	1.78883e+07	3577.73	199.261	676.508	1.92099e+07	3600.47	200.528	682.633	1.80974e+07	3591.62	200.035	681.082
Q05048;A0A0A0MSZ9	Cleavage stimulation factor subunit 1	CSTF1	25.6324	25.3805	25.4293	25.6656	25.5269	medium	6	6	6	19.3	19.3	19.3	48357	0	35.833	533280000	45	388	43403.1	15.5	5.35077e+06	989.893	239.341	187.942	4.89129e+06	978.273	236.532	184.98	5.21437e+06	977.318	236.301	185.295	4.984e+06	989.126	239.156	187.569
E9PID8;E7EWR4;P33240;A0A0A0MT56	Cleavage stimulation factor subunit 2	CSTF2	25.1649	25.6512	25.1023	25.332	25.3126	medium	4	4	2	11.6	11.6	5	46665	0.00024624	5.3334	421780000	16	507.5	53812.7	22.5	3.61886e+06	669.489	156.209	127.11	3.40549e+06	681.109	158.92	128.79	3.54594e+06	664.607	155.069	126.007	3.3888e+06	672.543	156.921	127.535
E9PLP8;Q12996	Cleavage stimulation factor subunit 3	CSTF3	26.6291	26.6135	26.4566	26.5136	26.5532	high	11	11	11	18.2	18.2	18.2	86272	0	15.526	1072600000	63	733	84597.4	37	2.3287e+06	430.81	185.834	81.794	2.1486e+06	429.727	185.367	81.2565	2.27265e+06	425.957	183.741	80.7596	2.15688e+06	428.055	184.646	81.1726
Q13363;D6RAX2	C-terminal-binding protein 1	CTBP1	27.7383	27.6199	27.5934	27.6177	27.6423	medium	11	8	8	27.5	22	22	47535	0	28.509	2305500000	30	313	33905.4	16	5.60943e+06	1037.75	246.646	197.027	5.15651e+06	1031.32	245.119	195.011	5.48131e+06	1027.35	244.175	194.781	5.19549e+06	1031.1	245.066	195.528
P56545	C-terminal-binding protein 2	CTBP2	29.9078	29.7424	29.9386	29.9502	29.8848	high	12	12	9	31	31	25.6	48944	0	24.275	10833000000	81	445	48944.9	19	5.09319e+06	942.241	230.585	178.895	4.67603e+06	935.221	228.867	176.84	5.00815e+06	938.666	229.71	177.967	4.74467e+06	941.628	230.435	178.562
A0A2R8Y595;A0A2R8YFL0;P49711	Transcriptional repressor CTCF	CTCF	22.5157	22.6797	22.3665	23.0502	22.653	low	2	2	2	3	3	3	72999	0.0077612	2.0359	62920000	3	725	82613.2	24	3.03553e+06	561.573	204.971	106.621	2.8228e+06	564.569	206.065	106.754	2.96201e+06	555.162	202.631	105.256	2.89083e+06	573.714	209.403	108.794
Q9Y5B0;A0A0J9YWB6;A0A0A0MR03;A0A0J9YWJ4;K7EJD2	RNA polymerase II subunit A C-terminal domain phosphatase	CTDP1	25.5412	25.2361	25.1924	25.1096	25.2698	medium	6	6	6	6.5	6.5	6.5	104400	0	6.5338	474990000	10	805	87580.9	41	2.01566e+06	372.897	194.652	70.7985	1.83862e+06	367.73	191.955	69.5337	1.95293e+06	366.032	191.069	69.3981	1.84338e+06	365.837	190.967	69.3742
E5RK99;Q96CG8	Collagen triple helix repeat-containing protein 1	CTHRC1	25.6492	25.9209	25.9731	26.0323	25.8939	medium	3	3	3	24.8	24.8	24.8	12302	0	11.552	679450000	19	178	19263	7.5	1.10655e+07	2047.12	125.919	388.668	1.03239e+07	2064.81	127.006	390.432	1.10068e+07	2062.99	126.894	391.133	1.04475e+07	2073.41	127.535	393.182
O43310	CBP80/20-dependent translation initiation factor	CTIF	24.6392	24.7202	24.644	24.8872	24.7227	medium	6	6	6	11.4	11.4	11.4	67586	0	8.5295	323100000	25	598	67586.7	37	2.15469e+06	398.617	134.705	75.6817	1.99575e+06	399.156	134.887	75.4759	2.11695e+06	396.774	134.082	75.2266	2.02458e+06	401.798	135.779	76.1933
P35221;G3XAM7	Catenin alpha-1	CTNNA1	32.041	31.8615	31.9335	31.9644	31.9501	high	42	42	35	60.2	60.2	52.2	100070	0	323.31	43781000000	448	873.5	96396.5	45	2.30384e+06	426.211	213.254	80.9206	2.11499e+06	423.004	211.65	79.9854	2.25545e+06	422.734	211.515	80.1486	2.13803e+06	424.313	212.305	80.463
P26232	Catenin alpha-2	CTNNA2	26.9001	26.5073	26.6984	26.4304	26.6341	low	8	1	1	10.7	1.9	1.9	105310	0	87.14	991730000	18	953	105313	48	1.81331e+06	335.462	176.638	63.6911	1.6496e+06	329.926	173.722	62.3853	1.76785e+06	331.343	174.469	62.8212	1.65738e+06	328.923	173.195	62.3741
Q9UBT7	Alpha-catulin	CTNNAL1	23.8115	23.8527	23.5393	23.4636	23.6668	medium	4	4	4	7.5	7.5	7.5	81895	0	5.4741	159690000	21	734	81896.4	39	1.97552e+06	365.471	149.651	69.3885	1.82695e+06	365.396	149.621	69.0923	1.91835e+06	359.553	147.228	68.1696	1.81088e+06	359.387	147.16	68.151
A0A2R8Y543;A0A2R8YCH5;A0A2R8Y5A3;P35222;A0A2R8Y804;B4DGU4;A0A2R8Y750;A0A2R8Y5Z1;A0A2R8Y7Z0;A0A2R8Y5C3	Catenin beta-1	CTNNB1	29.6743	29.6451	29.6799	29.6705	29.6674	high	27	25	25	48.1	46	46	78404	0	295.44	9254400000	281	763	83595.9	42	2.28607e+06	422.923	165.794	80.2965	2.10842e+06	421.691	165.311	79.7371	2.24602e+06	420.966	165.027	79.8133	2.12635e+06	421.995	165.431	80.0235
Q8WYA6;A0A087WUB9	Beta-catenin-like protein 1	CTNNBL1	27.2091	27.325	26.8352	27.2807	27.1625	high	12	12	12	24.2	24.2	24.2	65173	0	78.212	1688800000	83	565.5	65438.1	26	3.3861e+06	626.43	204.131	118.934	3.13936e+06	627.883	204.605	118.726	3.28043e+06	614.843	200.356	116.572	3.15822e+06	626.78	204.246	118.857
C9JZR2;O60716;A0A669KB05;A0A669KB62	Catenin delta-1	CTNND1	31.0064	30.7601	30.802	30.8423	30.8527	high	36	36	36	49.4	49.4	49.4	104850	0	323.31	20769000000	318	926.5	103569	48	2.09011e+06	386.67	202.712	73.4135	1.91426e+06	382.858	200.713	72.3942	2.03957e+06	382.271	200.406	72.477	1.93404e+06	383.829	201.222	72.7859
P17812;A0A3B3IRI2;B4E1E0;A0A3B3IRQ8;A0A3B3ITF6	CTP synthase 1;CTP synthase	CTPS1	29.4663	29.5037	29.5713	29.5327	29.5185	high	23	23	20	48.1	48.1	42.1	66690	0	323.31	8777300000	193	461	51444.3	25	3.81368e+06	705.531	235.259	133.953	3.52526e+06	705.063	235.103	133.32	3.75951e+06	704.635	234.961	133.596	3.55568e+06	705.66	235.302	133.815
Q9NRF8	CTP synthase 2	CTPS2	25.6921	25.3023	25.4633	25.7679	25.5564	high	12	9	9	25.1	19.1	19.1	65677	0	18.688	583100000	35	586	65677.6	34	2.445e+06	452.326	148.537	85.8789	2.22298e+06	444.604	146.001	84.0696	2.38032e+06	446.138	146.505	84.5859	2.28118e+06	452.724	148.668	85.8505
Q6PD62	RNA polymerase-associated protein CTR9 homolog	CTR9	25.2171	25.2219	25.0706	24.9451	25.1137	high	10	10	10	10.6	10.6	10.6	133500	0	12.92	439360000	30	1173	133502	58	1.40678e+06	260.254	173.72	49.4121	1.29899e+06	259.801	173.417	49.1255	1.37384e+06	257.496	171.879	48.8202	1.29454e+06	256.915	171.491	48.7191
A0A7I2V4K5;X6R5C5;X6R8A1;P10619	Carboxypeptidase;Lysosomal protective protein;Lysosomal protective protein 32 kDa chain;Lysosomal protective protein 20 kDa chain	CTSA	28.0967	27.4195	27.4094	27.7089	27.6586	medium	6	6	6	15.8	15.8	15.8	50925	0	30.809	2364600000	47	480.5	54361	20	4.54552e+06	840.922	214.12	159.658	4.09529e+06	819.07	208.556	154.877	4.35581e+06	816.399	207.876	154.786	4.17012e+06	827.602	210.728	156.939
P07858;E9PHZ5;A0A7I2V440;A0A7P0NGZ6;A0A7I2YQK9;A0A7I2V668;A0A7I2V4Z9;E9PR21;E9PSG5;E9PQM1	Cathepsin B;Cathepsin B light chain;Cathepsin B heavy chain	CTSB	31.365	30.9808	31.1048	31.0794	31.1325	high	12	12	12	37.5	37.5	37.5	37821	0	323.31	25621000000	293	323.5	35970.1	17	5.96974e+06	1104.4	208.848	209.683	5.44375e+06	1088.77	205.891	205.874	5.81538e+06	1089.96	206.118	206.652	5.50279e+06	1092.08	206.519	207.093
A0A7I2YQT5;A0A7I2V6E3;A0A7I2V466;A0A7I2V2Q8;P53634;A0A7I2V5C5;H0YCY8	Dipeptidyl peptidase 1;Dipeptidyl peptidase 1 exclusion domain chain;Dipeptidyl peptidase 1 heavy chain;Dipeptidyl peptidase 1 light chain	CTSC	26.0818	25.2086	25.2843	25.4081	25.4957	medium	4	4	4	13.5	13.5	13.5	38535	0	6.9214	525670000	22	419	47128.4	21	4.01862e+06	743.445	143.243	141.151	3.58578e+06	717.167	138.18	135.608	3.82676e+06	717.241	138.194	135.986	3.64176e+06	722.744	139.255	137.055
A0A1B0GV23;A0A1B0GVD5;A0A1B0GWE8;C9JH19;P07339;F8W787;A0A1B0GW44;A0A1B0GVP3;A0A1B0GU92;A0A1B0GU03;H7C469;F8WD96	Cathepsin D;Cathepsin D light chain;Cathepsin D heavy chain	CTSD	31.1568	30.8518	30.8374	30.8624	30.9271	high	15	15	15	41.9	41.9	41.9	43831	0	237.81	22876000000	172	407.5	44034.7	19	5.30589e+06	981.59	215.12	186.365	4.85044e+06	970.103	212.603	183.436	5.1585e+06	966.846	211.889	183.31	4.88918e+06	970.307	212.648	184
A0A7I2V2E4;A0A7I2V439;A0A7I2V673;A0A7I2YQX6;A0A7I2V314;A0A7I2V3T9;E9PKT6;A0A7I2YQ92;A0A7I2V2L7;A0A7I2YQH4;A0A087X0D5;A0A7I2V4X5;A0A7I2V3E8;P09668	Pro-cathepsin H;Cathepsin H mini chain;Cathepsin H;Cathepsin H heavy chain;Cathepsin H light chain	CTSH	23.8359	24.1645	23.9845	24.4253	24.1026	low	1	1	1	5.5	5.5	5.5	26601	0.0062563	2.147	198590000	6	301.5	33906	12	6.42701e+06	1189	158.143	225.744	6.01521e+06	1203.06	160.013	227.485	6.35257e+06	1190.65	158.362	225.742	6.12658e+06	1215.88	161.718	230.569
P07711;A0A7I2V5M3;Q5T8F0;A0A7I2YQA2;A0A7I2V2H7;A0A7I2V484;A0A7I2YQB5	Cathepsin L1;Cathepsin L1 heavy chain;Cathepsin L1 light chain	CTSL	27.7961	27.3151	27.2659	27.0024	27.3449	medium	6	6	6	22.8	22.8	22.8	37564	0	51.508	1850800000	57	258	29570.5	10	8.99378e+06	1663.85	312.504	315.9	8.15938e+06	1631.9	306.504	308.574	8.666e+06	1624.25	305.066	307.95	8.12759e+06	1613	302.954	305.876
Q9UBR2;A0A7P0T8I6;A0A7P0T989	Cathepsin Z	CTSZ	30.4812	30.5485	30.6342	30.6496	30.5784	medium	5	5	4	18.2	18.2	14.2	33868	0	22.781	17020000000	45	303	33867.9	11	8.96599e+06	1658.71	280.886	314.924	8.29569e+06	1659.16	280.963	313.729	8.85145e+06	1659.01	280.936	314.54	8.38671e+06	1664.43	281.854	315.627
Q14247	Src substrate cortactin	CTTN	31.8371	31.7603	31.9026	31.8682	31.8421	high	29	29	29	56.9	56.9	56.9	61585	0	323.31	43238000000	264	550	61586.1	27	3.8153e+06	705.831	217.343	134.01	3.51379e+06	702.769	216.4	132.886	3.75545e+06	703.875	216.741	133.452	3.55266e+06	705.061	217.106	133.701
Q9P2B4;B1AMN7	CTTNBP2 N-terminal-like protein	CTTNBP2NL	27.7104	27.9196	28.0352	27.9762	27.9103	high	19	19	19	36.6	36.6	36.6	70157	0	67.253	2694800000	113	455	50967.6	27	3.32077e+06	614.342	215.502	116.639	3.08887e+06	617.783	216.709	116.816	3.30019e+06	618.547	216.977	117.274	3.11877e+06	618.952	217.119	117.373
H3BSW6;Q2VPK5	Cytoplasmic tRNA 2-thiolation protein 2	CTU2	24.1648	23.717	24.1452	24.2407	24.0669	low	2	2	2	4.3	4.3	4.3	63681	0.0017175	2.8838	190320000	14	550.5	59894.5	27	2.89587e+06	535.735	170.581	101.715	2.62392e+06	524.793	167.097	99.2324	2.84228e+06	532.722	169.621	101.002	2.70235e+06	536.309	170.763	101.701
Q9H467	CUE domain-containing protein 2	CUEDC2	24.4268	24.5622	24.4275	24.5676	24.496	medium	3	3	3	11.1	11.1	11.1	32009	0.0030985	2.3902	214030000	6	287	32009.3	9	8.78179e+06	1624.63	260.014	308.454	8.15228e+06	1630.48	260.951	308.306	8.62652e+06	1616.85	258.769	306.547	8.21635e+06	1630.62	260.972	309.216
A0A590UJ21;A0A590UJ50;Q13616;A0A590UJR3;A0A0C4DGX4;A0A590UJ56;A0A590UJC4;A0A590UK34	Cullin-1	CUL1	28.2949	28.368	28.209	28.3054	28.2944	high	18	18	18	30.1	30.1	30.1	84333	0	59.1	3706700000	107	732	84453	43.5	2.10464e+06	389.359	164.179	73.924	1.94803e+06	389.611	164.286	73.6712	2.06109e+06	386.306	162.892	73.242	1.95857e+06	388.699	163.901	73.7094
A0A0A0MTN0;Q13617;Q5T2B5	Cullin-2	CUL2	28.3063	28.1746	28.1843	28.2107	28.219	high	21	21	21	31.5	31.5	31.5	88505	0	71.185	3268900000	136	745	86983	42	2.18068e+06	403.426	178.526	76.5948	2.00384e+06	400.774	177.353	75.782	2.13284e+06	399.753	176.901	75.7914	2.02173e+06	401.233	177.556	76.0863
Q13618	Cullin-3	CUL3	27.7808	27.7327	27.6495	27.735	27.7245	high	13	13	13	21.4	21.4	21.4	88929	0	48.791	2390900000	93	768	88930.2	44	2.04292e+06	377.94	168.049	71.756	1.88276e+06	376.558	167.435	71.2029	1.99726e+06	374.342	166.449	70.9736	1.89729e+06	376.537	167.425	71.4031
Q13619;A0A0A0MR50	Cullin-4A	CUL4A	27.5029	27.3248	27.3349	27.1849	27.3369	medium	23	14	14	34	22	22	87679	0	31.654	1889800000	84	713	82700.1	44.5	1.99976e+06	369.955	162.186	70.2399	1.83422e+06	366.85	160.825	69.3672	1.95234e+06	365.923	160.419	69.3775	1.83877e+06	364.923	159.98	69.2007
Q13620;K4DI93;A0A669KAX4;A0A7P0TAQ3;A0A7P0T9L3;A0A7P0T9C8;A0A7P0T8P8;A0A7P0T9D0;A0A669KBG9;A0A7P0T9P5;A0A7P0TAF9	Cullin-4B	CUL4B	29.5144	29.537	29.5708	29.5865	29.5522	high	31	31	1	36.8	36.8	1.9	103980	0	160.56	8532200000	307	686	80087.8	45	2.12217e+06	392.601	204.114	74.5396	1.96069e+06	392.144	203.876	74.15	2.08858e+06	391.458	203.519	74.2186	1.97897e+06	392.748	204.189	74.4772
Q93034	Cullin-5	CUL5	27.8081	27.8851	27.8373	27.9915	27.8805	high	18	18	18	22.9	22.9	22.9	90954	0	67.209	2668600000	142	780	90955.3	46	1.95602e+06	361.864	164.565	68.7037	1.81079e+06	362.165	164.702	68.4813	1.9234e+06	360.498	163.943	68.3488	1.83159e+06	363.497	165.308	68.9304
O60888	Protein CutA	CUTA	24.4998	24.7392	24.5509	24.9829	24.6932	low	2	2	1	22.9	22.9	15.1	19116	0	5.5221	318790000	18	179	19116.3	6	1.3212e+07	2444.23	233.619	464.063	1.23165e+07	2463.35	235.447	465.791	1.30052e+07	2437.53	232.979	462.144	1.25329e+07	2487.28	237.734	471.665
A0A2R8YDI1;A0A2R8Y852;Q13948;P39880	Protein CASP;Homeobox protein cut-like 1	CUX1	25.7832	25.8208	25.8413	25.547	25.7481	high	9	9	9	8.6	8.6	8.6	148570	0	11	768090000	38	1409	153985	66	1.26401e+06	233.842	173.71	44.3975	1.16864e+06	233.732	173.628	44.196	1.24443e+06	233.241	173.263	44.2214	1.16508e+06	231.222	171.763	43.8468
Q9P013	Spliceosome-associated protein CWC15 homolog	CWC15	26.2986	25.8784	26.1865	26.0992	26.1157	medium	4	4	4	17.5	17.5	17.5	26624	0	8.0714	773290000	32	229	26624.3	8	1.06366e+07	1967.77	261.95	373.602	9.66278e+06	1932.59	257.266	365.43	1.04037e+07	1949.94	259.576	369.7	9.81965e+06	1948.81	259.426	369.555
Q6UX04;D6REK3	Peptidyl-prolyl cis-trans isomerase CWC27 homolog	CWC27	25.4068	24.8853	25.4187	25.1847	25.2239	medium	4	4	4	16.3	16.3	16.3	53846	0	99.34	462320000	13	426.5	48421.7	18	4.56706e+06	844.907	227.474	160.415	4.12976e+06	825.965	222.375	156.181	4.48829e+06	841.231	226.485	159.494	4.21138e+06	835.79	225.02	158.492
Q69YN2	CWF19-like protein 1	CWF19L1	25.4451	25.5769	25.4932	25.5278	25.5108	high	8	8	8	21.2	21.2	21.2	60618	0	16.5	563930000	55	538	60619.1	27	3.04929e+06	564.119	170.979	107.104	2.82969e+06	565.948	171.533	107.014	3.00097e+06	562.464	170.477	106.641	2.84583e+06	564.784	171.18	107.101
P78310	Coxsackievirus and adenovirus receptor	CXADR	24.3877	24.6207	24.4449	24.4009	24.4635	medium	5	5	5	16.4	16.4	16.4	40029	0	7.5594	273810000	10	365	40029.9	24	3.2879e+06	608.263	121.741	115.485	3.06439e+06	612.888	122.666	115.89	3.23725e+06	606.75	121.438	115.037	3.06023e+06	607.333	121.555	115.169
Q8TB03	Uncharacterized protein CXorf38	CXorf38	25.3194	25.0137	25.1934	25.1693	25.1739	medium	3	3	3	12.9	12.9	12.9	36670	0.00024178	4.9871	423790000	9	319	36669.9	20	4.09621e+06	757.799	138.942	143.876	3.73596e+06	747.204	137	141.288	4.00366e+06	750.397	137.585	142.272	3.78791e+06	751.75	137.833	142.555
P00167	Cytochrome b5	CYB5A	22.8712	22.5411	NaN	22.2742	22.5622	low	1	1	1	15.7	15.7	15.7	15330	0.0086751	1.9588	17824000	1	134	15330.1	6	1.23338e+07	2281.75	174.896	433.215	1.12222e+07	2244.48	172.04	424.407	0	0	0	0	1.11741e+07	2217.6	169.979	420.527
D6RFH4;H3BUX2;O43169	Cytochrome b5 type B	CYB5B	26.6166	26.1302	25.3019	25.4059	25.8637	medium	4	4	4	51.9	51.9	51.9	15208	0	77.141	796200000	42	144	16079.1	5	1.72243e+07	3186.5	242.301	604.991	1.56109e+07	3122.22	237.414	590.378	1.60836e+07	3014.51	229.224	571.539	1.52941e+07	3035.26	230.801	575.581
Q9UHQ9;H7C0R7	NADH-cytochrome b5 reductase 1	CYB5R1	28.1344	27.8905	27.9586	27.8742	27.9644	high	14	14	14	48.9	48.9	48.9	34094	0	32.747	2798400000	84	265.5	29444.3	14.5	6.27811e+06	1161.45	197.993	220.514	5.7457e+06	1149.16	195.897	217.293	6.12841e+06	1148.63	195.808	217.776	5.7862e+06	1148.33	195.756	217.759
P00387;B1AHF3	NADH-cytochrome b5 reductase 3;NADH-cytochrome b5 reductase 3 membrane-bound form;NADH-cytochrome b5 reductase 3 soluble form	CYB5R3	32.3635	32.3323	32.1999	32.3134	32.3023	high	20	20	20	75.1	75.1	75.1	34234	0	323.31	57420000000	285	224	25465.6	11	9.51967e+06	1761.14	301.454	334.371	8.78008e+06	1756.04	300.582	332.048	9.30384e+06	1743.8	298.486	330.616	8.84198e+06	1754.78	300.366	332.761
P08574	Cytochrome c1, heme protein, mitochondrial	CYC1	29.5676	28.7653	28.8424	28.6187	28.9485	high	8	8	8	30.5	30.5	30.5	35422	0	123.95	5761300000	64	325	35422	17	5.62764e+06	1041.11	184.392	197.667	5.05445e+06	1010.91	179.042	191.151	5.3924e+06	1010.68	179.002	191.621	5.06711e+06	1005.62	178.105	190.697
C9JFR7;P99999	Cytochrome c	CYCS	31.3116	31.1194	31.259	31.1091	31.1998	medium	7	7	7	58.4	58.4	58.4	11333	0	236.56	26633000000	156	103	11541	6	1.68855e+07	3123.82	177.011	593.09	1.5493e+07	3098.65	175.585	585.919	1.65586e+07	3103.54	175.862	588.417	1.56061e+07	3097.19	175.502	587.324
Q7L576;A0A0G2JR96;A0A0G2JQT1	Cytoplasmic FMR1-interacting protein 1	CYFIP1	30.3071	30.1868	30.2281	30.299	30.2552	high	38	38	19	34.1	34.1	17.2	145180	0	277.04	13778000000	350	862	100297	44	2.22869e+06	412.308	299.295	78.2812	2.04937e+06	409.88	297.532	77.5037	2.18352e+06	409.253	297.076	77.5925	2.07269e+06	411.347	298.597	78.0042
E7EVJ5;Q96F07;H7C229;E7EW33	Cytoplasmic FMR1-interacting protein 2	CYFIP2	25.0672	24.7652	24.6514	24.9718	24.8639	low	20	1	1	18.3	1.1	1.1	142580	0.00023294	4.2246	346300000	22	1172	136139	63.5	1.27729e+06	236.299	168.458	44.864	1.16499e+06	233.002	166.107	44.058	1.23387e+06	231.261	164.866	43.846	1.18368e+06	234.914	167.47	44.5471
Q6UW02;E9PHG5;F8WBE2;C9J8K7	Cytochrome P450 20A1	CYP20A1	27.1683	27.3337	27.3551	27.3221	27.2948	high	11	11	11	31.8	31.8	31.8	52432	0	97.124	1708200000	42	360	40670.3	21.5	4.08868e+06	756.406	198.299	143.612	3.79765e+06	759.541	199.121	143.621	4.04389e+06	757.937	198.701	143.701	3.82503e+06	759.116	199.01	143.952
Q96SQ9;M0R2G8;M0R057	Cytochrome P450 2S1	CYP2S1	21.4119	21.3006	21.9323	21.8835	21.6321	low	2	2	2	4.4	4.4	4.4	55816	0.0062652	2.1522	18863000	3	187	20495.8	11	6.29829e+06	1165.18	325.179	221.223	5.78433e+06	1156.88	322.863	218.754	6.33711e+06	1187.75	331.477	225.192	5.98801e+06	1188.38	331.653	225.354
A0A0C4DFL7;Q16850	Lanosterol 14-alpha demethylase	CYP51A1	26.5585	27.0095	27.0066	27.222	26.9492	high	9	9	9	22.6	22.6	22.6	57278	0	44.724	1423400000	60	506	57042.1	26	3.30513e+06	611.45	175.113	116.09	3.10311e+06	620.633	177.743	117.355	3.30139e+06	618.772	177.21	117.316	3.15142e+06	625.431	179.117	118.601
Q9H0Q0	Protein FAM49A	CYRIA	28.9964	29.0043	28.9503	28.964	28.9787	high	11	11	9	50.2	50.2	43.3	37312	0	323.31	5763800000	147	323	37312.9	18	5.21231e+06	964.278	179.896	183.078	4.81332e+06	962.678	179.597	182.032	5.11188e+06	958.108	178.745	181.653	4.84334e+06	961.211	179.323	182.275
Q9NUQ9;A0A1W2PRQ0	Protein FAM49B	CYRIB	27.9123	27.9802	28.0129	27.8905	27.949	high	11	9	9	44.1	37.3	37.3	36748	0	63.302	2698900000	103	271	30812.1	16	5.64463e+06	1044.26	191.872	198.263	5.22378e+06	1044.77	191.966	197.555	5.56465e+06	1042.97	191.635	197.742	5.24682e+06	1041.28	191.326	197.46
A0A0D9SFG6;Q99418;M0R2J0;F8W8E2;G5E9B7;O43739	Cytohesin-2;Cytohesin-3	CYTH2;CYTH3	23.7352	23.7509	23.6327	23.7734	23.7231	medium	3	3	3	8.8	8.8	8.8	46560	0.00044964	3.5167	170020000	3	346	40009	16.5	4.65445e+06	861.074	200.458	163.484	4.29982e+06	859.978	200.203	162.612	4.55229e+06	853.225	198.631	161.768	4.33678e+06	860.678	200.366	163.211
Q9NWV4	UPF0587 protein C1orf123	CZIB	29.0331	28.7149	28.8601	28.9469	28.8887	medium	5	5	5	45	45	45	18048	0	119.06	5330400000	61	160	18048.4	10	9.39403e+06	1737.9	156.828	329.958	8.57753e+06	1715.53	154.81	324.388	9.17269e+06	1719.22	155.142	325.956	8.71288e+06	1729.16	156.039	327.902
Q9Y4D1	Disheveled-associated activator of morphogenesis 1	DAAM1	22.742	23.3221	22.7654	23.6404	23.1175	medium	3	3	3	2.6	2.6	2.6	123470	0.0054678	2.1725	62445000	3	1078	123473	60	1.22641e+06	226.887	140.069	43.0769	1.1611e+06	232.224	143.364	43.9111	1.20593e+06	226.025	139.537	42.8534	1.18594e+06	235.362	145.3	44.6319
P98082	Disabled homolog 2	DAB2	30.0371	30.1103	30.0515	30.1503	30.0873	high	22	22	22	39.6	39.6	39.6	82447	0	323.31	12215000000	253	770	82447.9	30	3.23964e+06	599.333	247.066	113.79	2.99812e+06	599.633	247.19	113.384	3.18379e+06	596.731	245.993	113.138	3.02503e+06	600.348	247.485	113.845
F5GXX5;P61803	Dolichyl-diphosphooligosaccharide--protein glycosyltransferase subunit DAD1	DAD1	27.295	27.6506	27.7737	27.6912	27.6026	medium	3	3	3	35.3	35.3	35.3	9554.1	0	18.708	2320500000	36	99	11025.5	5.5	1.60576e+07	2970.65	141.91	564.01	1.50175e+07	3003.54	143.481	567.936	1.60498e+07	3008.19	143.703	570.339	1.51544e+07	3007.55	143.672	570.324
Q14118	Dystroglycan;Alpha-dystroglycan;Beta-dystroglycan	DAG1	26.5218	26.5229	26.5229	26.5602	26.532	high	10	10	10	14.1	14.1	14.1	97440	0	17.153	1109100000	49	895	97441.5	41	2.09304e+06	387.214	188.65	73.5166	1.93237e+06	386.481	188.293	73.0792	2.05607e+06	385.364	187.749	73.0633	1.94988e+06	386.973	188.533	73.3821
P51397;B4DQ75	Death-associated protein 1	DAP	24.9749	27.4257	27.8129	26.6772	26.7227	medium	5	5	5	51	51	51	11164	0	6.3546	1289100000	17	153	17194.1	8.5	9.50702e+06	1758.8	98.1762	333.927	9.63813e+06	1927.66	107.602	364.498	1.03999e+07	1949.22	108.806	369.564	9.44672e+06	1874.8	104.651	355.52
P51398;V9GYL9;V9GZ03;V9GYJ9	28S ribosomal protein S29, mitochondrial	DAP3	27.5175	27.6742	27.6133	27.7333	27.6346	medium	7	7	7	21.6	21.6	21.6	45566	0	20.945	2240000000	94	282.5	32351.3	15.5	5.74429e+06	1062.69	242.113	201.764	5.33333e+06	1066.68	243.022	201.698	5.66222e+06	1061.26	241.786	201.21	5.38554e+06	1068.82	243.508	202.681
O43293	Death-associated protein kinase 3	DAPK3	27.6429	27.4867	27.4977	27.6338	27.5653	high	10	10	10	27.5	27.5	27.5	52535	0	32.739	2162300000	56	454	52535.7	20	4.47212e+06	827.342	217.322	157.08	4.10533e+06	821.078	215.677	155.257	4.36984e+06	819.029	215.138	155.284	4.15881e+06	825.358	216.801	156.514
P14868	Aspartate--tRNA ligase, cytoplasmic	DARS1	30.6161	30.3251	30.2846	30.4202	30.4115	high	27	27	27	55.3	55.3	55.3	57136	0	218.97	15645000000	295	501	57136.2	37	2.67736e+06	495.312	141.501	94.0403	2.44825e+06	489.657	139.885	92.5888	2.60148e+06	487.589	139.294	92.4447	2.47469e+06	491.126	140.305	93.1329
Q6PI48;A0A3B3ITS3;A0A3B3ISK7;A0A3B3ITK9	Aspartate--tRNA ligase, mitochondrial	DARS2	26.2215	26.2796	26.3702	26.4538	26.3313	high	9	9	2	17.7	17.7	6	73562	0	13.29	925150000	45	553	63257	30.5	2.78174e+06	514.623	189.283	97.7066	2.57379e+06	514.766	189.336	97.3364	2.74798e+06	515.047	189.439	97.6506	2.61064e+06	518.108	190.565	98.2494
Q9UER7	Death domain-associated protein 6	DAXX	24.5254	24.9923	25.0034	24.4917	24.7532	low	2	2	2	4.1	4.1	4.1	81372	0.0039119	2.3497	242900000	6	740	81372.6	22	3.60705e+06	667.305	271.5	126.695	3.39342e+06	678.695	276.134	128.334	3.61224e+06	677.034	275.458	128.363	3.35085e+06	665.01	270.566	126.107
K7EQ02;K7EQ55;K7EK33;Q96EP5	DAZ-associated protein 1	DAZAP1	28.1933	28.2943	28.381	28.391	28.3149	medium	7	7	7	34.3	34.3	34.3	35020	0	145.58	3704900000	56	406	43283.8	10	9.12232e+06	1687.63	295.504	320.415	8.45188e+06	1690.4	295.99	319.636	9.02043e+06	1690.68	296.038	320.545	8.54555e+06	1695.95	296.961	321.605
A0A0A0MTI5;B8ZWD1;P07108	Acyl-CoA-binding protein	DBI	27.6003	27.3018	27.0515	26.9326	27.2215	medium	3	3	3	30.8	30.8	30.8	15958	0	9.7477	1594500000	28	97	11149.7	5	1.78609e+07	3304.26	263.647	627.349	1.63108e+07	3262.22	260.292	616.849	1.71957e+07	3222.96	257.16	611.058	1.62132e+07	3217.67	256.738	610.171
Q16643;D6R9W4	Drebrin	DBN1	31.5181	31.4493	31.5639	31.5282	31.5149	high	26	26	26	40.7	40.7	40.7	71428	0	323.31	32690000000	383	483	53950.3	23.5	4.33962e+06	802.83	286.723	152.426	3.99759e+06	799.53	285.544	151.182	4.26897e+06	800.123	285.756	151.7	4.03823e+06	801.427	286.222	151.976
B4DDD6		DBNL	24.8815	24.9158	24.8868	25.0536	24.9344	low	16	1	1	46.3	3.2	3.2	45746	0	20.108	350900000	21	406	45746.5	18	4.47263e+06	827.437	189.26	157.098	4.13483e+06	826.979	189.155	156.372	4.39437e+06	823.626	188.388	156.156	4.18946e+06	831.44	190.175	157.667
Q9UJU6;H0Y5J4	Drebrin-like protein	DBNL	30.107	30.0707	30.161	30.1275	30.1166	high	18	18	3	49.1	49.1	8.4	48207	0	323.31	13176000000	185	394.5	44183.7	17	5.73031e+06	1060.11	255.523	201.273	5.28384e+06	1056.79	254.722	199.826	5.63893e+06	1056.89	254.748	200.382	5.33425e+06	1058.64	255.168	200.75
Q9UK59	Lariat debranching enzyme	DBR1	23.6685	23.5712	23.4874	23.8266	23.6384	medium	3	3	3	6.1	6.1	6.1	61554	0.0010874	3.0373	143870000	14	544	61554.9	23	3.32968e+06	615.991	189.583	116.952	3.06132e+06	612.273	188.439	115.774	3.24568e+06	608.331	187.226	115.337	3.11813e+06	618.824	190.456	117.348
A0A7P0Z494;P11182;A0A7P0T9W1;Q5VVL7	Lipoamide acyltransferase component of branched-chain alpha-keto acid dehydrogenase complex, mitochondrial	DBT	25.2844	25.0587	25.354	25.0997	25.1992	medium	4	4	4	9.9	9.9	9.9	58209	0	7.887	408140000	26	401	44862.6	24	3.40879e+06	630.626	183.541	119.731	3.1189e+06	623.79	181.551	117.952	3.35765e+06	629.317	183.16	119.316	3.14786e+06	624.725	181.823	118.467
P61962	DDB1- and CUL4-associated factor 7	DCAF7	25.438	25.7189	25.8768	25.4592	25.6232	medium	5	5	5	16.4	16.4	16.4	38926	0	8.2047	541820000	21	342	38926.2	15	5.4872e+06	1015.13	197.575	192.734	5.12171e+06	1024.36	199.371	193.695	5.48302e+06	1027.67	200.015	194.842	5.10872e+06	1013.88	197.331	192.263
Q5TAQ9;V9GY54;V9GYQ9;Q5TAQ8	DDB1- and CUL4-associated factor 8	DCAF8	24.715	24.9573	24.9138	25.1786	24.9412	medium	4	4	4	10.7	10.7	10.7	66851	0	9.8633	325540000	15	314.5	35022	18.5	4.32262e+06	799.686	267.299	151.829	4.02978e+06	805.969	269.399	152.4	4.28023e+06	802.234	268.151	152.1	4.09656e+06	813.003	271.75	154.171
K7ESP4;Q8WVC6	Dephospho-CoA kinase domain-containing protein	DCAKD	24.1526	24.6791	23.953	24.6752	24.365	medium	3	3	3	15.8	15.8	15.8	24177	0.00066667	3.3505	231100000	8	220	25363.8	12.5	6.25192e+06	1156.61	139.816	219.594	5.89758e+06	1179.54	142.588	223.037	6.09044e+06	1141.52	137.992	216.427	5.94168e+06	1179.19	142.546	223.611
P81605	Dermcidin;Survival-promoting peptide;DCD-1	DCD	27.6508	28.7296	28.4696	28.2851	28.2838	medium	6	6	6	42.7	42.7	42.7	11284	0	8.5682	5438300000	30	110	11283.9	5	1.78936e+07	3310.31	186.768	628.498	1.71639e+07	3432.83	193.68	649.109	1.80972e+07	3391.92	191.372	643.093	1.70274e+07	3379.25	190.657	640.811
Q96JQ0	Protocadherin-16	DCHS1	28.4551	28.4205	28.4301	28.3676	28.4183	high	39	39	39	18.7	18.7	18.7	346180	0	221.75	3861300000	275	3298	346181	120	767253	141.942	245.687	26.9492	707466	141.495	244.914	26.7552	753004	141.134	244.289	26.7584	711542	141.213	244.425	26.7783
P27707;D6RFG8;D6RCP9	Deoxycytidine kinase	DCK	24.6085	24.6937	24.4796	24.6655	24.6118	low	2	2	2	6.5	6.5	6.5	30518	0.0091869	1.8962	242170000	7	260	30518.6	13	6.12491e+06	1133.11	172.901	215.133	5.67411e+06	1134.84	173.165	214.586	5.98496e+06	1121.75	171.167	212.678	5.71091e+06	1133.39	172.944	214.925
Q9NPI6;A0A087WT55	mRNA-decapping enzyme 1A	DCP1A	24.3263	24.546	24.566	24.6065	24.5112	medium	4	4	4	9.6	9.6	9.6	63278	0	7.4948	264680000	18	421	46167.4	19	4.14268e+06	766.396	242.48	145.508	3.85906e+06	771.823	244.197	145.943	4.10942e+06	770.219	243.69	146.03	3.89812e+06	773.621	244.766	146.703
Q96C86;A0A3B3ITF0	m7GpppX diphosphatase	DCPS	27.1033	27.1755	26.9538	27.0363	27.0672	high	9	9	9	36.8	36.8	36.8	38608	0	67.25	1597500000	106	290.5	33602.9	15.5	5.65782e+06	1046.7	202.054	198.727	5.23722e+06	1047.46	202.202	198.063	5.52698e+06	1035.91	199.972	196.404	5.25018e+06	1041.95	201.138	197.586
P32321;D6RBJ9	Deoxycytidylate deaminase	DCTD	27.439	27.3586	27.5956	27.7133	27.5266	medium	4	4	4	23	23	23	20016	0	12.881	1905000000	18	173.5	19496.4	11	8.07115e+06	1493.16	149.436	283.493	7.42944e+06	1485.91	148.71	280.969	7.97346e+06	1494.45	149.564	283.341	7.58325e+06	1504.97	150.618	285.39
E7EX90;A0A7P0Z4C3;Q14203;Q6AWB1	Dynactin subunit 1	DCTN1	31.0338	30.9801	31.0528	30.9942	31.0152	high	52	52	52	49.2	49.2	49.2	139090	0	323.31	23440000000	555	1258.5	139429	61	1.64613e+06	304.534	211.788	57.8191	1.51708e+06	303.421	211.014	57.3734	1.61797e+06	303.252	210.897	57.4953	1.52936e+06	303.517	211.081	57.5564
Q13561;A0A7I2V4Y9;A0A7I2V4H4;A8K8J9;H0YI98;F8W1I6;F8VW18;A0A7I2V390	Dynactin subunit 2	DCTN2	30.8575	30.8171	30.5862	30.5569	30.7044	high	16	16	16	55.6	55.6	55.6	44230	0	323.31	18707000000	222	314.5	34372.5	17	5.87315e+06	1086.53	240.287	206.29	5.41499e+06	1083.02	239.509	204.786	5.71842e+06	1071.79	237.027	203.207	5.41029e+06	1073.73	237.455	203.612
O75935;X6RA56;X6RLR1;X6RCK5;A0A0A0MRV8	Dynactin subunit 3	DCTN3	27.8998	27.747	27.7165	27.8703	27.8084	medium	6	6	6	42.5	42.5	42.5	21119	0	7.7945	2524100000	29	160	18143.2	9	1.00304e+07	1855.62	195.944	352.31	9.20932e+06	1841.89	194.495	348.282	9.78802e+06	1834.55	193.719	347.822	9.32092e+06	1849.83	195.333	350.786
Q9UJW0	Dynactin subunit 4	DCTN4	27.8936	28.0036	28.0916	28.0111	28	high	10	10	10	38.3	38.3	38.3	52337	0	135.47	2878600000	119	460	52337.1	24	3.76056e+06	695.705	182.056	132.087	3.48544e+06	697.098	182.42	131.814	3.72019e+06	697.267	182.464	132.199	3.513e+06	697.19	182.444	132.209
H3BUD2;H3BS05;H3BR94;Q9BTE1	Dynactin subunit 5	DCTN5	24.8517	25.0401	25.0614	25.1038	25.0142	low	2	2	2	39.6	39.6	39.6	6023.9	0.0020907	2.547	376880000	6	115	12663.7	5.5	1.46201e+07	2704.73	81.4651	513.522	1.35997e+07	2719.98	81.9243	514.317	1.44824e+07	2714.41	81.7567	514.64	1.37384e+07	2726.52	82.1214	517.033
O00399;E5RK00	Dynactin subunit 6	DCTN6	26.7838	26.5241	26.3293	26.526	26.5408	medium	4	4	4	23.7	23.7	23.7	20747	0	20.55	1072900000	35	180	19574.1	6	1.44437e+07	2672.09	277.189	507.325	1.32052e+07	2641.08	273.972	499.398	1.39472e+07	2614.1	271.173	495.622	1.3307e+07	2640.91	273.955	500.798
Q9H773	dCTP pyrophosphatase 1	DCTPP1	25.7935	25.2222	25.13	24.5341	25.17	medium	6	6	6	39.4	39.4	39.4	18681	0.00024372	5.1237	402890000	19	170	18680.9	11	7.58712e+06	1403.62	131.105	266.492	6.84929e+06	1369.88	127.954	259.029	7.26104e+06	1360.92	127.117	258.025	6.71332e+06	1332.33	124.446	252.651
Q96GG9;C9JVE2	DCN1-like protein 1;DCN1-like protein	DCUN1D1	26.4931	26.7357	26.4931	26.7494	26.6178	medium	7	7	7	22	22	22	30124	0	166.81	1179000000	35	251.5	29214.8	13	6.594e+06	1219.89	183.74	231.609	6.14331e+06	1228.68	185.064	232.33	6.47722e+06	1214.01	182.854	230.171	6.19341e+06	1229.14	185.134	233.084
E9PM04;Q9BTE7;H0YCN4	DCN1-like protein;DCN1-like protein 5	DCUN1D5	27.4054	27.7054	27.7426	27.7753	27.6572	medium	6	6	6	52	52	52	17855	0	11.194	2549000000	47	195	22822.4	11	8.06125e+06	1491.33	133.139	283.145	7.52361e+06	1504.74	134.336	284.53	8.01594e+06	1502.41	134.128	284.85	7.6002e+06	1508.34	134.657	286.028
Q7Z4W1;J3KS22;J3QS36;J3QL34	L-xylulose reductase	DCXR	27.4042	27.3797	27.4403	27.2312	27.3638	high	9	9	9	43.9	43.9	43.9	25913	0	18.164	1740700000	41	224	23642.9	14	6.33356e+06	1171.71	151.812	222.462	5.84192e+06	1168.4	151.384	220.932	6.22959e+06	1167.6	151.28	221.372	5.8546e+06	1161.91	150.542	220.333
Q9BW61	DET1- and DDB1-associated protein 1	DDA1	22.3295	22.1817	22.326	22.2782	22.2789	low	1	1	1	15.7	15.7	15.7	11835	0.0077442	2.0218	43357000	6	102	11835.3	7	1.03215e+07	1909.47	112.993	362.533	9.46569e+06	1893.17	112.028	357.977	1.01371e+07	1899.97	112.431	360.226	9.57948e+06	1901.14	112.5	360.516
O94760;B4DYP1	N(G),N(G)-dimethylarginine dimethylaminohydrolase 1	DDAH1	30.1912	30.1948	30.3112	30.2733	30.2426	high	17	17	16	59.6	59.6	56.8	31121	0	214.65	14183000000	141	235	25828.3	14.5	6.73708e+06	1246.36	193.94	236.635	6.2204e+06	1244.1	193.588	235.245	6.64408e+06	1245.29	193.773	236.101	6.28422e+06	1247.17	194.066	236.502
O95865;A0A140T971;Q5SSV3;Q5SRR8;H0Y7N1	N(G),N(G)-dimethylarginine dimethylaminohydrolase 2	DDAH2	29.3267	29.1068	28.7935	29.033	29.065	high	10	9	9	44.9	42.1	42.1	29644	0	295.07	6160500000	132	226	23568.9	13	7.29926e+06	1350.36	200.151	256.381	6.68816e+06	1337.65	198.267	252.935	7.03965e+06	1319.43	195.565	250.157	6.72214e+06	1334.08	197.737	252.983
Q16531;A0A7P0TAK7;A0A7P0Z4B9;A0A7P0T965;A0A7P0Z3Z5;A0A7P0T870;A0A7P0TB30;F5GY55	DNA damage-binding protein 1	DDB1	30.6242	30.3565	30.4349	30.4607	30.4691	high	39	39	39	33.2	33.2	33.2	126970	0	323.31	15913000000	422	1076.5	119991	51	1.94292e+06	359.44	228.19	68.2435	1.77802e+06	355.609	225.758	67.2416	1.89671e+06	355.496	225.687	67.4006	1.79775e+06	356.781	226.502	67.6568
Q92466;A0A087X0X5	DNA damage-binding protein 2	DDB2	27.0796	26.9282	26.7892	26.7249	26.8805	high	11	11	11	34.7	34.7	34.7	47863	0	69.562	1482500000	72	327	36418.4	15	5.8413e+06	1080.64	258.614	205.171	5.36255e+06	1072.53	256.672	202.803	5.67635e+06	1063.9	254.608	201.712	5.3627e+06	1064.28	254.699	201.821
O94830	Phospholipase DDHD2	DDHD2	23.5639	24.296	23.9435	24.358	24.0403	low	1	1	1	1.7	1.7	1.7	81031	0.0018927	2.6108	126320000	2	711	81031.8	33	2.31043e+06	427.43	173.175	81.1521	2.19925e+06	439.858	178.21	83.1721	2.30608e+06	432.223	175.117	81.9475	2.2217e+06	440.92	178.641	83.6121
Q5TDH0;H0YII4;H0YI90	Protein DDI1 homolog 2	DDI2	26.6887	27.1583	26.9198	27.0299	26.9492	medium	7	7	7	27.1	27.1	27.1	44522	0	17.583	1436600000	46	103	11736.2	6	1.43925e+07	2662.61	592.724	505.525	1.35209e+07	2704.22	601.987	511.339	1.426e+07	2672.73	594.975	506.737	1.35598e+07	2691.08	599.061	510.312
P39656;A0A0C4DGS1	Dolichyl-diphosphooligosaccharide--protein glycosyltransferase 48 kDa subunit	DDOST	30.7454	30.7612	30.558	30.866	30.7327	high	16	16	16	50.4	50.4	50.4	50800	0	323.31	18912000000	234	447.5	49800.2	23	4.32525e+06	800.173	203.244	151.921	3.99513e+06	799.038	202.956	151.089	4.22276e+06	791.463	201.032	150.058	4.03935e+06	801.65	203.619	152.018
Q96HY6;A0A0A0MRX2	DDRGK domain-containing protein 1	DDRGK1	28.145	28.1193	28.1129	28.0188	28.099	high	8	8	8	41.1	41.1	41.1	35610	0	292.22	3105000000	95	306	34775.1	12.5	7.28534e+06	1347.79	239.974	255.892	6.71969e+06	1343.96	239.292	254.128	7.14817e+06	1339.77	238.545	254.014	6.74681e+06	1338.97	238.404	253.911
P30046;J3KQ18;B5MC82;A6NHG4	D-dopachrome decarboxylase;D-dopachrome decarboxylase-like protein	DDT;DDTL	28.6533	28.7225	28.4619	28.5316	28.5923	medium	6	6	6	50	50	50	12712	0	48.996	4517900000	75	133	14194	7	1.32445e+07	2450.23	155.737	465.203	1.22568e+07	2451.41	155.811	463.533	1.2923e+07	2422.14	153.951	459.227	1.22684e+07	2434.79	154.755	461.711
A0A7I2V430;A0A7I2V4F0;Q92499;A0A7I2YQ77;A0A7I2V2M5;A0A087WZ71;A0A087X2G1;A0A7I2V4J3	ATP-dependent RNA helicase DDX1	DDX1	30.9583	30.7936	30.9172	30.8875	30.8891	high	30	30	30	51.1	51.1	51.1	77860	0	323.31	22482000000	312	687	76660.4	37.5	2.67119e+06	494.17	192.38	93.8235	2.45292e+06	490.592	190.988	92.7655	2.6204e+06	491.136	191.199	93.1172	2.47919e+06	492.021	191.544	93.3025
A0A1X7SBZ2;A0A5H1ZRQ2;Q92841	Probable ATP-dependent RNA helicase DDX17	DDX17	30.2913	30.3565	30.3738	30.486	30.3769	medium	27	19	19	43.8	33.3	33.3	80253	0	231.15	15428000000	258	729	80272.4	37	2.64896e+06	490.058	196.643	93.0427	2.45078e+06	490.164	196.686	92.6846	2.60914e+06	489.025	196.229	92.717	2.48004e+06	492.188	197.498	93.3342
Q9NVP1	ATP-dependent RNA helicase DDX18	DDX18	25.3963	25.9475	25.8548	25.788	25.7467	medium	5	5	5	9	9	9	75406	0	18.817	655000000	46	670	75406.8	34	2.41686e+06	447.119	168.577	84.8903	2.27967e+06	455.94	171.903	86.2132	2.41692e+06	452.998	170.794	85.8865	2.28296e+06	453.076	170.823	85.9174
I3L0H8;Q9NUU7	ATP-dependent RNA helicase DDX19A	DDX19A	29.0363	29.1062	29.1609	29.2365	29.135	high	19	19	3	46.5	46.5	9.2	50519	0	108.95	6323300000	135	462.5	52247.5	27.5	3.41639e+06	632.033	159.648	119.998	3.16161e+06	632.332	159.724	119.567	3.3703e+06	631.687	159.561	119.765	3.20001e+06	635.075	160.417	120.43
Q9UHI6;A0A7P0T9T8	Probable ATP-dependent RNA helicase DDX20	DDX20	25.0107	24.7226	25.2354	25.1788	25.0369	medium	5	5	5	7.4	7.4	7.4	92239	0	8.22	376320000	17	789	87766.6	40.5	1.99816e+06	369.659	170.485	70.1838	1.82345e+06	364.696	168.196	68.96	1.98041e+06	371.184	171.188	70.3748	1.87129e+06	371.376	171.277	70.4244
Q9NR30	Nucleolar RNA helicase 2	DDX21	28.6828	29.0466	29.0188	29.0533	28.9504	high	27	27	26	42.1	42.1	40.2	87343	0	197.12	5825000000	176	783	87344.4	40	2.32017e+06	429.232	187.452	81.4943	2.16915e+06	433.837	189.463	82.0337	2.30578e+06	432.168	188.734	81.9371	2.18623e+06	433.879	189.481	82.2769
Q9BUQ8	Probable ATP-dependent RNA helicase DDX23	DDX23	27.999	28.0454	28.0617	28.0772	28.0458	high	19	19	19	23.5	23.5	23.5	95581	0	31.702	3032400000	116	820	95582.5	44	2.05896e+06	380.908	182.038	72.3195	1.90399e+06	380.803	181.988	72.0056	2.02704e+06	379.923	181.567	72.0317	1.92071e+06	381.184	182.17	72.2843
G3V529;Q9GZR7;A0A1W2PRR2;F5GYL3;A0A087WXU8	ATP-dependent RNA helicase DDX24	DDX24	26.3224	26.7937	26.6224	26.4415	26.545	high	11	11	11	18.4	18.4	18.4	91480	0	31.242	1121200000	78	609	68973.4	34	2.50499e+06	463.423	211.97	87.9858	2.35401e+06	470.81	215.349	89.025	2.48867e+06	466.446	213.352	88.4361	2.34081e+06	464.558	212.489	88.0946
B7Z6D5;Q96GQ7	Probable ATP-dependent RNA helicase DDX27	DDX27	26.1623	26.7942	26.6074	26.8222	26.5965	high	10	10	10	15.7	15.7	15.7	86604	0	40.759	1152500000	88	780.5	88219.9	38	2.22767e+06	412.119	178.456	78.2453	2.10626e+06	421.259	182.413	79.6553	2.22545e+06	417.111	180.617	79.0824	2.12456e+06	421.641	182.579	79.9563
O00148	ATP-dependent RNA helicase DDX39A	DDX39A	26.4574	26.0764	25.9677	26.1998	26.1753	low	15	4	4	34.4	11.5	11.5	49129	0	63.239	859490000	65	427	49129.5	19	4.5056e+06	833.536	204.754	158.256	4.09966e+06	819.945	201.415	155.042	4.34389e+06	814.166	199.996	154.362	4.15052e+06	823.713	202.341	156.202
Q13838;Q5STU3;A0A0G2JJZ9;A0A140T9X3;F6WLT2;F6TRA5;A0A0A0MT12;F6S4E6	Spliceosome RNA helicase DDX39B	DDX39B	31.6293	31.4801	31.4224	31.4815	31.5033	high	20	20	9	52.6	52.6	29.7	48991	0	323.31	32833000000	268	307	35450.4	15	6.82272e+06	1262.2	309.183	239.643	6.26901e+06	1253.82	307.13	237.084	6.65806e+06	1247.9	305.68	236.597	6.31718e+06	1253.71	307.102	237.742
A0A2R8Y4A4;O00571;A0A0D9SF53;A0A2R8YFS5;A0A0D9SG12;A0A2R8YF78;A0A0D9SFB3;A0A2U3TZJ9;A0A2R8YFR4;A0A2R8YCW1;A0A2R8Y5G6;A0A2R8Y645;F6S8Q4;A0A2R8YDH3;O15523	ATP-dependent RNA helicase DDX3X;ATP-dependent RNA helicase DDX3Y	DDX3X;DDX3Y	31.9086	31.875	31.8525	31.8422	31.8695	high	33	33	7	56.3	56.3	15.4	73243	0	323.31	42140000000	373	660	73127.3	39	2.64729e+06	489.749	179.354	92.9841	2.44141e+06	488.289	178.819	92.33	2.59584e+06	486.532	178.175	92.2444	2.45752e+06	487.72	178.61	92.4869
Q9UJV9	Probable ATP-dependent RNA helicase DDX41	DDX41	23.9088	23.6882	23.9914	23.8683	23.8642	medium	3	3	3	4.7	4.7	4.7	69837	0.00067024	3.4296	162690000	9	622	69837.6	42	1.84191e+06	340.753	118.986	64.6957	1.68476e+06	336.957	117.66	63.7148	1.81554e+06	340.283	118.822	64.5162	1.71053e+06	339.472	118.538	64.3744
Q86XP3;A0A0A0MSJ0	ATP-dependent RNA helicase DDX42	DDX42	28.7572	28.7597	28.9767	28.9606	28.8636	high	24	24	24	36.8	36.8	36.8	102970	0	140.09	5304800000	195	823	90394.7	41	2.26946e+06	419.85	216.16	79.7131	2.09534e+06	419.075	215.761	79.2424	2.24628e+06	421.016	216.76	79.8227	2.1261e+06	421.946	217.239	80.0141
A0A0C4DG89		DDX46	29.3342	29.3205	29.3182	29.3928	29.3414	high	35	35	1	35.2	35.2	1.9	117460	0	323.31	7422100000	256	1032	117461	53	1.79084e+06	331.306	194.576	62.9019	1.65253e+06	330.512	194.11	62.4961	1.75817e+06	329.53	193.533	62.4774	1.66926e+06	331.282	194.562	62.8213
Q9H0S4	Probable ATP-dependent RNA helicase DDX47	DDX47	25.6013	25.8847	25.928	25.9776	25.8479	high	8	8	8	21.1	21.1	21.1	50646	0	13.308	680930000	43	455	50646.5	20	4.14182e+06	766.238	194.034	145.478	3.86606e+06	773.224	195.804	146.208	4.1204e+06	772.277	195.564	146.42	3.90957e+06	775.893	196.479	147.133
J3KTA4;P17844;A0A0G2JLI4;A0A7I2V507;A0A7I2V2S0;A0A7I2V5F5	Probable ATP-dependent RNA helicase DDX5	DDX5	31.0841	31.3199	31.3512	31.2689	31.256	high	31	30	23	54.9	53.1	42.5	69086	0	323.31	28859000000	302	462.5	52218.4	24.5	4.10516e+06	759.456	262.339	144.191	3.81865e+06	763.741	263.819	144.415	4.06713e+06	762.293	263.319	144.527	3.84154e+06	762.393	263.354	144.574
Q9BQ39	ATP-dependent RNA helicase DDX50	DDX50	23.654	23.5504	23.6823	23.7697	23.6641	medium	5	4	4	9.9	7.9	7.9	82564	0.00023073	3.9888	153150000	6	737	82565	39	1.96245e+06	363.053	149.876	68.9296	1.8038e+06	360.766	148.931	68.2168	1.93001e+06	361.737	149.332	68.5837	1.8345e+06	364.076	150.298	69.0401
Q9Y2R4	Probable ATP-dependent RNA helicase DDX52	DDX52	23.4593	24.0811	24.0343	24.5249	24.0249	medium	3	3	3	6.8	6.8	6.8	67497	0.00023889	4.7296	180880000	13	599	67498.1	28	2.71092e+06	501.521	169.256	95.2191	2.56905e+06	513.818	173.406	97.1572	2.72819e+06	511.338	172.569	96.9474	2.63638e+06	523.216	176.578	99.2181
Q8TDD1	ATP-dependent RNA helicase DDX54	DDX54	24.6729	25.2846	24.7503	25.0346	24.9356	medium	5	5	5	6.7	6.7	6.7	98594	0	13.257	380960000	36	881	98594.8	46	1.73549e+06	321.065	158.275	60.9577	1.64192e+06	328.389	161.886	62.0948	1.71011e+06	320.521	158.007	60.7694	1.63811e+06	325.099	160.264	61.6489
Q9NY93;H7C3E9;H7BZN7;F8WDT8;G3V0G3	Probable ATP-dependent RNA helicase DDX56	DDX56	24.1845	25.0475	25.1719	25.4682	24.968	medium	6	6	6	11.7	11.7	11.7	61589	0	6.2223	328350000	19	375	41653.2	22	3.55692e+06	658.031	202.637	124.934	3.40092e+06	680.195	209.463	128.617	3.63658e+06	681.597	209.894	129.228	3.48445e+06	691.524	212.951	131.135
O95786;B3KWW1;A0A7P0TB70;A2A376;A0A7P0T9I8	Probable ATP-dependent RNA helicase DDX58	DDX58	27.8275	27.908	27.9666	27.999	27.9253	high	20	20	20	23.1	23.1	23.1	106600	0	121.19	2699900000	141	854	98058	46	1.95738e+06	362.116	193.008	68.7515	1.81228e+06	362.463	193.193	68.5376	1.93233e+06	362.172	193.038	68.6663	1.83208e+06	363.594	193.796	68.9487
P26196	Probable ATP-dependent RNA helicase DDX6	DDX6	29.0572	28.8292	29.0002	29.0804	28.9917	high	11	11	11	35.6	35.6	35.6	54416	0	323.31	5894200000	169	483	54416.8	28	3.3578e+06	621.193	169.014	117.94	3.07559e+06	615.129	167.364	116.314	3.29187e+06	616.987	167.87	116.978	3.12609e+06	620.404	168.8	117.648
Q16698	2,4-dienoyl-CoA reductase, mitochondrial	DECR1	29.5175	29.4874	29.4998	29.4474	29.488	high	11	11	11	37.3	37.3	37.3	36067	0	178.28	8294300000	77	335	36067.7	22	4.34127e+06	803.135	144.833	152.484	4.00376e+06	800.765	144.406	151.416	4.26183e+06	798.784	144.049	151.446	4.02888e+06	799.572	144.191	151.624
A0A0J9YWI0;Q4VXZ8;Q9NUI1	Peroxisomal 2,4-dienoyl-CoA reductase	DECR2	25.28	25.6445	25.7065	25.5681	25.5498	medium	4	4	4	19.7	19.7	19.7	25141	0	5.9772	534260000	28	280	29484	18	4.54427e+06	840.69	105.679	159.614	4.25576e+06	851.165	106.996	160.946	4.5391e+06	850.753	106.944	161.299	4.27548e+06	848.512	106.662	160.904
O15121	Sphingolipid delta(4)-desaturase DES1	DEGS1	27.8049	27.6465	27.9575	27.7828	27.7979	medium	3	3	3	14.9	14.9	14.9	37866	0	67.915	2516700000	59	323	37866	10	8.99665e+06	1664.38	315.117	316	8.25838e+06	1651.7	312.717	312.318	8.88584e+06	1665.45	315.32	315.763	8.36247e+06	1659.62	314.215	314.715
H0Y993;P35659;A0A494C028;B4DFG0;H0Y8X0;A0A494C198	Protein DEK	DEK	28.8181	28.5796	28.7258	28.6298	28.6883	high	14	14	14	43.7	43.7	43.7	43247	0	59.903	4935900000	75	361	41087.4	20	4.66224e+06	862.515	186.506	163.758	4.26856e+06	853.725	184.605	161.43	4.56501e+06	855.61	185.013	162.22	4.30872e+06	855.109	184.904	162.155
Q6NSW5;Q8TCE6;A0A3B3IRE4	Protein FAM45B;Protein FAM45A	DENND10P1;DENND10	24.8896	25.0689	25.1053	24.8645	24.9821	medium	5	5	5	18.5	18.5	18.5	40514	0	47.72	378500000	15	357	40513.1	20	4.02668e+06	744.936	150.902	141.434	3.74421e+06	748.853	151.695	141.6	3.98966e+06	747.773	151.476	141.774	3.74205e+06	742.647	150.438	140.829
H0YAY3;E9PF32;A2RUS2	DENN domain-containing protein 3	DENND3	24.711	24.8347	24.9448	24.3737	24.7161	medium	6	6	6	6.3	6.3	6.3	135890	0	6.166	322190000	19	1203	135891	64	1.24931e+06	231.122	157.036	43.881	1.15914e+06	231.831	157.517	43.8366	1.2388e+06	232.185	157.758	44.0212	1.14631e+06	227.496	154.572	43.1403
Q5VZ89	DENN domain-containing protein 4C	DENND4C	25.3476	25.5257	25.5125	25.4853	25.4678	high	11	11	11	6.8	6.8	6.8	212710	0	9.1402	557890000	25	1909	212711	92	891471	164.922	175.403	31.3123	828791	165.761	176.295	31.3435	881384	165.196	175.694	31.3204	833798	165.476	175.992	31.3793
O43583;F8VVL1	Density-regulated protein	DENR	28.222	27.7573	28.4709	28.2935	28.1859	medium	7	7	7	26.8	26.8	26.8	22092	0	90.833	3516300000	59	179	19931.2	8.5	1.07431e+07	1987.47	219.536	377.342	9.75467e+06	1950.96	215.504	368.906	1.06459e+07	1995.34	220.405	378.307	1.00191e+07	1988.39	219.637	377.06
Q9Y315;E9PPM8;G3V158;E9PML7	Deoxyribose-phosphate aldolase	DERA	28.3069	28.3989	28.3184	28.3601	28.3461	high	12	12	12	47.2	47.2	47.2	35230	0	323.31	3650500000	121	255.5	28272.6	15	6.10604e+06	1129.62	198.982	214.47	5.65543e+06	1131.1	199.244	213.879	6.00035e+06	1124.63	198.104	213.225	5.69084e+06	1129.4	198.945	214.17
Q9BUN8;B4E1G1;E5RGY0	Derlin-1	DERL1	25.9841	25.9741	25.486	25.7073	25.7879	medium	3	3	3	13.1	13.1	13.1	28800	0.00023116	4.043	579170000	10	151	17221.3	9	9.34165e+06	1728.21	248.862	328.119	8.62089e+06	1724.21	248.286	326.028	9.00035e+06	1686.92	242.916	319.832	8.59751e+06	1706.26	245.702	323.56
I3L1T3;Q9GZP9	Derlin-2	DERL2	26.1629	26.29	26.1194	26.2967	26.2173	medium	3	3	3	19	19	19	18038	0	66.368	873300000	35	198.5	22802.7	5.5	1.53916e+07	2847.44	256.811	540.617	1.42785e+07	2855.75	257.56	539.99	1.50938e+07	2829	255.148	536.367	1.43912e+07	2856.09	257.591	541.603
O00273	DNA fragmentation factor subunit alpha	DFFA	27.1251	26.8678	26.6898	27.0386	26.9303	medium	6	6	6	23.6	23.6	23.6	36521	0	52.367	1376400000	54	331	36521.9	18	4.87594e+06	902.049	164.719	171.264	4.45876e+06	891.765	162.841	168.623	4.71272e+06	883.295	161.294	167.469	4.52138e+06	897.313	163.854	170.158
A0A0A0MR74;O75907	Diacylglycerol O-acyltransferase 1	DGAT1	23.0911	23.3134	23.41	23.6943	23.3772	low	2	2	2	11.1	11.1	11.1	33529	0	11.892	127770000	31	401.5	44403.9	14.5	5.15271e+06	953.253	159.808	180.985	4.80279e+06	960.572	161.035	181.633	5.13136e+06	961.759	161.234	182.345	4.91853e+06	976.132	163.644	185.105
P23743;G3V4E1	Diacylglycerol kinase alpha;Diacylglycerol kinase	DGKA	27.5619	28.0134	27.8408	27.795	27.8027	high	16	16	16	27.3	27.3	27.3	82629	0	83.257	2485100000	93	640	72018.4	35	2.548e+06	471.38	194.748	89.4966	2.39085e+06	478.177	197.557	90.418	2.52821e+06	473.856	195.771	89.841	2.39033e+06	474.385	195.99	89.9582
H0YB62;H0YB09;Q7Z3D6;H0YB11;A0A0C4DGD4	UPF0317 protein C14orf159, mitochondrial	DGLUCY	26.2923	26.1002	26.1696	25.9097	26.118	medium	6	6	6	12.8	12.8	12.8	54199	0	9.3502	819530000	53	506	54199.2	22	3.86692e+06	715.381	193.865	135.823	3.54386e+06	708.783	192.077	134.023	3.78072e+06	708.612	192.03	134.35	3.54486e+06	703.513	190.649	133.408
A0A0A0MTI1;Q15392	Delta(24)-sterol reductase	DHCR24	26.7338	26.6537	26.5101	26.9546	26.713	medium	7	7	7	13.4	13.4	13.4	61446	0	11.27	1198600000	44	522	60774	21.5	4.02329e+06	744.31	228.674	141.315	3.70316e+06	740.645	227.548	140.048	3.91898e+06	734.526	225.668	139.263	3.77357e+06	748.904	230.086	142.016
Q9UBM7;E9PM00;E9PJ54	7-dehydrocholesterol reductase	DHCR7	27.6293	27.5407	27.6106	27.6054	27.5965	high	8	8	8	18.5	18.5	18.5	54489	0	118.87	2315200000	63	258	29188.9	11	8.12711e+06	1503.52	409.626	285.459	7.47889e+06	1495.8	407.523	282.839	7.9778e+06	1495.26	407.376	283.495	7.55372e+06	1499.11	408.426	284.278
P00374;B4DM58	Dihydrofolate reductase	DHFR	27.2248	27.3387	27.0796	27.4038	27.2617	medium	7	7	7	45.5	45.5	45.5	21452	0	53.329	1802600000	64	158	17976.3	11.5	7.65996e+06	1417.09	151.997	269.05	7.10126e+06	1420.27	152.339	268.558	7.48418e+06	1402.74	150.458	265.954	7.17252e+06	1423.46	152.68	269.932
Q02127;I3NI32;J3QRQ3;I3L449	Dihydroorotate dehydrogenase (quinone), mitochondrial	DHODH	25.7875	25.9475	25.7942	25.9034	25.8581	high	8	8	8	26.1	26.1	26.1	42867	0	16.192	672110000	38	293	32028.3	17	4.90816e+06	908.011	194.619	172.396	4.55933e+06	911.881	195.448	172.426	4.82251e+06	903.873	193.732	171.37	4.58635e+06	910.207	195.089	172.604
Q96LJ7;H0YNC2	Dehydrogenase/reductase SDR family member 1	DHRS1	25.6856	25.785	25.9083	25.6781	25.7643	medium	5	5	5	22.4	22.4	22.4	33909	0	17.342	616310000	56	230	24867	12	6.92577e+06	1281.27	217.233	243.262	6.4186e+06	1283.74	217.652	242.741	6.86211e+06	1286.15	218.06	243.848	6.44081e+06	1278.24	216.72	242.395
Q9BTZ2	Dehydrogenase/reductase SDR family member 4	DHRS4	26.4119	26.0163	26.158	26.0165	26.1507	medium	4	4	3	13.3	13.3	10.8	29537	0	13.737	829140000	41	278	29537.2	13	6.57377e+06	1216.15	179.607	230.899	5.978e+06	1195.62	176.575	226.078	6.3953e+06	1198.66	177.024	227.26	6.02372e+06	1195.47	176.553	226.698
Q9Y394;H0YJ66;H0YJE4	Dehydrogenase/reductase SDR family member 7	DHRS7	26.6089	26.558	26.7661	26.998	26.7328	medium	5	5	5	16.2	16.2	16.2	38298	0	10.536	1249000000	38	339	38298.8	17	5.06451e+06	936.935	179.414	177.887	4.6666e+06	933.335	178.724	176.483	5.00421e+06	937.928	179.604	177.827	4.78016e+06	948.67	181.661	179.897
Q6IAN0;A0A0C4DGQ8;J3KRS1	Dehydrogenase/reductase SDR family member 7B	DHRS7B	25.0847	24.6305	24.7571	24.7666	24.8097	medium	3	3	3	12.6	12.6	12.6	35119	0	16.733	314000000	20	310	33524.1	15	5.411e+06	1001.04	175.777	190.057	4.90497e+06	981.01	172.26	185.498	5.24575e+06	983.199	172.645	186.41	4.96974e+06	986.295	173.188	187.032
O43143	Pre-mRNA-splicing factor ATP-dependent RNA helicase DHX15	DHX15	30.2172	30.2535	30.1838	30.29	30.2361	high	23	23	22	34.6	34.6	33.5	90932	0	111.68	13431000000	266	795	90932.8	39	2.50697e+06	463.79	210.867	88.0554	2.31721e+06	463.45	210.712	87.6331	2.45985e+06	461.044	209.618	87.4119	2.33773e+06	463.945	210.937	87.9785
O60231;A0A140T947	Putative pre-mRNA-splicing factor ATP-dependent RNA helicase DHX16	DHX16	26.5995	26.2787	26.3516	26.6329	26.4657	high	11	10	10	14.2	13.4	13.4	119260	0	73.835	958150000	52	855	98098.3	42.5	2.02509e+06	374.641	223.399	71.1296	1.84701e+06	369.408	220.278	69.8509	1.97069e+06	369.361	220.25	70.0293	1.8862e+06	374.336	223.216	70.9857
A0A087WYN9;Q7Z478	ATP-dependent RNA helicase DHX29	DHX29	27.649	27.7331	27.7498	27.8574	27.7474	high	23	23	23	22.8	22.8	22.8	155290	0	53.707	2466600000	150	1369.5	155264	71	1.26003e+06	233.106	180.995	44.2576	1.1668e+06	233.363	181.195	44.1264	1.24223e+06	232.828	180.779	44.1431	1.18098e+06	234.377	181.982	44.4452
H7BXY3;Q7L2E3	Putative ATP-dependent RNA helicase DHX30	DHX30	26.5306	26.5569	26.7965	26.7077	26.6479	high	16	16	16	16.2	16.2	16.2	130550	0	27.309	1196100000	66	1180	132244	74.5	1.15226e+06	213.168	139.145	40.4722	1.06482e+06	212.967	139.014	40.2697	1.1432e+06	214.267	139.863	40.6241	1.07905e+06	214.148	139.785	40.609
Q7L7V1	Putative pre-mRNA-splicing factor ATP-dependent RNA helicase DHX32	DHX32	21.8688	20.8461	21.655	21.8595	21.5573	low	1	1	1	1.6	1.6	1.6	84418	0.0002266	3.6287	24313000	7	743	84418.6	38	1.86209e+06	344.486	145.404	65.4044	1.63868e+06	327.742	138.337	61.9723	1.81123e+06	339.476	143.289	64.3631	1.73147e+06	343.628	145.042	65.1626
Q9H2U1;E7EWK3	ATP-dependent RNA helicase DHX36	DHX36	26.9065	26.9303	26.8987	26.9532	26.9222	high	11	11	11	13.5	13.5	13.5	114760	0	32.497	1523900000	70	902.5	103096	42.5	2.04846e+06	378.966	217.45	71.9507	1.89281e+06	378.567	217.222	71.5829	2.0116e+06	377.03	216.34	71.4832	1.90889e+06	378.838	217.377	71.8395
Q8IY37	Probable ATP-dependent RNA helicase DHX37	DHX37	NaN	23.1472	22.8282	22.5565	22.8439	low	1	1	1	1	1	1	129540	0.004881	2.2101	48413000	9	1157	129545	54	0	0	0	0	1.28044e+06	256.092	165.871	48.4241	1.34362e+06	251.832	163.112	47.7463	1.25729e+06	249.523	161.616	47.3172
Q92620	Pre-mRNA-splicing factor ATP-dependent RNA helicase PRP16	DHX38	27.3593	27.2086	27.1879	27.329	27.2712	high	19	19	19	20.2	20.2	20.2	140500	0	37.033	1925100000	95	1227	140503	59	1.50042e+06	277.578	194.998	52.7011	1.37755e+06	275.515	193.549	52.0969	1.46461e+06	274.509	192.843	52.0457	1.39422e+06	276.697	194.379	52.4703
Q6P158;A0A087WZ11;H7C109	Putative ATP-dependent RNA helicase DHX57	DHX57	24.2247	23.8039	23.5799	24.1832	23.9479	medium	6	6	6	4.3	4.3	4.3	155600	0.00023245	4.1711	155190000	7	665	74934.5	39	2.0098e+06	371.813	289.27	70.5926	1.82322e+06	364.649	283.697	68.9511	1.92166e+06	360.173	280.215	68.2872	1.86642e+06	370.409	288.179	70.2412
Q08211	ATP-dependent RNA helicase A	DHX9	31.8669	31.7621	31.7535	31.7988	31.7953	high	47	47	47	47.6	47.6	47.6	140960	0	323.31	39649000000	499	1270	140958	61	1.69032e+06	312.71	220.398	59.3713	1.55537e+06	311.08	219.249	58.8217	1.65448e+06	310.095	218.555	58.7927	1.56906e+06	311.396	219.472	59.0505
Q9NR28;A0A024RBT2	Diablo homolog, mitochondrial	DIABLO	26.9333	27.0822	26.828	26.7611	26.9011	high	8	8	8	33.5	33.5	33.5	27131	0	24.35	1519300000	43	202.5	23025	11.5	7.57793e+06	1401.92	190.177	266.169	7.03463e+06	1406.95	190.859	266.038	7.41463e+06	1389.71	188.521	263.482	7.00432e+06	1390.08	188.571	263.602
A0A0G2JH68;O60610;A0A2R8Y5N1;A0A140T8Z0;H9KV28	Protein diaphanous homolog 1	DIAPH1	30.0241	29.9207	29.9523	29.981	29.9695	high	35	35	35	28.9	28.9	28.9	141360	0	251.55	12288000000	245	1263	140300	59	1.64656e+06	304.613	215.301	57.834	1.51487e+06	302.979	214.145	57.2899	1.61354e+06	302.421	213.751	57.3377	1.52951e+06	303.547	214.547	57.5621
A6NML8;K4DI95;C9J6U3;O60879	Protein diaphanous homolog 2	DIAPH2	28.107	27.8599	27.8455	27.9001	27.9281	high	23	23	23	26.6	26.6	26.6	124850	0	100.57	2994900000	121	1101	125554	54	1.68414e+06	311.567	194.496	59.1543	1.54113e+06	308.231	192.413	58.2831	1.63893e+06	307.182	191.758	58.2403	1.55515e+06	308.634	192.665	58.5267
Q9NSV4	Protein diaphanous homolog 3	DIAPH3	23.0048	23.0272	23.2281	23.0627	23.0807	low	2	2	2	2.1	2.1	2.1	136920	0.006255	2.1438	64562000	2	1193	136926	64	1.16305e+06	215.164	147.301	40.8512	1.07477e+06	214.958	147.16	40.6461	1.15354e+06	216.206	148.014	40.9917	1.08465e+06	215.26	147.367	40.8199
Q9BTC0	Death-inducer obliterator 1	DIDO1	24.1331	23.4589	23.9731	23.9457	23.8777	medium	5	5	5	2.4	2.4	2.4	243870	0	9.1926	166810000	18	2240	243873	113	691024	127.84	155.881	24.2717	620133	124.029	151.234	23.4524	674288	126.38	154.102	23.9612	637834	126.585	154.351	24.0044
A0A7P0T9J1;A0A7P0Z4I0;A0A7P0T9Y7;A0A494C0G7;Q9UNQ2	Probable dimethyladenosine transferase	DIMT1	24.9007	25.4905	25.3131	25.601	25.3263	medium	3	3	3	12	12	12	31311	0	5.983	476800000	38	285	32217.8	18	4.47608e+06	828.075	129.639	157.219	4.2302e+06	846.054	132.454	159.979	4.46963e+06	837.733	131.151	158.831	4.28098e+06	849.604	133.01	161.111
A0A494C143;Q14689	Disco-interacting protein 2 homolog A	DIP2A	23.3674	23.8228	23.8929	23.7426	23.7064	medium	7	5	5	6.9	5.8	5.8	171470	0	6.1121	138670000	8	1576	170923	78.5	963164	178.185	152.767	33.8304	906519	181.307	155.443	34.2831	967384	181.315	155.45	34.3764	910369	180.672	154.899	34.261
Q9P265	Disco-interacting protein 2 homolog B	DIP2B	26.6473	26.8377	26.6906	26.8987	26.7686	high	13	13	11	11.8	11.8	10.7	171490	0	24.663	1220400000	60	1576	171492	80	1.07776e+06	199.386	170.964	37.8556	1.0021e+06	200.423	171.852	37.8977	1.0604e+06	198.748	170.416	37.6817	1.01205e+06	200.851	172.22	38.0876
Q9Y2L1;G3V1J5	Exosome complex exonuclease RRP44	DIS3	27.2972	27.1574	27.0594	27.0067	27.1302	high	17	17	17	23.9	23.9	23.9	109000	0	72.543	1646300000	113	877	99793.3	45.5	1.94118e+06	359.118	195.72	68.1825	1.78292e+06	356.589	194.341	67.427	1.8902e+06	354.275	193.08	67.169	1.78657e+06	354.562	193.236	67.236
Q8IYB7	DIS3-like exonuclease 2	DIS3L2	26.3305	26.0388	26.3019	25.6867	26.0895	high	11	11	11	13.8	13.8	13.8	99278	0	9.0122	818550000	26	885	99279.2	50	1.70392e+06	315.225	156.475	59.8489	1.55563e+06	311.13	154.442	58.8312	1.67192e+06	313.365	155.551	59.4126	1.54632e+06	306.882	152.333	58.1944
O60832;C9IYT0;H7C0M1	H/ACA ribonucleoprotein complex subunit 4	DKC1	27.9385	28.2529	27.7866	27.8215	27.9499	high	15	15	15	35.6	35.6	35.6	57673	0	28.322	3031000000	79	258	29722.5	17	5.31757e+06	983.751	283.679	186.776	4.96442e+06	992.901	286.318	187.746	5.19502e+06	973.69	280.778	184.607	4.92597e+06	977.608	281.908	185.385
F6SYF8;Q9UBP4	Dickkopf-related protein 3	DKK3	27.7452	27.9086	27.9663	27.8681	27.872	medium	7	7	7	23.6	23.6	23.6	39950	0	130.09	2484600000	76	357	39170.2	20.5	4.37918e+06	810.148	161.827	153.815	4.06666e+06	813.345	162.466	153.795	4.33591e+06	812.67	162.331	154.079	4.09178e+06	812.056	162.208	153.991
H0YDD4;A0A7P0TBK2;A0A7P0TAG1;A0A7P0TAX2;A0A7P0TBE2;P10515;A0A7P0TA47;A0A7P0Z4G4;A0A7P0T997;E9PEJ4	Acetyltransferase component of pyruvate dehydrogenase complex;Dihydrolipoyllysine-residue acetyltransferase component of pyruvate dehydrogenase complex, mitochondrial	DLAT	28.1848	28.3164	28.3158	28.3961	28.3033	high	11	11	11	27.1	27.1	27.1	55717	0	147.83	3525800000	87	586.5	62329.5	31.5	2.8951e+06	535.594	149.208	101.688	2.68524e+06	537.056	149.616	101.551	2.85705e+06	535.491	149.18	101.527	2.71336e+06	538.493	150.016	102.115
Q96QB1	Rho GTPase-activating protein 7	DLC1	25.4991	25.2854	25.3204	24.3753	25.12	medium	4	4	4	3.2	3.2	3.2	170590	0.0015191	3.0054	408610000	3	1528	170591	79	1.04438e+06	193.21	164.798	36.6829	956086	191.22	163.101	36.1576	1.01869e+06	190.931	162.855	36.1997	928715	184.313	157.21	34.9514
E9PEX6;P09622	Dihydrolipoyl dehydrogenase;Dihydrolipoyl dehydrogenase, mitochondrial	DLD	30.3438	30.2264	30.1701	30.3568	30.2743	high	15	15	15	41.8	41.8	41.8	51815	0	154.46	14187000000	153	497.5	52996.4	21.5	4.56658e+06	844.817	218.871	160.398	4.19954e+06	839.922	217.603	158.82	4.46004e+06	835.935	216.57	158.49	4.24988e+06	843.432	218.512	159.941
Q12959;A0A590UJD9;A0A0C4DFT3;A0A590UJC5;A0A590UJ08;A0A590UJ64;A0A590UK48;A0A590UJS9;A0A590UJ68;A0A590UJ18;A0A590UJR5;A0A590UKA8;E7EQD7;A0A590UJ81;A0A590UJR4;A0A590UK81;A0A590UJ29;C9JUA9;A0A590UJX2;A0A590UK02;A0A590UJL2;A0A590UJ25;A0A590UK70	Disks large homolog 1	DLG1	26.3948	26.4222	26.2603	26.3731	26.3626	high	11	11	11	19.1	19.1	19.1	100450	0	30.391	944220000	69	833	91864.3	37	2.30822e+06	427.02	214.471	81.0744	2.13315e+06	426.637	214.278	80.6722	2.25579e+06	422.797	212.35	80.1604	2.14545e+06	425.786	213.851	80.7423
Q9Y2H0;F8WF49;A0A0B4J2C2	Disks large-associated protein 4	DLGAP4	26.4449	26.5751	26.623	26.6549	26.5745	medium	7	7	7	8	8	8	108010	0	11.76	1086700000	43	285	31662.4	14	6.11186e+06	1130.7	610.632	214.675	5.67024e+06	1134.07	612.452	214.439	6.04407e+06	1132.83	611.782	214.779	5.73071e+06	1137.32	614.208	215.671
P36957;Q86SW4	Dihydrolipoyllysine-residue succinyltransferase component of 2-oxoglutarate dehydrogenase complex, mitochondrial	DLST	29.9008	29.9907	29.9642	29.954	29.9525	high	11	11	11	28.7	28.7	28.7	48755	0	292.4	11709000000	123	366	39190.2	18.5	5.22962e+06	967.481	235.848	183.687	4.84251e+06	968.517	236.1	183.136	5.14791e+06	964.862	235.209	182.934	4.87352e+06	967.2	235.779	183.411
A0A2R8YDJ1;A0A5K1VW60;Q99766	ATP synthase subunit s, mitochondrial	DMAC2L	23.0093	23.1256	23.0313	23.3017	23.117	low	1	1	1	5.9	5.9	5.9	21515	0.0070295	2.1038	103370000	4	200	23226.1	12	6.20414e+06	1147.77	123.471	217.916	5.75661e+06	1151.34	123.855	217.706	6.10011e+06	1143.33	122.994	216.77	5.84476e+06	1159.95	124.782	219.963
Q5TG40;Q9NPF5;Q5TG37;Q5TG38;Q5TG39	DNA methyltransferase 1-associated protein 1	DMAP1	23.0704	24.2621	23.5398	23.6884	23.6402	low	2	2	2	7.6	7.6	7.6	35389	0.010121	1.8657	127870000	5	285	33135.7	17	4.39101e+06	812.338	143.739	154.231	4.26318e+06	852.65	150.872	161.227	4.40103e+06	824.875	145.958	156.393	4.19417e+06	832.375	147.285	157.844
Q08495;E5RJC0;E5RGQ0;E5RFK4;E5RGQ7	Dematin	DMTN	24.3104	24.3454	24.6364	24.1955	24.3719	medium	4	4	4	11.6	11.6	11.6	45514	0	6.5192	272580000	17	201	22158	13	6.05073e+06	1119.39	254.739	212.527	5.59407e+06	1118.83	254.612	211.558	6.02329e+06	1128.93	256.911	214.041	5.60209e+06	1111.79	253.01	210.83
Q86Y56;H0Y650;E9PGY2	Dynein assembly factor 5, axonemal	DNAAF5	26.6429	26.7251	26.6716	26.7135	26.6883	high	17	17	17	26	26	26	93520	0	45.277	1217500000	124	657	72472.7	35	2.46305e+06	455.664	213.069	86.5127	2.2809e+06	456.187	213.313	86.2599	2.42204e+06	453.957	212.27	86.0683	2.29732e+06	455.927	213.192	86.458
A0A087WYC6;A0A0C4DFR0;Q96DT5	Dynein heavy chain 11, axonemal	DNAH11	24.9145	25.9806	25.216	25.5234	25.4086	medium	3	3	3	0.6	0.6	0.6	521050	0.0074104	2.0751	442860000	9	4523	521056	239	337298	62.4002	162.568	11.8473	324718	64.9445	169.197	12.2803	335334	62.8509	163.742	11.9163	321440	63.793	166.197	12.0971
Q9P225	Dynein heavy chain 2, axonemal	DNAH2	25.131	25.2638	25.1965	24.9987	25.1475	medium	3	3	3	0.8	0.8	0.8	507690	0.0093768	1.8928	383100000	2	4427	507698	230	353541	65.4052	166.028	12.4179	328115	65.624	166.583	12.4088	348187	65.2598	165.659	12.373	327152	64.9266	164.813	12.3121
P31689	DnaJ homolog subfamily A member 1	DNAJA1	29.8165	29.7467	29.8271	29.6685	29.7647	high	15	15	15	48.9	48.9	48.9	44868	0	323.31	9922200000	175	397	44868.2	21	4.59406e+06	849.902	190.667	161.363	4.2313e+06	846.274	189.853	160.021	4.51432e+06	846.108	189.816	160.418	4.25242e+06	843.935	189.328	160.036
O60884	DnaJ homolog subfamily A member 2	DNAJA2	29.3054	29.4294	29.3946	29.4064	29.3839	high	16	16	16	43.9	43.9	43.9	45745	0	264.28	7346900000	122	412	45745.6	22	4.31006e+06	797.363	182.377	151.388	3.99589e+06	799.191	182.795	151.118	4.24663e+06	795.935	182.05	150.906	4.02327e+06	798.458	182.627	151.413
Q96EY1	DnaJ homolog subfamily A member 3, mitochondrial	DNAJA3	26.2264	26.2959	26.2953	26.333	26.2876	medium	5	5	5	15.4	15.4	15.4	52488	0	20.403	900280000	55	480	52488.7	22	3.85722e+06	713.587	187.274	135.482	3.57043e+06	714.097	187.408	135.028	3.79887e+06	712.014	186.861	134.995	3.60277e+06	715.007	187.646	135.588
M0QXK0;P25685;M0R080;A0A7I2V3K7	DnaJ homolog subfamily B member 1	DNAJB1	27.1457	27.4874	27.4884	27.5174	27.4097	high	13	12	12	40.3	35.9	35.9	30629	0	22.074	2122100000	88	273	30407	13	6.75641e+06	1249.94	191.422	237.314	6.31603e+06	1263.23	193.457	238.862	6.72057e+06	1259.62	192.905	238.819	6.37124e+06	1264.44	193.642	239.777
Q9UBS4;A0A7P0T9E8	DnaJ homolog subfamily B member 11	DNAJB11	29.458	29.3938	29.4678	29.4649	29.4461	high	14	14	14	46.1	46.1	46.1	40513	0	242.92	7565100000	153	260	29372.2	11	8.66502e+06	1603.03	324.718	304.352	7.98211e+06	1596.45	323.384	301.87	8.51442e+06	1595.84	323.261	302.564	8.06254e+06	1600.09	324.123	303.427
J3KPS0;Q9NXW2;V9GYN7	DnaJ homolog subfamily B member 12	DNAJB12	26.279	26.2189	26.4101	26.3248	26.3082	medium	7	7	7	17.6	17.6	17.6	45489	0	7.392	828330000	39	375	41859.8	18	4.72385e+06	873.913	198.767	165.922	4.35108e+06	870.23	197.929	164.551	4.66333e+06	874.038	198.796	165.714	4.40202e+06	873.625	198.702	165.667
Q8TBM8	DnaJ homolog subfamily B member 14	DNAJB14	20.2253	22.9199	23.428	23.4662	22.5099	medium	3	3	3	9	9	9	42515	0.0041085	2.3206	99246000	14	379	42515.7	18	3.63565e+06	672.596	142.977	127.699	3.8036e+06	760.733	161.713	143.846	4.13677e+06	775.346	164.819	147.002	3.924e+06	778.758	165.545	147.677
P25686;C9JRD2;C9JXB9	DnaJ homolog subfamily B member 2	DNAJB2	23.3713	23.9557	23.7498	24.0187	23.7739	medium	4	3	3	15.4	12.3	12.3	35580	0.00045147	3.5913	138150000	11	244	26883.6	13	5.81699e+06	1076.14	191.446	204.317	5.50454e+06	1100.92	195.855	208.173	5.80653e+06	1088.3	193.609	206.338	5.56117e+06	1103.67	196.343	209.29
Q9UDY4	DnaJ homolog subfamily B member 4	DNAJB4	31.0522	31.099	31.0606	31.0876	31.0748	high	17	17	16	53.4	53.4	49.9	37806	0	323.31	24146000000	242	337	37806.8	18	5.58186e+06	1032.64	195.201	196.059	5.16093e+06	1032.2	195.117	195.178	5.4845e+06	1027.95	194.313	194.894	5.19844e+06	1031.68	195.019	195.639
C9J2C4;A0A0J9YX62;O75190;C9JDR7;C9JDX6;F8WCZ4;C9J2P2;E9PH18;C9JB42;C9JN01	DnaJ homolog subfamily B member 6	DNAJB6	26.5326	26.2871	26.3867	26.657	26.4658	medium	7	7	6	36	36	31.6	25377	0	11.376	1049200000	50	137	15792.9	6.5	1.32076e+07	2443.41	310.032	463.908	1.20805e+07	2416.13	306.57	456.863	1.29024e+07	2418.27	306.842	458.494	1.2344e+07	2449.8	310.843	464.559
Q96KC8	DnaJ homolog subfamily C member 1	DNAJC1	24.875	24.5848	24.8683	24.631	24.7398	medium	5	5	5	13.5	13.5	13.5	63882	0	6.842	315230000	28	554	63882.9	27	2.98098e+06	551.481	176.149	104.705	2.71993e+06	543.995	173.758	102.863	2.9274e+06	548.676	175.252	104.026	2.74585e+06	544.942	174.06	103.338
A0A7P0TAQ9;Q8IXB1;A0A7P0Z431;A0A7P0TB97	DnaJ homolog subfamily C member 10	DNAJC10	28.3969	28.3568	28.4541	28.4383	28.4115	high	14	14	14	22.5	22.5	22.5	87996	0	168.97	3956300000	129	770.5	88436.6	32	2.87131e+06	531.193	233.714	100.853	2.64705e+06	529.419	232.934	100.107	2.82615e+06	529.699	233.057	100.429	2.67493e+06	530.867	233.571	100.669
Q9NVH1;B1AK20;Q5TH61	DnaJ homolog subfamily C member 11	DNAJC11	26.6548	26.5355	26.3979	26.2436	26.4579	high	10	10	10	28.1	28.1	28.1	63277	0	16.733	1019800000	31	332	37188.9	15	5.74967e+06	1063.69	336.535	201.953	5.28433e+06	1056.88	334.382	199.845	5.59343e+06	1048.36	331.686	198.765	5.26612e+06	1045.12	330.659	198.186
O75165	DnaJ homolog subfamily C member 13	DNAJC13	29.1762	29.2606	29.2019	29.2172	29.214	high	49	49	49	28.3	28.3	28.3	254410	0	316.28	6693300000	389	2243	254415	112	842887	155.934	198.356	29.6058	780405	156.083	198.546	29.5136	828691	155.32	197.574	29.4479	785200	155.831	198.225	29.5504
Q9Y2G8;Q5TDG9;Q5TDH4	DnaJ homolog subfamily C member 16	DNAJC16	24.7374	24.8809	24.6125	24.9188	24.7874	medium	4	4	4	6.3	6.3	6.3	90590	0	8.4608	340260000	25	655	76061.9	35	2.28689e+06	423.075	191.632	80.3254	2.1235e+06	424.707	192.371	80.3073	2.23505e+06	418.911	189.746	79.4236	2.14298e+06	425.296	192.638	80.6494
Q9NVM6	DnaJ homolog subfamily C member 17	DNAJC17	25.9934	26.3166	26.2343	26.1692	26.1784	medium	3	3	3	11.5	11.5	11.5	34687	0.00022868	3.8166	837050000	25	304	34687.3	15	5.607e+06	1037.3	179.904	196.942	5.24075e+06	1048.17	181.789	198.197	5.55876e+06	1041.86	180.696	197.533	5.25119e+06	1042.15	180.746	197.625
Q99543	DnaJ homolog subfamily C member 2;DnaJ homolog subfamily C member 2, N-terminally processed	DNAJC2	25.4598	25.6141	25.632	25.8041	25.6275	high	8	8	8	14.8	14.8	14.8	71996	0	7.8862	556750000	29	621	71996.4	31	2.65737e+06	491.613	176.971	93.3381	2.46815e+06	493.638	177.7	93.3414	2.62797e+06	492.555	177.31	93.3862	2.50545e+06	497.233	178.994	94.2908
Q5F1R6;A0A2R8Y534;A0A2R8Y4Q0	DnaJ homolog subfamily C member 21	DNAJC21	24.1752	24.426	24.3038	24.4489	24.3385	medium	4	4	4	13.9	13.9	13.9	62027	0	10.809	258840000	33	473	55225.8	17	4.6013e+06	851.24	263.999	161.617	4.29198e+06	858.41	266.223	162.316	4.54386e+06	851.646	264.125	161.468	4.32883e+06	859.1	266.437	162.912
Q13217;X6R9L0	DnaJ homolog subfamily C member 3	DNAJC3	29.5882	29.4344	29.5627	29.6275	29.5532	high	22	22	22	51.2	51.2	51.2	57579	0	323.31	8570500000	167	478.5	54746	21.5	4.45286e+06	823.779	237.162	156.403	4.08951e+06	817.914	235.473	154.658	4.37025e+06	819.105	235.816	155.299	4.14778e+06	823.168	236.986	156.098
Q9H3Z4	DnaJ homolog subfamily C member 5	DNAJC5	27.2485	27.2333	27.2818	27.2633	27.2567	medium	6	6	6	57.6	57.6	57.6	22149	0	196.83	1719500000	50	198	22148.8	7	1.25952e+07	2330.11	258.048	442.396	1.16214e+07	2324.31	257.405	439.501	1.23873e+07	2321.72	257.118	440.187	1.1723e+07	2326.55	257.654	441.187
Q99615;A0A6I8PUD4;A0A6I8PS32;A0A6I8PU73;A0A6I8PIK4;A0A6I8PRZ0;K7ER44;A0A6I8PR89;A0A6I8PU89;A0A6I8PLE7;A0A6I8PUC2;K7EIH8;K7EK03	DnaJ homolog subfamily C member 7	DNAJC7	29.1322	29.3714	29.2492	29.2856	29.2596	high	24	24	24	45.7	45.7	45.7	56440	0	152.75	6936400000	165	436	49892.7	28	3.36646e+06	622.796	175.753	118.245	3.13344e+06	626.698	176.854	118.502	3.32013e+06	622.285	175.609	117.982	3.14815e+06	624.782	176.313	118.478
O75937	DnaJ homolog subfamily C member 8	DNAJC8	28.7711	28.224	28.2168	28.2159	28.3569	high	11	11	11	41.9	41.9	41.9	29841	0	53.689	3673000000	66	253	29841.7	13	7.16098e+06	1324.78	197.664	251.524	6.48531e+06	1297.08	193.531	245.264	6.89864e+06	1293	192.922	245.146	6.53295e+06	1296.53	193.449	245.862
Q8WXX5	DnaJ homolog subfamily C member 9	DNAJC9	27.8321	27.6904	27.6004	27.6766	27.6999	high	10	10	10	37.3	37.3	37.3	29909	0	323.31	2478000000	102	260	29909.7	13	6.92725e+06	1281.54	191.648	243.315	6.36269e+06	1272.56	190.305	240.627	6.74794e+06	1264.75	189.137	239.791	6.40809e+06	1271.75	190.184	241.164
P49184;A6QRJ0	Deoxyribonuclease-1-like 1	DNASE1L1	24.7868	24.935	24.9545	25.0878	24.941	medium	4	4	4	26.8	26.8	26.8	33892	0	13.223	338710000	34	255	28751	12.5	6.41608e+06	1186.97	201.145	225.36	5.95873e+06	1191.76	201.956	225.349	6.34509e+06	1189.25	201.53	225.476	6.04105e+06	1198.91	203.167	227.35
K7ENE5;O00115	Deoxyribonuclease-2-alpha	DNASE2	25.0452	24.8976	24.6614	24.5848	24.7972	low	2	2	2	10.1	10.1	10.1	24085	0.00066637	3.3423	308460000	18	289	31833	12	6.75308e+06	1249.32	150.449	237.197	6.19771e+06	1239.56	149.274	234.387	6.53184e+06	1224.25	147.43	232.112	6.16659e+06	1223.82	147.379	232.075
O00429	Dynamin-1-like protein	DNM1L	30.7458	30.7662	30.7675	30.7787	30.7645	high	37	37	37	64.5	64.5	64.5	81876	0	323.31	19128000000	365	736	81877.1	50	1.98964e+06	368.084	150.686	69.8847	1.83805e+06	367.616	150.495	69.5121	1.95579e+06	366.569	150.066	69.4998	1.85285e+06	367.716	150.536	69.7305
P50570	Dynamin-2	DNM2	30.2892	30.1309	30.1963	30.1938	30.2025	high	33	33	19	50.8	50.8	34	98063	0	323.31	13524000000	291	870	98064.3	48	2.04176e+06	377.727	185.205	71.7155	1.8751e+06	375.027	183.881	70.9134	1.99946e+06	374.753	183.747	71.0516	1.89337e+06	375.759	184.24	71.2556
Q9UQ16;E5RHK8;E5RIK2	Dynamin-3	DNM3	24.2093	22.2709	23.6034	NaN	23.3612	low	10	1	0	11.3	1.7	0	97745	0.0020855	2.5185	116340000	4	639	72890.1	40	1.95831e+06	362.287	177.059	68.7841	1.66315e+06	332.636	162.567	62.8977	1.87549e+06	351.518	171.796	66.6463	0	0	0	0
Q6XZF7;A0A1C7CYY6;A0A1B0GTX1	Dynamin-binding protein	DNMBP	27.6689	27.7996	27.852	27.7121	27.7581	high	23	23	23	22	22	22	177350	0	118.33	2616400000	149	1209	137874	68	1.31656e+06	243.565	215.981	46.2433	1.22119e+06	244.242	216.582	46.1835	1.30181e+06	243.995	216.362	46.2603	1.22665e+06	243.441	215.871	46.164
P26358;A0A7I2V490;A0A7I2V5D0;A0A7I2YQQ0;A0A7I2V5F1;A0A7I2YQA8;A0A7I2V5F6;A0A7I2V311	DNA (cytosine-5)-methyltransferase 1	DNMT1	27.3425	27.4279	27.5141	27.5286	27.4533	high	12	12	12	10	10	10	183160	0	15.991	2061400000	65	1596.5	180866	74	1.19554e+06	221.176	202.553	41.9926	1.10717e+06	221.438	202.793	41.8714	1.18174e+06	221.492	202.842	41.9939	1.11973e+06	222.221	203.51	42.1401
E5RIA4;E7ETB3;Q9ULA0;E7EMB6;F8WAN0;C9JBE1	Aspartyl aminopeptidase	DNPEP	27.116	26.9526	27.2234	27.081	27.0933	high	11	11	11	32.1	32.1	32.1	51998	0	28.176	1605100000	74	440.5	48495.8	18.5	4.74257e+06	877.376	228.109	166.579	4.35195e+06	870.404	226.296	164.584	4.67704e+06	876.606	227.909	166.201	4.40609e+06	874.432	227.344	165.82
H0Y8X4;O43598	2-deoxynucleoside 5-phosphate N-hydrolase 1	DNPH1	27.2313	27.4952	27.7213	27.3522	27.45	medium	5	5	5	37.9	37.9	37.9	25868	0	171.45	1997300000	16	208.5	22488.1	10	8.81106e+06	1630.05	210.83	309.482	8.21319e+06	1642.66	212.462	310.609	8.81076e+06	1651.38	213.589	313.094	8.23288e+06	1633.9	211.328	309.838
Q5QJE6;J3KP30	Deoxynucleotidyltransferase terminal-interacting protein 2	DNTTIP2	26.2311	26.5351	26.4975	26.2802	26.386	medium	7	7	7	12.4	12.4	12.4	84468	0	7.9216	1072800000	22	678.5	75322	31.5	2.69442e+06	498.468	210.523	94.6396	2.51632e+06	503.271	212.552	95.163	2.67359e+06	501.104	211.636	95.0071	2.51118e+06	498.369	210.481	94.5062
A0A096LNH6;Q14185	Dedicator of cytokinesis protein 1	DOCK1	26.6696	26.6047	26.6575	26.6032	26.6338	high	19	19	18	12.6	12.6	12	217750	0	23.765	1168200000	120	1875.5	216549	102	846010	156.512	170.402	29.7155	779135	155.83	169.659	29.4656	830653	155.687	169.505	29.5176	785043	155.8	169.627	29.5445
A0A2R8YD85;Q96BY6	Dedicator of cytokinesis protein 10	DOCK10	23.5701	24.1433	24.2443	23.7417	23.9248	high	10	8	8	5.3	4.4	4.4	251310	0	12.812	172050000	28	2192.5	250423	112	680930	125.972	158.29	23.9172	643921	128.786	161.826	24.3521	688006	128.951	162.034	24.4486	638047	126.627	159.113	24.0124
Q8N1I0;H0Y599;F5GXW1	Dedicator of cytokinesis protein 4	DOCK4	27.3113	27.6527	27.5535	27.6405	27.5395	high	27	27	27	17.4	17.4	17.4	225200	0	68.365	2191500000	164	1966	225206	99	892621	165.135	185.942	31.3526	834366	166.876	187.902	31.5544	884590	165.797	186.687	31.4343	840367	166.779	187.794	31.6266
Q9H7D0;H0Y7N4	Dedicator of cytokinesis protein 5	DOCK5	23.7395	23.3077	23.825	23.0843	23.4891	medium	6	5	5	3.9	3.3	3.3	215310	0	5.9968	128990000	10	1480	170662	77	997561	184.549	198.676	35.0386	904197	180.842	194.686	34.1952	983427	184.322	198.431	34.9466	902371	179.085	192.794	33.96
Q96HP0;K7ESB7	Dedicator of cytokinesis protein 6	DOCK6	29.5995	29.5389	29.4671	29.5924	29.5494	high	49	49	44	28.7	28.7	26.1	229560	0	168.2	9019600000	348	1691.5	189120	83	1.15389e+06	213.47	245.021	40.5296	1.06309e+06	212.621	244.047	40.2043	1.12839e+06	211.491	242.75	40.0978	1.07315e+06	212.978	244.456	40.3872
Q96N67;A0A1B0GWE0	Dedicator of cytokinesis protein 7	DOCK7	23.5704	24.2583	23.8188	24.2082	23.9639	medium	10	6	6	5.7	3.6	3.6	242560	0.00024155	4.9766	195540000	14	1684.5	191086	83.5	913355	168.971	204.928	32.0809	867817	173.566	210.501	32.8194	906635	169.928	206.089	32.2177	872641	173.184	210.038	32.8412
A0A088AWN3;Q9BZ29;Q6ZSL5;A0A0A0MT38	Dedicator of cytokinesis protein 9	DOCK9	25.4247	24.4289	25.2125	24.1646	24.8077	low	50	2	2	29.7	1.1	1.1	237910	0.00023918	4.7363	266000000	3	1731	197551	94.5	870527	161.048	191.574	30.5766	772195	154.442	183.716	29.2032	847977	158.934	189.06	30.1333	769676	152.75	181.704	28.9662
A0A0A0MSY4		DOCK9	29.9858	29.9902	30.0245	30.0285	30.0073	high	50	50	2	29.8	29.8	1.5	240340	0	323.31	11905000000	413	2101	240345	112	866278	160.262	192.586	30.4274	799864	159.975	192.242	30.2495	852036	159.695	191.906	30.2775	807003	160.158	192.462	30.3709
Q92785;J3KMZ8	Zinc finger protein ubi-d4	DPF2	24.4523	25.1886	24.943	24.942	24.8815	medium	3	3	3	11.8	11.8	11.8	44155	0	13.643	341170000	16	398	44967.9	22	3.5963e+06	665.315	146.885	126.317	3.42008e+06	684.026	151.016	129.342	3.60351e+06	675.398	149.111	128.053	3.41246e+06	677.237	149.517	128.425
Q9H2P9	Diphthine synthase	DPH5	25.3185	25.3059	25.591	25.3987	25.4035	medium	4	4	4	20.7	20.7	20.7	31651	0	60.959	486570000	16	285	31651.4	14	5.85153e+06	1082.53	171.316	205.531	5.39944e+06	1079.91	170.9	204.198	5.80976e+06	1088.91	172.325	206.453	5.46064e+06	1083.72	171.504	205.507
Q5QPK2;H0Y368;O60762;Q5QPJ9	Dolichol-phosphate mannosyltransferase subunit 1	DPM1	27.8625	27.615	27.4945	27.4941	27.6165	medium	6	6	6	27.9	27.9	27.9	32426	0	65.182	2062600000	59	273.5	31030.3	16	5.63455e+06	1042.39	169.003	197.909	5.1556e+06	1031.14	167.178	194.976	5.46167e+06	1023.67	165.967	194.083	5.17223e+06	1026.48	166.423	194.653
Q9P2X0	Dolichol-phosphate mannosyltransferase subunit 3	DPM3	23.8984	23.4344	24.1061	23.509	23.737	low	1	1	1	10.9	10.9	10.9	10094	0.00023436	4.3249	114490000	9	92	10093.7	2	3.86632e+07	7152.69	360.996	1358.01	3.50009e+07	7000.28	353.304	1323.67	3.83086e+07	7180.09	362.379	1361.31	3.53804e+07	7021.6	354.38	1331.51
G3V1D3;G3V180;Q9NY33	Dipeptidyl peptidase 3	DPP3	30.1479	30.1226	30.2189	30.2311	30.1801	high	27	27	27	51.1	51.1	51.1	84304	0	323.31	13138000000	255	756	84305	36	2.70965e+06	501.286	211.302	95.1745	2.49945e+06	499.898	210.717	94.5251	2.66794e+06	500.046	210.779	94.8065	2.52761e+06	501.63	211.447	95.1246
A0A7I2V2R5;A0A7I2V2X8;P27487;A0A7I2V5R8	Dipeptidyl peptidase 4;Dipeptidyl peptidase 4 membrane form;Dipeptidyl peptidase 4 soluble form	DPP4	27.5136	27.6515	27.5378	27.6428	27.5864	high	14	14	14	21.1	21.1	21.1	84505	0	33.777	2127500000	94	749.5	86341.5	39	2.28267e+06	422.293	178.43	80.1769	2.11792e+06	423.59	178.977	80.0962	2.24421e+06	420.628	177.726	79.7492	2.13342e+06	423.399	178.896	80.2896
Q9UHL4;R4GNE8	Dipeptidyl peptidase 2	DPP7	27.555	27.3593	27.6479	27.296	27.4646	high	8	8	8	23.2	23.2	23.2	54341	0	17.275	1839900000	47	382	41850	18.5	4.81935e+06	891.58	242.247	169.276	4.41762e+06	883.537	240.062	167.067	4.74997e+06	890.276	241.892	168.792	4.44106e+06	881.373	239.473	167.136
Q6V1X1;J3KPT0	Dipeptidyl peptidase 8	DPP8	22.686	22.8892	22.6633	NaN	22.7462	medium	3	3	3	3.1	3.1	3.1	103360	0.0077535	2.0281	67265000	2	813.5	93631.9	41	1.79033e+06	331.211	171.17	62.8839	1.66764e+06	333.533	172.37	63.0674	1.75687e+06	329.286	170.175	62.4311	0	0	0	0
Q86TI2;M0R2A8	Dipeptidyl peptidase 9	DPP9	27.5423	27.5618	27.5307	27.5589	27.5484	high	15	15	15	23.6	23.6	23.6	98262	0	50.636	2017800000	94	690.5	78666.5	36.5	2.44155e+06	451.687	221.918	85.7577	2.25564e+06	451.135	221.647	85.3046	2.39731e+06	449.323	220.757	85.1896	2.27263e+06	451.026	221.594	85.5286
A0A1B0GW05;Q2PZI1	Probable C-mannosyltransferase DPY19L1	DPY19L1	26.6565	26.8735	26.9099	26.8774	26.8293	high	8	8	8	15	15	15	84533	0	11.17	1199000000	41	711.5	80926.2	28	3.08038e+06	569.871	240.864	108.196	2.86695e+06	573.399	242.356	108.423	3.05459e+06	572.515	241.982	108.546	2.88927e+06	573.406	242.358	108.736
Q9C005	Protein dpy-30 homolog	DPY30	25.1664	23.9211	23.6055	23.4013	24.0236	low	1	1	1	16.2	16.2	16.2	11250	0.0090462	1.9289	92012000	1	99	11249.7	4	2.03573e+07	3766.11	211.843	715.035	1.78639e+07	3572.84	200.972	675.583	1.87565e+07	3515.49	197.746	666.522	1.76092e+07	3494.72	196.578	662.709
A0A1C7CYX9;Q16555	Dihydropyrimidinase-related protein 2	DPYSL2	32.7955	32.5851	32.6505	32.6177	32.6622	high	31	31	26	65	65	55.5	73502	0	323.31	73490000000	573	624.5	67898.3	35	3.03184e+06	560.89	206.133	106.491	2.78103e+06	556.214	204.414	105.174	2.96498e+06	555.72	204.233	105.362	2.80508e+06	556.696	204.591	105.567
Q14195	Dihydropyrimidinase-related protein 3	DPYSL3	29.0898	29.1128	29.1305	29.1694	29.1256	high	17	13	12	41.2	32.3	31.1	61963	0	86.073	6521400000	157	570	61963.3	29	3.24565e+06	600.445	186.027	114.001	2.99875e+06	599.76	185.815	113.408	3.19264e+06	598.39	185.39	113.452	3.02753e+06	600.845	186.151	113.939
Q5T0Q6;O14531	Dihydropyrimidinase-related protein 4	DPYSL4	24.7306	24.8173	24.8373	25.0123	24.8494	low	2	2	2	7.5	7.5	7.5	44196	0.0016906	2.68	430630000	33	492	53036.9	26.5	3.0196e+06	558.626	123.445	106.061	2.79746e+06	559.5	123.638	105.795	2.97891e+06	558.331	123.38	105.857	2.84097e+06	563.819	124.593	106.918
Q01658	Protein Dr1	DR1	26.8681	27.2605	26.4205	26.832	26.8453	medium	3	3	3	29	29	29	19443	0	9.3798	1447000000	27	176	19443.7	7	1.24193e+07	2297.57	223.359	436.219	1.1633e+07	2326.63	226.183	439.939	1.19962e+07	2248.41	218.579	426.289	1.15376e+07	2289.75	222.598	434.208
C9JCC6;Q14919;E9PNC7;E9PQX9	Dr1-associated corepressor	DRAP1	26.1703	26.2348	26.2705	26.2782	26.2385	medium	4	4	4	25.5	25.5	25.5	23205	0	23.567	856310000	50	195	21157.9	8	1.05847e+07	1958.17	227.196	371.779	9.79587e+06	1959.21	227.317	370.464	1.0437e+07	1956.19	226.967	370.885	9.887e+06	1962.18	227.661	372.09
Q9Y295	Developmentally-regulated GTP-binding protein 1	DRG1	28.6023	28.7673	28.6618	28.7527	28.696	high	10	10	10	34.1	34.1	34.1	40542	0	91.049	4721500000	124	367	40542.2	23	4.02376e+06	744.397	150.897	141.332	3.73616e+06	747.244	151.474	141.296	3.96073e+06	742.351	150.482	140.746	3.7628e+06	746.765	151.377	141.61
P55039;A8MZF9;J3QKW7	Developmentally-regulated GTP-binding protein 2	DRG2	27.2414	27.4084	27.3186	27.3774	27.3364	high	10	10	10	33	33	33	40746	0	71.982	1782300000	84	343	38129.4	20	4.40716e+06	815.325	166.106	154.798	4.09362e+06	818.738	166.801	154.814	4.34138e+06	813.695	165.774	154.273	4.12023e+06	817.702	166.59	155.062
Q08554	Desmocollin-1	DSC1	24.9418	25.9082	25.9814	25.7016	25.6332	medium	4	4	4	5.5	5.5	5.5	99986	0	7.0762	680360000	23	894	99986.8	48	1.6813e+06	311.041	155.499	59.0545	1.61231e+06	322.468	161.211	60.9751	1.72037e+06	322.445	161.2	61.1341	1.61168e+06	319.854	159.904	60.6542
Q02413	Desmoglein-1	DSG1	24.5013	26.0178	26.1833	25.8739	25.6441	high	8	8	8	10.4	10.4	10.4	113750	0	33.594	746150000	53	1049	113748	41	1.93359e+06	357.715	203.45	67.916	1.89558e+06	379.122	215.625	71.6877	2.02974e+06	380.429	216.369	72.1277	1.89949e+06	376.973	214.403	71.4858
P15924	Desmoplakin	DSP	27.5729	28.5427	28.5272	28.0288	28.1679	high	36	36	36	14.1	14.1	14.1	331770	0	136.73	4084500000	216	2871	331774	163	547336	101.257	167.971	19.2248	523072	104.616	173.542	19.7817	556252	104.257	172.947	19.7667	517578	102.719	170.395	19.4786
A0A7P0T890;Q03001;F8W9J4;E9PHM6;F6QMI7	Dystonin	DST	29.2791	29.4455	29.3779	29.5083	29.4027	high	99	94	80	16.4	15.5	13.1	888370	0	293.57	7942500000	580	7461	847971	423	223963	41.4332	184.04	7.86653	207937	41.5882	184.728	7.86386	220740	41.3727	183.771	7.84409	209973	41.6712	185.097	7.90216
P60981;F6RFD5	Destrin	DSTN	30.1649	30.1642	30.2318	30.4817	30.2607	medium	6	5	5	44.2	40	40	18506	0	135.14	13545000000	151	150	16951.4	10	9.76026e+06	1805.65	167.077	342.822	9.01046e+06	1802.12	166.75	340.761	9.60866e+06	1800.93	166.64	341.448	9.17484e+06	1820.84	168.482	345.288
Q8TEA8;A0A2R8YCT7;A0A2R8Y6X2;A0A087WZV9	D-tyrosyl-tRNA(Tyr) deacylase 1;D-tyrosyl-tRNA(Tyr) deacylase	DTD1	25.0319	NaN	24.9432	24.3089	24.7613	medium	4	4	4	33.5	33.5	33.5	23423	0	9.9658	349540000	13	211	23695.5	8.5	9.52871e+06	1762.81	206.452	334.689	0	0	0	0	9.3268e+06	1748.1	204.729	331.432	8.60806e+06	1708.36	200.074	323.958
D6RCT8;A6NFV8;Q96EV8	Dysbindin	DTNBP1	24.7084	23.7489	23.5201	24.007	23.9961	medium	3	3	3	15.9	15.9	15.9	24300	0.00023326	4.2487	180820000	17	334	37619.8	9	8.88301e+06	1643.36	199.668	312.009	7.88235e+06	1576.5	191.544	298.098	8.30607e+06	1556.79	189.15	295.16	8.02886e+06	1593.41	193.599	302.16
Q8TDB6	E3 ubiquitin-protein ligase DTX3L	DTX3L	25.3461	25.284	25.439	25.3254	25.3487	medium	6	6	6	10.3	10.3	10.3	83553	0	35.399	497200000	38	740	83554.3	40	2.05027e+06	379.3	158.458	72.0141	1.88817e+06	377.64	157.765	71.4075	2.02134e+06	378.856	158.273	71.8294	1.90571e+06	378.207	158.002	71.7198
P23919;H7BZ20;H7C312	Thymidylate kinase	DTYMK	29.5625	29.5779	29.6372	29.5632	29.5852	high	15	15	15	72.2	72.2	72.2	23819	0	22.863	8772900000	87	192	21655.7	14	6.83238e+06	1263.99	150.535	239.982	6.31093e+06	1262.21	150.323	238.669	6.72835e+06	1261.08	150.188	239.095	6.35599e+06	1261.41	150.228	239.203
Q96G46;K7EM42	tRNA-dihydrouridine(47) synthase [NAD(P)(+)]-like	DUS3L	23.6841	23.9013	23.6892	23.5694	23.711	low	2	2	2	6.3	6.3	6.3	72593	0.0074044	2.0713	144380000	3	409.5	45758.2	21.5	3.56433e+06	659.402	239.34	125.195	3.32076e+06	664.163	241.068	125.586	3.50196e+06	656.364	238.237	124.444	3.29966e+06	654.851	237.688	124.18
A0A669KB27;A0A669KBH7;A0A669KAY5;Q9UHQ4;C9JTE9;H7C5E2;B7Z2L0;C9IYK6	B-cell receptor-associated protein 29	DUS4L-BCAP29;BCAP29	28.9213	28.6018	29.0068	28.6985	28.8071	high	9	9	9	16.6	16.6	16.6	55272	0	34.646	5306600000	89	267.5	31190.3	18	5.19881e+06	961.781	265.798	182.604	4.74652e+06	949.318	262.354	179.505	5.12186e+06	959.978	265.299	182.008	4.79894e+06	952.399	263.205	180.604
Q9BVJ7	Dual specificity protein phosphatase 23	DUSP23	24.1412	23.7181	23.795	23.8109	23.8663	medium	4	4	4	27.3	27.3	27.3	16588	0.00022941	3.8769	207240000	19	150	16588.1	12	6.50934e+06	1204.23	99.8787	228.636	5.90409e+06	1180.84	97.9386	223.283	6.30238e+06	1181.24	97.9721	223.958	5.97246e+06	1185.3	98.3084	224.769
P51452;K7ES89	Dual specificity protein phosphatase 3	DUSP3	27.0874	27.2563	27.1943	26.9899	27.132	medium	6	6	6	40.5	40.5	40.5	20478	0	26.908	1648200000	34	158.5	17362.2	9.5	9.22578e+06	1706.77	174.756	324.049	8.57034e+06	1714.09	175.506	324.116	9.09816e+06	1705.25	174.6	323.307	8.55139e+06	1697.11	173.767	321.825
P33316;H0YNW5;H0YKC5;H0YKI0;H0YMM5;A0A0C4DGL3;H0YNJ9	Deoxyuridine 5-triphosphate nucleotidohydrolase, mitochondrial	DUT	28.6704	28.6932	28.6675	28.6357	28.6667	high	9	9	9	44.8	44.8	44.8	26563	0	109.42	4711600000	54	167	17827.2	10	9.27669e+06	1716.19	227.936	325.837	8.57104e+06	1714.24	227.676	324.143	9.11148e+06	1707.74	226.814	323.781	8.61921e+06	1710.57	227.189	324.377
Q92997	Segment polarity protein dishevelled homolog DVL-3	DVL3	24.2781	24.2878	24.1752	23.6999	24.1103	low	2	2	1	3.2	3.2	1.5	78054	0.00023596	4.4567	214120000	8	716	78054.9	27	2.90944e+06	538.247	210.062	102.192	2.68707e+06	537.422	209.74	101.621	2.84581e+06	533.384	208.164	101.127	2.64206e+06	524.344	204.636	99.4319
Q7RTS9;A0A6Q8PF81	Dymeclin	DYM	23.1375	23.0696	22.9953	22.9023	23.0262	medium	3	3	3	4	4	4	75935	0.0027021	2.4756	92167000	6	696.5	79153.1	26	2.8794e+06	532.69	202.249	101.137	2.65046e+06	530.1	201.266	100.236	2.81102e+06	526.864	200.037	99.8911	2.65133e+06	526.184	199.779	99.7809
Q14204;A0A2R8Y706;A0A7P0T9C4;A0A7P0TA13;A0A2R8Y5T0;A0A7P0T9R4;A0A7P0TAW9;A0A7P0T7V5;A0A7P0T916;A0A7P0T8N2;A0A7P0TBJ7;A0A7P0TAF3;A0A7P0TB75;A0A7P0T9K2;A0A2R8Y6H2;A0A7P0T9F1;A0A7P0T8W5;A0A2R8YFZ7;A0A7P0TAM4;A0A7P0T825;A0A7P0TB64;A0A7P0TAV5;A0A7P0T990;A0A7P0T942;A0A2R8YGC7;A0A7P0T9S3;A0A7P0T934	Cytoplasmic dynein 1 heavy chain 1	DYNC1H1	34.242	34.1791	34.2062	34.2092	34.2091	high	229	229	229	57.4	57.4	57.4	532400	0	323.31	213930000000	2687	3965	455507	224	494618	91.5045	243.585	17.3731	455793	91.16	242.668	17.2373	485352	90.9684	242.158	17.2472	459678	91.2278	242.848	17.2996
Q13409	Cytoplasmic dynein 1 intermediate chain 2	DYNC1I2	29.8777	29.754	29.7753	29.7539	29.7902	high	17	17	4	31	31	11	71456	0	323.31	9752200000	281	638	71456.6	20	4.83366e+06	894.228	319.49	169.779	4.44396e+06	888.807	317.553	168.063	4.7318e+06	886.87	316.861	168.147	4.47789e+06	888.683	317.509	168.522
Q9Y6G9;E9PHI6	Cytoplasmic dynein 1 light intermediate chain 1	DYNC1LI1	29.264	29.2369	29.1849	29.2426	29.2321	high	17	17	17	44.7	44.7	44.7	56578	0	323.31	7132600000	171	465	49886.4	26.5	3.57311e+06	661.026	186.998	125.503	3.29564e+06	659.139	186.464	124.636	3.50035e+06	656.063	185.594	124.387	3.32147e+06	659.178	186.475	125.001
O43237	Cytoplasmic dynein 1 light intermediate chain 2	DYNC1LI2	29.1155	29.2364	29.257	29.2225	29.2079	high	21	21	21	51	51	51	54099	0	80.308	7166000000	128	492	54099.3	26	3.62335e+06	670.32	181.318	127.267	3.35896e+06	671.803	181.719	127.03	3.57649e+06	670.332	181.322	127.092	3.38302e+06	671.394	181.609	127.317
P63167;F8VXI7;F8VXL2;F8VRV5	Dynein light chain 1, cytoplasmic	DYNLL1	27.5808	26.7521	26.8795	26.7386	26.9878	low	2	2	1	37.1	37.1	24.7	10366	0	323.31	1480100000	44	57	6317.73	2.5	3.56966e+07	6603.87	342.279	1253.82	3.19648e+07	6393.06	331.353	1208.86	3.41729e+07	6404.94	331.968	1214.35	3.21927e+07	6388.96	331.14	1211.55
Q96FJ2	Dynein light chain 2, cytoplasmic	DYNLL2	23.7772	24.4367	23.484	23.4129	23.7777	low	2	1	1	37.1	24.7	24.7	10350	0	49.678	82278000	2	89	10349.8	5	1.53868e+07	2846.56	147.31	540.451	1.45991e+07	2919.87	151.103	552.115	1.4928e+07	2797.93	144.793	530.475	1.40943e+07	2797.16	144.753	530.428
Q9NP97;B1AKR6	Dynein light chain roadblock-type 1	DYNLRB1	28.1235	27.592	27.347	27.363	27.6064	medium	5	5	5	82.3	82.3	82.3	10921	0	37.159	2214900000	47	122	13587.2	7	1.29996e+07	2404.93	131.321	456.602	1.17744e+07	2354.92	128.591	445.29	1.24168e+07	2327.26	127.08	441.238	1.17659e+07	2335.06	127.506	442.8
P63172	Dynein light chain Tctex-type 1	DYNLT1	27.7375	27.4485	27.6452	27.4767	27.577	low	2	2	2	30.1	30.1	30.1	12452	0	241.12	2225000000	63	113	12452	6	1.49581e+07	2767.24	172.289	525.391	1.36654e+07	2733.13	170.164	516.804	1.46443e+07	2744.74	170.888	520.391	1.37839e+07	2735.56	170.316	518.747
O75923	Dysferlin	DYSF	31.8779	31.7816	31.7294	31.7488	31.7844	high	78	75	75	45.9	44.5	44.5	237290	0	323.31	39838000000	902	2080	237295	105	982333	181.732	215.616	34.5037	904152	180.833	214.55	34.1936	960443	180.014	213.577	34.1298	910118	180.622	214.299	34.2516
H7C2Q8;Q99848	Probable rRNA-processing protein EBP2	EBNA1BP2	25.7917	26.3618	26.1472	26.0785	26.0948	high	9	9	9	29.1	29.1	29.1	40684	0	47.364	847140000	46	333.5	37768.2	17	4.90896e+06	908.159	184.738	172.424	4.63213e+06	926.441	188.457	175.18	4.8885e+06	916.241	186.382	173.715	4.61736e+06	916.361	186.406	173.771
Q15125;C9J719;C9JJ78;A0A494C0F3	3-beta-hydroxysteroid-Delta(8),Delta(7)-isomerase	EBP	27.6478	26.1448	26.5383	26.7459	26.7692	medium	3	3	3	16.5	16.5	16.5	26352	0	45.121	1431800000	33	195	22345.7	5.5	1.62651e+07	3009.05	396.473	571.301	1.41996e+07	2839.97	374.194	537.006	1.53359e+07	2874.37	378.728	544.969	1.4637e+07	2904.87	382.746	550.854
O95905	Protein SGT1	ECD	22.0287	22.513	22.7842	22.8349	22.5402	low	1	1	1	2.2	2.2	2.2	72757	0.010083	1.8376	51165000	8	644	72758.1	27	2.63988e+06	488.378	177.665	92.7239	2.49071e+06	498.15	181.22	94.1947	2.68207e+06	502.694	182.873	95.3086	2.54563e+06	505.206	183.786	95.8027
A0A3B3ISF9;P42892;B4DKB2	Endothelin-converting enzyme 1	ECE1	29.6258	29.4714	29.6309	29.5292	29.5643	high	23	23	23	33.8	33.8	33.8	94478	0	142.2	8436700000	156	770	87163.7	42	2.28234e+06	422.233	199.459	80.1654	2.09607e+06	419.221	198.036	79.27	2.24231e+06	420.271	198.532	79.6816	2.11622e+06	419.986	198.397	79.6425
Q13011;M0R248	Delta(3,5)-Delta(2,4)-dienoyl-CoA isomerase, mitochondrial	ECH1	30.0237	29.5711	29.5826	29.586	29.6908	high	11	11	9	47.6	47.6	39	35816	0	313.31	9305600000	128	297.5	32477.8	16.5	5.88762e+06	1089.21	195.056	206.798	5.3535e+06	1070.72	191.744	202.461	5.69839e+06	1068.04	191.264	202.495	5.39711e+06	1071.11	191.815	203.116
Q9NTX5;H0Y5L2	Ethylmalonyl-CoA decarboxylase	ECHDC1	27.3576	27.4928	27.564	27.5124	27.4817	high	11	11	11	49.2	49.2	49.2	33698	0	262.24	2011200000	82	281	30938.7	17	5.207e+06	963.297	162.306	182.892	4.83086e+06	966.187	162.793	182.695	5.15338e+06	965.887	162.742	183.128	4.87124e+06	966.747	162.887	183.325
P30084	Enoyl-CoA hydratase, mitochondrial	ECHS1	30.1493	29.9917	30.2027	30.1271	30.1177	high	13	13	13	39.3	39.3	39.3	31387	0	255.84	12518000000	130	290	31387.4	18	5.41956e+06	1002.62	157.346	190.358	4.97718e+06	995.453	156.221	188.229	5.33301e+06	999.554	156.865	189.511	5.03783e+06	999.808	156.905	189.595
P42126;Q96DC0;H3BS70	Enoyl-CoA delta isomerase 1, mitochondrial	ECI1	27.46	27.1385	27.2565	27.1503	27.2513	medium	5	5	5	18.5	18.5	18.5	32816	0	38.255	1810300000	39	243	26982.2	11	8.07731e+06	1494.3	245.185	283.71	7.36966e+06	1473.96	241.847	278.709	7.87549e+06	1476.09	242.196	279.859	7.42919e+06	1474.4	241.919	279.592
A0A0C4DGA2;O75521;F1LLU7;F8WAW4;C9JB63	Enoyl-CoA delta isomerase 2, mitochondrial	ECI2	29.2777	29.4936	29.4303	29.4784	29.42	high	10	10	10	32.7	32.7	32.7	40183	0	197.5	7487700000	102	220	23987.5	13	7.28707e+06	1348.11	270.855	255.953	6.77701e+06	1355.42	272.325	256.296	7.19533e+06	1348.6	270.955	255.689	6.82526e+06	1354.54	272.148	256.863
J3KN16;Q5VYK3;R4GMY1	Proteasome-associated protein ECM29 homolog	ECPAS	29.6709	29.5397	29.5945	29.6102	29.6038	high	41	41	41	26.9	26.9	26.9	223690	0	248.01	8797200000	326	1845	204291	93	1.0323e+06	190.976	213.597	36.2589	948806	189.764	212.242	35.8823	1.01141e+06	189.566	212.02	35.9409	958335	190.191	212.72	36.0662
Q96F86;H3BPW9	Enhancer of mRNA-decapping protein 3	EDC3	26.3238	26.2788	26.3031	26.5467	26.3631	medium	7	7	7	18.7	18.7	18.7	56077	0	11.768	918930000	42	380.5	42030.7	21	4.05591e+06	750.345	210.385	142.461	3.73802e+06	747.615	209.62	141.366	3.98095e+06	746.14	209.206	141.465	3.80496e+06	755.133	211.728	143.197
Q6P2E9	Enhancer of mRNA-decapping protein 4	EDC4	28.0392	28.2195	28.1827	28.2936	28.1837	high	20	20	20	21.6	21.6	21.6	151660	0	323.31	3270100000	173	1401	151661	61	1.48729e+06	275.148	208.645	52.2399	1.38189e+06	276.383	209.581	52.2609	1.46843e+06	275.224	208.702	52.1812	1.3961e+06	277.071	210.103	52.5413
Q9BZQ6;H0Y498	ER degradation-enhancing alpha-mannosidase-like protein 3	EDEM3	23.6678	24.0323	23.9887	24.1851	23.9685	medium	4	4	4	4.9	4.9	4.9	104660	0.00022883	3.8248	183350000	10	656	73263.6	28.5	2.68703e+06	497.101	260.133	94.3799	2.51887e+06	503.781	263.629	95.2594	2.67523e+06	501.413	262.389	95.0656	2.55425e+06	506.916	265.269	96.1271
O60869	Endothelial differentiation-related factor 1	EDF1	28.9224	29.1817	29.0973	28.9196	29.0303	high	9	9	9	43.9	43.9	43.9	16368	0	24.85	6265600000	74	148	16368.7	9	1.0398e+07	1923.64	157.43	365.223	9.68552e+06	1937.13	158.535	366.291	1.02757e+07	1925.94	157.619	365.151	9.67183e+06	1919.47	157.09	363.992
Q15075	Early endosome antigen 1	EEA1	31.378	31.482	31.5276	31.4772	31.4662	high	72	72	72	54.3	54.3	54.3	162460	0	323.31	31818000000	697	1411	162466	82	1.23814e+06	229.057	186.063	43.4889	1.14684e+06	229.372	186.319	43.3717	1.22202e+06	229.04	186.049	43.425	1.15542e+06	229.305	186.265	43.4835
P68104;A0A7I2V659;A0A087WVQ9;Q5VTE0;A0A7I2V5N4;A0A7I2V3H3;A0A087WV01	Elongation factor 1-alpha 1;Putative elongation factor 1-alpha-like 3;Elongation factor 1-alpha	EEF1A1;EEF1A1P5	35.8766	35.7309	35.7804	35.8496	35.8094	high	30	30	30	73.6	73.6	73.6	50140	0	323.31	644010000000	2484	459	49824.4	21	5.52779e+06	1022.64	256.376	194.159	5.08252e+06	1016.52	254.841	192.213	5.41534e+06	1014.98	254.457	192.437	5.13836e+06	1019.76	255.654	193.378
Q8N6R0	Methyltransferase-like protein 13	EEF1AKNMT	24.6957	24.7027	24.8724	24.9503	24.8053	medium	4	4	4	8.2	8.2	8.2	78767	0	5.5918	298340000	7	699	78767.9	40	1.99765e+06	369.566	145.548	70.166	1.84476e+06	368.957	145.308	69.7657	1.97632e+06	370.418	145.884	70.2296	1.87748e+06	372.604	146.745	70.6574
P24534;C9JZW3	Elongation factor 1-beta	EEF1B2	31.9074	32.3242	32.2925	32.298	32.2055	high	11	10	10	63.1	59.1	59.1	24763	0	323.31	52780000000	98	174	19103.2	8.5	1.2146e+07	2247	278.213	426.618	1.13596e+07	2271.96	281.303	429.603	1.20749e+07	2263.17	280.214	429.086	1.14371e+07	2269.81	281.037	430.427
E9PL71;E9PN91		EEF1D	23.8425	25.4596	25.4371	25.2912	25.0076	low	9	1	1	66.8	11.2	11.2	20819	0	6.0355	358300000	21	146.5	16217.5	8	9.64321e+06	1784	185.705	338.711	9.50639e+06	1901.31	197.917	359.516	1.0106e+07	1894.14	197.17	359.12	9.51567e+06	1888.48	196.581	358.115
P29692;E9PRY8;E9PK01;E9PQZ1;A0A087X1X7;E9PQ49;E9PI39;H0YE72	Elongation factor 1-delta	EEF1D	31.0058	31.9415	31.9074	31.9868	31.7104	high	16	16	7	75.1	75.1	34.5	31121	0	323.31	34717000000	201	249.5	27663.9	14	7.16596e+06	1325.7	206.286	251.699	6.81525e+06	1363.07	212.101	257.741	7.24373e+06	1357.68	211.261	257.409	6.87704e+06	1364.82	212.373	258.812
O43324;D6RBD7;C9J1V9;H0YAL7	Eukaryotic translation elongation factor 1 epsilon-1	EEF1E1;EEF1E1-BLOC1S5	28.6324	28.7428	28.7075	28.6858	28.6921	high	11	11	11	64.4	64.4	64.4	19810	0	22.22	4992500000	67	150.5	16851.9	10	9.2644e+06	1713.91	169.763	325.405	8.58586e+06	1717.2	170.089	324.703	9.12422e+06	1710.13	169.388	324.233	8.63428e+06	1713.56	169.728	324.944
P26641	Elongation factor 1-gamma	EEF1G	33.1377	33.2155	33.2432	33.2179	33.2036	high	28	28	28	64.8	64.8	64.8	50118	0	323.31	104030000000	567	437	50118.8	24	4.46755e+06	826.498	207.112	156.919	4.13413e+06	826.838	207.197	156.346	4.40241e+06	825.134	206.77	156.442	4.16601e+06	826.787	207.185	156.785
P13639	Elongation factor 2	EEF2	34.904	34.9807	34.9842	34.9693	34.9596	high	52	52	51	62.4	62.4	61.2	95337	0	323.31	351960000000	1257	858	95338.1	45	2.5097e+06	464.295	221.322	88.1514	2.32205e+06	464.416	221.38	87.816	2.47093e+06	463.12	220.762	87.8055	2.33902e+06	464.201	221.278	88.027
O00418	Eukaryotic elongation factor 2 kinase	EEF2K	26.2572	24.6118	24.5369	25.1965	25.1506	high	11	11	11	17.7	17.7	17.7	82143	0	13.004	546030000	28	725	82144.1	38	2.23575e+06	413.614	169.878	78.5291	1.93471e+06	386.947	158.925	73.1674	2.05227e+06	384.653	157.983	72.9285	1.99579e+06	396.086	162.678	75.1102
P57772;C9J8T0	Selenocysteine-specific elongation factor	EEFSEC	24.2905	24.5288	24.4771	24.575	24.4678	medium	6	6	6	13.6	13.6	13.6	65304	0	6.9708	261690000	45	516	56590.6	25	3.1438e+06	581.604	189.905	110.424	2.93084e+06	586.177	191.398	110.839	3.11185e+06	583.248	190.442	110.581	2.95878e+06	587.2	191.732	111.351
Q12805;A0A0U1RQV3	EGF-containing fibulin-like extracellular matrix protein 1	EFEMP1	29.9043	29.5601	29.7762	29.7671	29.7519	high	9	9	9	22.9	22.9	22.9	54640	0	105.89	10229000000	69	386.5	43143.7	21	4.60758e+06	852.403	232.876	161.838	4.20476e+06	840.964	229.751	159.017	4.50661e+06	844.663	230.762	160.144	4.26654e+06	846.739	231.329	160.568
Q96C19	EF-hand domain-containing protein D2	EFHD2	30.6965	30.6579	30.5449	30.6481	30.6369	high	14	14	12	50	50	41.2	26697	0	70.332	17895000000	148	240	26697.3	11	9.02932e+06	1670.43	222.977	317.148	8.32537e+06	1665.1	222.266	314.852	8.82563e+06	1654.17	220.807	313.623	8.38631e+06	1664.35	222.165	315.612
Q7Z2Z2	Elongation factor Tu GTP-binding domain-containing protein 1	EFL1	27.2964	27.4166	27.3494	27.4608	27.3808	high	15	15	15	17.8	17.8	17.8	125430	0	34.076	1914900000	120	1120	125430	48	1.84002e+06	340.405	213.485	64.6295	1.70619e+06	341.243	214.011	64.5253	1.81095e+06	339.422	212.869	64.353	1.72199e+06	341.747	214.326	64.8058
P98172	Ephrin-B1	EFNB1	25.4858	25.7784	25.696	25.7717	25.683	medium	6	6	6	27.5	27.5	27.5	38006	0	21.959	619550000	38	346	38006.6	19	4.34014e+06	802.927	152.58	152.444	4.05281e+06	810.576	154.034	153.271	4.29845e+06	805.649	153.098	152.748	4.08271e+06	810.255	153.973	153.65
P52799	Ephrin-B2	EFNB2	23.0025	22.9912	22.83	22.6535	22.8693	low	1	1	1	3.6	3.6	3.6	36923	0.0095572	1.8821	69948000	15	333	36923.2	15	4.96183e+06	917.94	169.465	174.281	4.57851e+06	915.717	169.055	173.152	4.83744e+06	906.669	167.385	171.901	4.54573e+06	902.146	166.55	171.075
Q15029	116 kDa U5 small nuclear ribonucleoprotein component	EFTUD2	29.8313	29.6967	29.7473	29.763	29.7596	high	31	30	30	45.6	44.5	44.5	109430	0	323.31	9935800000	303	972	109436	51	1.89261e+06	350.133	191.575	66.4765	1.73937e+06	347.88	190.343	65.7803	1.85386e+06	347.465	190.116	65.8779	1.75657e+06	348.609	190.742	66.1072
Q9GZT9;A0A590UJK7;A0A590UJ78	Egl nine homolog 1	EGLN1	25.5359	25.6029	25.8134	25.8343	25.6966	medium	4	4	4	12.7	12.7	12.7	46020	0	16.793	618560000	46	175	19449.9	13	6.35575e+06	1175.82	270.555	223.241	5.88302e+06	1176.62	270.741	222.486	6.31104e+06	1182.86	272.177	224.266	5.98153e+06	1187.1	273.151	225.11
Q9H4M9;A0A024R571;C9JC03;C9J2Z4	EH domain-containing protein 1	EHD1	31.5201	31.5721	31.5651	31.5762	31.5584	high	37	37	24	68.4	68.4	47.4	60626	0	323.31	33931000000	443	454	51682.1	25	4.0795e+06	754.709	228.775	143.29	3.77241e+06	754.493	228.71	142.666	4.01297e+06	752.143	227.997	142.603	3.80172e+06	754.489	228.708	143.075
Q9NZN4	EH domain-containing protein 2	EHD2	32.8295	32.563	32.632	32.6528	32.6693	high	34	33	30	74.8	73.1	68.5	61161	0	323.31	74239000000	543	543	61161.4	30	3.54081e+06	655.05	200.317	124.368	3.24233e+06	648.477	198.308	122.62	3.45718e+06	647.972	198.153	122.853	3.27611e+06	650.177	198.827	123.294
Q9H223	EH domain-containing protein 4	EHD4	31.785	32.083	31.9982	32.1512	32.0044	high	32	26	24	73.8	64.1	60.6	61174	0	323.31	47166000000	373	541	61175.1	30	3.42815e+06	634.208	193.985	120.411	3.19454e+06	638.918	195.426	120.812	3.39004e+06	635.387	194.346	120.467	3.22578e+06	640.189	195.815	121.4
Q08426	Peroxisomal bifunctional enzyme;Enoyl-CoA hydratase/3,2-trans-enoyl-CoA isomerase;3-hydroxyacyl-CoA dehydrogenase	EHHADH	25.3193	25.9657	25.7678	25.6597	25.6781	medium	5	5	5	8.7	8.7	8.7	79494	0.00024085	4.8754	680930000	10	723	79494.9	46	1.78095e+06	329.476	130.957	62.5546	1.68615e+06	337.236	134.041	63.7675	1.78041e+06	333.698	132.635	63.2677	1.67901e+06	333.216	132.443	63.1881
O14681;E9PLB8;E9PL33;E9PM05;E9PS58;E9PK61	Etoposide-induced protein 2.4 homolog	EI24	25.4021	25.4152	25.5418	25.4435	25.4506	medium	3	3	3	6.8	6.8	6.8	38964	0.0077643	2.0366	473810000	19	202	23312.3	8.5	9.66964e+06	1788.89	348.511	339.639	8.93159e+06	1786.35	348.016	337.778	9.55063e+06	1790.05	348.738	339.386	9.00984e+06	1788.09	348.356	339.078
K7EM18;P41567	Eukaryotic translation initiation factor 1	EIF1	28.919	29.0447	28.9632	29.1659	29.0232	medium	6	6	2	40.5	40.5	27.3	13607	0	285.57	5905400000	71	117	13170	5.5	1.7013e+07	3147.4	214.134	597.568	1.57746e+07	3154.97	214.648	596.569	1.67372e+07	3137.02	213.427	594.765	1.59615e+07	3167.71	215.515	600.697
E9PQD0;E9PS30;E9PLI6;E9PS76;Q8N9N8	Probable RNA-binding protein EIF1AD	EIF1AD	24.7563	24.5275	24.7052	24.2358	24.5562	low	2	2	2	51.6	51.6	51.6	7331.4	0.00023447	4.3263	271240000	20	113	13062	6	1.33504e+07	2469.82	90.5363	468.922	1.22112e+07	2442.27	89.5264	461.807	1.30869e+07	2452.85	89.914	465.049	1.21581e+07	2412.9	88.4497	457.561
P47813;O14602;X6RAC9;A6NJH9	Eukaryotic translation initiation factor 1A, X-chromosomal;Eukaryotic translation initiation factor 1A, Y-chromosomal	EIF1AX;EIF1AY	28.9779	28.8115	28.9619	28.8226	28.8935	medium	6	6	6	39.6	39.6	39.6	16460	0	31.46	5326600000	78	135.5	15448.7	6.5	1.44249e+07	2668.6	219.626	506.663	1.32406e+07	2648.16	217.944	500.737	1.41616e+07	2654.28	218.447	503.24	1.33469e+07	2648.82	217.998	502.298
O60739	Eukaryotic translation initiation factor 1b	EIF1B	24.3807	22.5168	22.8595	23.1803	23.2343	low	6	2	2	43.4	29.2	29.2	12823	0	29.262	104440000	6	113	12823.6	5	1.57774e+07	2918.82	187.14	554.17	1.34521e+07	2690.47	172.499	508.737	1.4531e+07	2723.52	174.618	516.367	1.39543e+07	2769.37	177.558	525.159
Q9BY44;F8WAE5	Eukaryotic translation initiation factor 2A;Eukaryotic translation initiation factor 2A, N-terminally processed	EIF2A	28.9333	28.9443	29.1285	29.0582	29.0161	high	18	18	18	39.5	39.5	39.5	64989	0	100.33	6028500000	141	582.5	64719.8	31.5	2.97199e+06	549.818	178.661	104.389	2.74477e+06	548.963	178.383	103.803	2.93905e+06	550.859	178.999	104.441	2.77663e+06	551.05	179.061	104.496
A0A7P0TBA9;P19525;A0A7P0TAL9;A0A7P0Z4M0	Interferon-induced, double-stranded RNA-activated protein kinase	EIF2AK2	28.4885	28.3646	28.3697	28.468	28.4227	high	15	15	15	29.2	29.2	29.2	61011	0	39.229	4110900000	123	524.5	59148.9	21	4.38944e+06	812.047	247.719	154.176	4.03471e+06	806.954	246.165	152.586	4.29373e+06	804.764	245.497	152.58	4.08034e+06	809.785	247.029	153.56
H0YME5;Q9P2K8	Eukaryotic translation initiation factor 2-alpha kinase 4	EIF2AK4	24.7746	25.5468	25.2739	25.247	25.2106	high	9	9	9	7.3	7.3	7.3	161120	0	6.9716	411720000	16	1538	174014	74.5	1.07599e+06	199.059	160.362	37.7934	1.02432e+06	204.867	165.041	38.738	1.07824e+06	202.092	162.805	38.3158	1.02003e+06	202.435	163.082	38.388
Q14232;F5H0D0	Translation initiation factor eIF-2B subunit alpha	EIF2B1	28.0617	28.1675	28.0336	28.2539	28.1292	high	14	14	14	43.6	43.6	43.6	33712	0	66.138	3125600000	94	253.5	27999.6	14	6.48553e+06	1199.82	202.242	227.8	6.01e+06	1202.02	202.612	227.288	6.3643e+06	1192.85	201.066	226.158	6.07449e+06	1205.54	203.206	228.609
P49770;H0YJJ8;G3V5E5	Translation initiation factor eIF-2B subunit beta	EIF2B2	27.0834	27.0343	27.1461	27.3911	27.1637	high	8	8	8	24.5	24.5	24.5	38989	0	20.584	1699800000	49	206	23232.4	11	7.96654e+06	1473.81	287.312	279.819	7.34136e+06	1468.3	286.237	277.638	7.84359e+06	1470.11	286.59	278.726	7.49508e+06	1487.47	289.976	282.072
Q9NR50;H0Y580	Translation initiation factor eIF-2B subunit gamma	EIF2B3	27.1027	27.1734	27.0129	27.1524	27.1103	high	12	12	12	33	33	33	50240	0	27.955	1601400000	73	337	37541.5	18.5	4.74024e+06	876.944	220.288	166.497	4.3876e+06	877.534	220.437	165.932	4.64086e+06	869.826	218.5	164.915	4.41769e+06	876.736	220.236	166.256
A0A087WTA5;E7ERK9;Q9UI10;A0A087WW69;F8W8L6	Translation initiation factor eIF-2B subunit delta	EIF2B4	26.6923	26.5175	26.6917	26.5504	26.613	high	10	10	10	26.7	26.7	26.7	57495	0	22.416	1128800000	94	520	57496.1	25	3.45466e+06	639.112	183.729	121.342	3.16845e+06	633.701	182.173	119.826	3.39341e+06	636.019	182.84	120.586	3.19662e+06	634.401	182.374	120.302
Q13144;A0A3B3IUB1;A0A3B3ITG6;A0A3B3IRP4;A0A3B3ISX3;A0A3B3ISM8;A0A3B3IUF2;A0A3B3ISS1;A0A3B3IS56;A0A3B3ITQ2	Translation initiation factor eIF-2B subunit epsilon	EIF2B5	26.9838	26.9267	27.2374	27.278	27.1065	high	11	11	11	21.2	21.2	21.2	80379	0	226.68	1627600000	65	395.5	43661.4	16.5	5.29149e+06	978.926	393.426	185.86	4.87477e+06	974.969	391.835	184.356	5.24664e+06	983.365	395.21	186.442	4.97609e+06	987.555	396.893	187.271
P41214	Eukaryotic translation initiation factor 2D	EIF2D	26.5068	26.6975	26.6334	26.6477	26.6213	high	12	12	12	31.2	31.2	31.2	64706	0	71.807	1212800000	67	584	64706.5	32	2.68019e+06	495.836	160.418	94.1398	2.49215e+06	498.439	161.26	94.2492	2.64531e+06	495.804	160.408	94.0023	2.5065e+06	497.441	160.937	94.3303
P05198;G3V4T5;H0YJS4	Eukaryotic translation initiation factor 2 subunit 1	EIF2S1	30.4187	30.302	30.4817	30.412	30.4036	high	17	17	17	50.8	50.8	50.8	36112	0	323.31	15004000000	219	273	31320.1	20	4.92119e+06	910.42	164.385	172.853	4.52581e+06	905.176	163.439	171.159	4.84405e+06	907.909	163.932	172.135	4.57694e+06	908.339	164.01	172.249
P20042	Eukaryotic translation initiation factor 2 subunit 2	EIF2S2	30.8987	31.0048	31.0342	31.1251	31.0157	high	17	17	17	67.3	67.3	67.3	38388	0	323.31	23247000000	208	333	38388.4	20	4.99883e+06	924.785	177.503	175.58	4.63077e+06	926.169	177.769	175.128	4.93186e+06	924.366	177.423	175.256	4.68425e+06	929.637	178.435	176.288
P41091;Q2VIR3	Eukaryotic translation initiation factor 2 subunit 3;Putative eukaryotic translation initiation factor 2 subunit 3-like protein	EIF2S3;EIF2S3B	30.4609	30.1379	30.2144	30.1543	30.2419	high	15	15	15	35.4	35.4	35.4	51109	0	159.52	13373000000	126	472	51169	21	4.69335e+06	868.27	221.882	164.85	4.28695e+06	857.404	219.105	162.126	4.57292e+06	857.092	219.026	162.501	4.32205e+06	857.755	219.195	162.657
Q14152	Eukaryotic translation initiation factor 3 subunit A	EIF3A	31.9146	31.9081	32.0013	31.9015	31.9314	high	81	81	81	54.1	54.1	54.1	166570	0	323.31	44998000000	591	1382	166569	58	1.78041e+06	329.377	274.322	62.5357	1.64334e+06	328.674	273.736	62.1485	1.75363e+06	328.68	273.741	62.3162	1.65555e+06	328.561	273.642	62.3054
P55884	Eukaryotic translation initiation factor 3 subunit B	EIF3B	30.986	31.0884	31.0267	31.1183	31.0548	high	32	32	32	54.8	54.8	54.8	92480	0	323.31	23682000000	363	814	92481.6	36	2.78498e+06	515.221	238.238	97.8202	2.57959e+06	515.926	238.564	97.5559	2.73925e+06	513.412	237.402	97.3406	2.60179e+06	516.352	238.761	97.9164
Q99613;B5ME19	Eukaryotic translation initiation factor 3 subunit C;Eukaryotic translation initiation factor 3 subunit C-like protein	EIF3C;EIF3CL	30.8002	30.8256	30.9277	30.9451	30.8746	high	33	33	33	36.3	36.3	36.3	105340	0	323.31	20872000000	314	913.5	105408	42	2.37281e+06	438.97	231.205	83.3431	2.19239e+06	438.485	230.95	82.9125	2.34044e+06	438.664	231.044	83.1687	2.21769e+06	440.124	231.813	83.4612
O15371	Eukaryotic translation initiation factor 3 subunit D	EIF3D	29.4828	29.4176	29.2564	29.3473	29.376	high	12	12	12	26.6	26.6	26.6	63972	0	69.004	7562900000	105	548	63972.8	25	3.81582e+06	705.927	225.798	134.028	3.51498e+06	703.007	224.864	132.931	3.71946e+06	697.13	222.984	132.173	3.53336e+06	701.23	224.295	132.975
A0A7I2V3S3;P60228;A0A7I2V3I0;A0A7I2V2H9;A0A7I2V2W0;A0A7I2V4B4;H0YBP5;A0A7I2V5Z6;B3KW56;A0A7I2V3I2;A0A7I2V4G3;E5RGA2;A0A7I2V5P9;E5RHS5	Eukaryotic translation initiation factor 3 subunit E	EIF3E	30.385	30.5918	30.678	30.6409	30.5739	high	21	21	21	43.4	43.4	43.4	59289	0	323.31	17072000000	249	406	47819.4	26.5	3.70999e+06	686.348	203.465	130.311	3.44837e+06	689.685	204.454	130.412	3.67944e+06	689.629	204.437	130.751	3.48029e+06	690.698	204.754	130.978
H0YDT6;O00303	Eukaryotic translation initiation factor 3 subunit F	EIF3F	29.3385	29.29	29.2871	29.1926	29.2771	high	11	11	11	42.1	42.1	42.1	37749	0	102.32	7140900000	113	358	37656.5	15	6.32858e+06	1170.79	220.98	222.287	5.83288e+06	1166.59	220.189	220.59	6.20562e+06	1163.1	219.53	220.52	5.85789e+06	1162.56	219.427	220.457
K7ER90		EIF3G	23.4811	25.414	24.3437	24.7006	24.4849	low	17	1	1	64.3	4.8	4.8	25441	0	7.2461	265320000	15	227	25441.7	15	5.06508e+06	937.041	119.196	177.907	5.06101e+06	1012.22	128.759	191.399	5.15815e+06	966.781	122.979	183.297	4.9565e+06	983.668	125.128	186.534
O75821;K7EL20;K7ENA8	Eukaryotic translation initiation factor 3 subunit G	EIF3G	30.0965	30.1876	30.2252	30.2678	30.1943	high	19	19	3	54.4	54.4	12.2	35611	0	133.82	13123000000	165	289	32314.3	17	5.72831e+06	1059.74	188.692	201.203	5.30437e+06	1060.89	188.897	200.603	5.65093e+06	1059.14	188.585	200.808	5.35909e+06	1063.57	189.373	201.685
B3KS98;O15372;A0A087WZK9;E5RJT0	Eukaryotic translation initiation factor 3 subunit H	EIF3H	29.2583	29.464	29.5896	29.6103	29.4805	high	19	19	19	61.7	61.7	61.7	41581	0	245.55	8359500000	210	350.5	39760.1	20	4.73346e+06	875.691	182.06	166.259	4.40064e+06	880.142	182.986	166.425	4.70228e+06	881.338	183.234	167.098	4.45628e+06	884.393	183.87	167.709
Q13347;A0A7I2YQF8;A0A7I2V3U3;A0A7P0MRT9;A0A7I2YQU2;A0A7I2YQI2;A0A7I2V613;A0A7I2V607;A0A7I2V3N2;A0A7I2V2M3;A0A7I2V640;A0A7I2V685;A0A7I2V5V8;A0A7I2YQC8;A0A7I2YQI6;A0A7I2YQT9;Q5TFK1;A0A7I2V4S8;A0A7I2V3K6;A0A7I2V4C2;A0A7I2YQP9	Eukaryotic translation initiation factor 3 subunit I	EIF3I	29.4421	29.4287	29.4513	29.5864	29.4771	high	16	16	16	66.5	66.5	66.5	36501	0	199.4	8388000000	190	308	34399.7	17	5.60376e+06	1036.7	189.202	196.828	5.17102e+06	1034.22	188.75	195.56	5.50623e+06	1032.02	188.349	195.667	5.23845e+06	1039.62	189.736	197.145
O75822	Eukaryotic translation initiation factor 3 subunit J	EIF3J	29.7759	29.7931	29.905	29.7958	29.8175	high	16	16	16	72.5	72.5	72.5	29062	0	181.41	10672000000	105	258	29062.4	14	6.8817e+06	1273.12	184.997	241.715	6.35686e+06	1271.39	184.746	240.406	6.78915e+06	1272.47	184.903	241.255	6.40599e+06	1271.33	184.738	241.085
K7ES31;K7ERF1;Q9UBQ5	Eukaryotic translation initiation factor 3 subunit K	EIF3K	28.2603	28.299	28.1455	28.0564	28.1903	medium	4	4	4	33.6	33.6	33.6	15875	0.00024266	5.0314	3381700000	20	192	22095.2	9	1.016e+07	1879.6	149.193	356.862	9.39254e+06	1878.54	149.109	355.211	9.93952e+06	1862.94	147.871	353.206	9.38316e+06	1862.18	147.811	353.128
B0QY89;Q9Y262;B0QY90	Eukaryotic translation initiation factor 3 subunit L	EIF3L	30.3552	30.4631	30.4466	30.5031	30.442	high	25	25	25	43.8	43.8	43.8	70901	0	323.31	16154000000	316	564	66727	29	3.38684e+06	626.565	222.121	118.96	3.13784e+06	627.578	222.479	118.668	3.33688e+06	625.423	221.716	118.577	3.16595e+06	628.316	222.741	119.148
Q7L2H7;H0YCQ8;J3KNJ2	Eukaryotic translation initiation factor 3 subunit M	EIF3M	29.6616	29.7152	29.466	29.7637	29.6516	high	14	14	14	44.4	44.4	44.4	42502	0	267.36	9005200000	173	220	25092	10	9.5974e+06	1775.52	377.316	337.101	8.87631e+06	1775.29	377.267	335.688	9.36529e+06	1755.31	373.022	332.8	8.95872e+06	1777.95	377.832	337.154
P60842;J3KT12;J3QS69;J3KTB5;J3QL43;J3KSZ0;J3QR64	Eukaryotic initiation factor 4A-I	EIF4A1	33.3143	33.2646	33.3752	33.3269	33.3203	high	24	24	11	54.2	54.2	25.4	46153	0	323.31	114080000000	580	271	30649	17	6.34076e+06	1173.04	270.697	222.714	5.84505e+06	1169.03	269.771	221.05	6.23986e+06	1169.52	269.885	221.736	5.90073e+06	1171.06	270.24	222.069
Q14240;E7EQG2	Eukaryotic initiation factor 4A-II;Eukaryotic initiation factor 4A-II, N-terminally processed	EIF4A2	28.5613	28.2839	28.4692	28.3419	28.4141	low	22	10	10	57.2	31.9	31.9	46402	0	323.31	3882500000	106	384.5	43846.3	22	4.20063e+06	777.116	180.299	147.544	3.84036e+06	768.083	178.203	145.236	4.11293e+06	770.878	178.851	146.155	3.87763e+06	769.554	178.544	145.932
P38919;I3L3H2	Eukaryotic initiation factor 4A-III;Eukaryotic initiation factor 4A-III, N-terminally processed	EIF4A3	29.3331	29.0058	29.2258	29.2265	29.1978	high	23	18	18	48.7	42.8	42.8	46871	0	79.876	6864100000	163	400.5	45691.1	21	4.51957e+06	836.121	195.949	158.747	4.12592e+06	825.196	193.389	156.035	4.4233e+06	829.049	194.292	157.184	4.18906e+06	831.361	194.833	157.652
E7EX17;P23588	Eukaryotic translation initiation factor 4B	EIF4B	29.7387	29.8704	30.1204	29.9099	29.9098	high	21	21	21	40.3	40.3	40.3	69697	0	323.31	10864000000	231	613.5	69424.5	27	3.56383e+06	659.309	229.759	125.177	3.3047e+06	660.95	230.331	124.978	3.54565e+06	664.554	231.587	125.996	3.33435e+06	661.735	230.605	125.485
P06730;D6RBW1;H0Y8J7	Eukaryotic translation initiation factor 4E	EIF4E	29.3649	29.2937	29.1782	29.1489	29.2464	high	9	9	9	41.9	41.9	41.9	25097	0	27.029	6901300000	91	217	25097.3	11	8.63763e+06	1597.96	200.52	303.39	7.95493e+06	1591.01	199.648	300.842	8.43074e+06	1580.16	198.286	299.59	7.97607e+06	1582.93	198.634	300.173
O60573;B9A044;B8ZZ50;B8ZZL3;C9JEL3;B4E1E4;B9A023	Eukaryotic translation initiation factor 4E type 2	EIF4E2	27.0284	26.6478	26.8818	26.4306	26.7471	high	8	8	8	47.8	47.8	47.8	28362	0	80.324	1248300000	41	213	24602.5	11	7.95036e+06	1470.82	208.577	279.25	7.23641e+06	1447.3	205.242	273.669	7.76722e+06	1455.79	206.446	276.012	7.23226e+06	1435.31	203.542	272.18
Q13541	Eukaryotic translation initiation factor 4E-binding protein 1	EIF4EBP1	25.3616	25.6319	NaN	25.4594	25.4843	low	1	1	1	22	22	22	12580	0.00022584	3.6037	172690000	1	118	12580	3	2.73536e+07	5060.41	318.3	960.773	2.5522e+07	5104.47	321.071	965.199	0	0	0	0	2.55438e+07	5069.43	318.867	961.322
Q04637;A0A7I2Y1C3	Eukaryotic translation initiation factor 4 gamma 1	EIF4G1	31.9256	31.9831	32.0297	32.076	32.0036	high	64	64	1	41.6	41.6	0.5	175490	0	323.31	47334000000	652	1588	174299	68.5	1.50802e+06	278.984	244.795	52.9681	1.39471e+06	278.947	244.762	52.7457	1.48615e+06	278.545	244.41	52.811	1.40945e+06	279.719	245.439	53.0434
[truncated: 3,672 more rows]
