# Supplementary material for: Quantitative proteomics reveals CLR interactome in primary human cells
Source: J Biol Chem. 2024 May 20;300(6):107399. doi: 10.1016/j.jbc.2024.107399 (PMC11231609; doi:10.1016/j.jbc.2024.107399)
Supplement: Table S2 [file mmc3.xlsx]

## Sheet: CLR IP vs Control IP
Supporting Table S3. Quantitative analysis of proteins co-immunoprecipitated with CLR endogenously expressed in human dermal lymphatic endothelial cells.
Majority protein IDs	Gene names	Protein names	FDR-adjusted P-value	Log2 LFQ Difference (Control vs anti-CLR)	Difference	Significant	CLR interactor	Protein IDs	Peptides	Razor + unique peptides	Unique peptides	Sequence coverage [%]	Unique + razor sequence coverage [%]	Unique sequence coverage [%]	Mol. weight [kDa]	Q-value	Score	Intensity	MS/MS count	Sequence length	Log2 LFQ intensity_IP1-anti-CLR	Log2 LFQ intensity_IP2-anti-CLR	Log2 LFQ intensity_IP3-anti-CLR	Log2 LFQ intensity_IP4-anti-CLR	Log2 LFQ intensity_IP1-Control	Log2 LFQ intensity_IP2-Control	Log2 LFQ intensity_IP3-Control	Log2 LFQ intensity_IP4-Control
P21399	ACO1	Cytoplasmic aconitate hydratase	3.51645e-06	5.4539	8.15147	+	+	P21399	21	21	21	32.1	32.1	32.1	98.398	0	257.25	2068700000	103	889	2.93814	4.64862	5.02656	4.35844	-4.51469	-3.79844	-3.51839	-3.80259
B1B0D4	ADAMTSL2	ADAMTSL2-like protein	0.000999241	3.00033	5.79129	+	+	B1B0D4	1	1	1	1.9	1.9	1.9	116.28	0.008016	1.2727	269320000	1	1060	0.344095	0.397359	3.39809	1.74798	-5.00447	-4.44883	-2.44576	-5.37857
P16615;H7C5W9	ATP2A2	Sarcoplasmic/endoplasmic reticulum calcium ATPase 2	2.43739e-05	4.61308	5.119	+	+	P16615;H7C5W9;O14983;J3QSY6;Q93084	8	8	8	12.4	12.4	12.4	114.76	0	9.3348	188390000	11	1042	0.351112	0.897912	0.68487	0.677477	-3.33504	-4.38751	-4.79186	-5.3502
P21281;H0YC04	ATP6V1B2	V-type proton ATPase subunit B, brain isoform	8.03902e-05	4.0948	4.56473	+	+	P21281;H0YC04	5	5	5	15.5	15.5	15.5	56.5	0	11.366	173830000	10	511	0.3794	0.505343	1.1967	0.569933	-3.74559	-2.98224	-3.74766	-5.13205
O95816	BAG2	BAG family molecular chaperone regulator 2	1.42999e-05	4.84467	8.43325	+	+	O95816	8	8	8	46.4	46.4	46.4	23.772	0	216.6	1363300000	71	211	2.68991	4.46576	4.42238	4.18501	-3.96301	-5.44532	-5.24049	-3.32114
Q16602	CALCRL	Calcitonin gene-related peptide type 1 receptor	2.24044e-06	5.64967	9.14876	+		Q16602;E7EN01	9	9	9	20	20	20	52.929	0	323.31	4046500000	65	461	4.6452	4.87671	5.6866	5.8928	-3.86842	-3.07359	-3.497	-5.05469
D6R938;Q13557;E9PBG7;E9PF82;H0Y9J2	CAMK2D	Calcium/calmodulin-dependent protein kinase type II subunit delta	5.1055e-05	4.29196	10.9976	+	+	D6R938;Q13557;E9PBG7;E9PF82;H0Y9J2;H0Y9C2;A0A5F9ZH90;E9PBE8;E7EQE4;E7ETC9;E7ERS6	25	25	16	49.4	49.4	29.5	56.298	0	323.31	9850200000	176	498	3.61991	6.91537	7.395	7.20532	-4.28436	-5.65779	-3.21153	-5.70097
Q5SWX3;A0A2Q3DQE3;H0Y6G2;Q13555;Q8WU40;H7BXS4	CAMK2G	Calcium/calmodulin-dependent protein kinase type II subunit gamma	1.39524e-05	4.85535	8.6269	+	+	Q5SWX3;A0A2Q3DQE3;H0Y6G2;Q13555;Q8WU40;H7BXS4;H7C394	14	8	4	29.8	14	6.4	57.796	0	270.91	1693000000	63	516	2.44655	4.32585	5.08142	4.75738	-3.95214	-5.40189	-4.0914	-4.45095
P27824;A0A7P0TAE9;A0A7P0T840;A0A7P0T937;A0A7P0TB65;A0A7P0T8G1;A0A7P0T9L0;A0A7P0Z4D6;D6RGY2;A0A7P0Z484;A0A7P0TAR9;A0A7P0Z4H2	CANX	Calnexin	0.000243614	3.6133	5.1864	+	+	P27824;A0A7P0TAE9;A0A7P0T840;A0A7P0T937;A0A7P0TB65;A0A7P0T8G1;A0A7P0T9L0;A0A7P0Z4D6;D6RGY2;A0A7P0Z484;A0A7P0TAR9;A0A7P0Z4H2;D6RFL1;A0A7P0TAN9;A0A7P0T8N1;D6RAU8;D6RAQ8	10	10	10	17.2	17.2	17.2	67.567	0	181.42	3139100000	54	592	4.34108	3.81591	5.69731	5.55673	-0.642138	1.09177	-0.684557	-1.09966
A0A0A0MRJ0;Q5VT25	CDC42BPA	Non-specific serine/threonine protein kinase;Serine/threonine-protein kinase MRCK alpha	1.50979e-06	5.82108	8.9488	+	+	A0A0A0MRJ0;Q5VT25;A0A0A0MRJ1;H0Y5V1;H0Y7V8;H0Y6R0;H0Y6V3	55	55	52	33.2	33.2	32.5	193.63	0	323.31	4702100000	295	1699	4.39819	5.49475	6.3942	5.8479	-3.74961	-2.78122	-3.73741	-3.39192
Q9Y5S2	CDC42BPB	Serine/threonine-protein kinase MRCK beta	4.44063e-07	6.35256	7.35531	+	+	Q9Y5S2;H0YLY0;A0A0U1RRC3	53	50	50	33.7	33.1	33.1	194.31	0	323.31	5072500000	259	1711	5.07585	5.25804	5.90489	5.58054	-2.64922	-1.50918	-1.5633	-1.88023
Q03701	CEBPZ	CCAAT/enhancer-binding protein zeta	7.46407e-05	4.12702	4.82805	+	+	Q03701;C9J9W7	7	7	7	10.9	10.9	10.9	120.97	0	11.755	196370000	10	1054	-0.137014	0.585677	1.5511	1.11106	-3.52596	-4.97433	-3.48542	-4.21566
A0A669KB62;A0A669KB05;C9JZR2;O60716	CTNND1	Catenin delta-1	0.000867521	3.06172	4.4904	+	+	A0A669KB62;A0A669KB05;C9JZR2;O60716;H0YC95	3	3	3	6.1	6.1	6.1	99.077	0	40.409	109910000	5	888	0.0776405	-0.713706	-0.68346	-1.22935	-4.88172	-4.83523	-3.76961	-7.02391
Q9H773	DCTPP1	dCTP pyrophosphatase 1	2.24128e-05	4.6495	6.11862	+	+	Q9H773	4	4	4	31.2	31.2	31.2	18.681	0	21.483	215040000	7	170	1.5922	1.866	1.44202	1.17247	-5.71355	-3.29206	-4.64207	-4.75415
Q9BW60	ELOVL1	Elongation of very long chain fatty acids protein 1	1.06084e-06	5.97435	5.2551	+	+	Q9BW60	2	2	2	10.8	10.8	10.8	32.662	0	5.1987	199740000	15	279	0.978025	0.393722	0.743486	0.443323	-4.10009	-4.80049	-5.14287	-4.41841
K7EK06;K7ER16;Q9Y285;K7EPH2;K7ER00	FARSA	Phenylalanine--tRNA ligase alpha subunit	0.00386374	2.41299	4.15619	+	+	K7EK06;K7ER16;Q9Y285;K7EPH2;K7ER00	2	2	2	24.4	24.4	24.4	18.389	0	92.092	126800000	9	168	0.615217	-0.00239468	0.130844	0.235723	-5.13205	-4.65214	-4.63478	-1.2264
A0A087WVP1;Q14517	FAT1	Protocadherin Fat 1;Protocadherin Fat 1, nuclear form	1.00345e-06	5.99851	5.69974	+	+	A0A087WVP1;Q14517	2	2	2	0.8	0.8	0.8	506.37	0.0011561	2.0064	467400000	6	4590	2.32524	1.23592	1.34676	1.21753	-3.97796	-4.18624	-4.06821	-4.44111
Q4L180;C9JYJ6	FILIP1L	Filamin A-interacting protein 1-like	3.46025e-05	4.46089	8.93653	+	+	Q4L180;C9JYJ6;H7C4M0	59	59	59	51.5	51.5	51.5	130.38	0	323.31	8195000000	295	1135	5.70035	7.05151	5.89214	6.5813	-4.0588	-0.498106	-2.95432	-3.00961
Q5T1M5	FKBP15	FK506-binding protein 15	0.00018154	3.74103	6.50295	+	+	Q5T1M5	8	8	8	9.6	9.6	9.6	133.63	0	81.595	389870000	47	1219	0.586506	1.62768	2.43473	2.26283	-4.2875	-4.01632	-3.99777	-6.79846
P46976;G5E9W8;C9JQ42	GYG1	Glycogenin-1	1.91818e-06	5.71711	8.52287	+	+	P46976;G5E9W8;C9JQ42	13	13	13	19.1	19.1	19.1	39.383	0	323.31	2647900000	108	350	3.51969	5.5881	5.15727	5.22524	-3.7161	-3.94255	-3.50057	-3.44196
G3XAI2;A0A7I2V4J9;P07942;A0A7I2V3J7;A0A7I2V3I5;A0A7I2V682;A0A7I2V2T9;A0A7I2V5X5	LAMB1	Laminin subunit beta-1	0.000163536	3.78639	6.49647	+	+	G3XAI2;A0A7I2V4J9;P07942;A0A7I2V3J7;A0A7I2V3I5;A0A7I2V682;A0A7I2V2T9;A0A7I2V5X5	2	2	2	1.8	1.8	1.8	182.59	0	2.5026	316860000	2	1649	0.847313	0.742364	1.63931	3.31539	-4.83944	-4.89214	-3.61535	-6.09457
P49257	LMAN1	Protein ERGIC-53	0.000191678	3.71743	7.72265	+	+	P49257	14	14	14	32.4	32.4	32.4	57.548	0	185.4	2087200000	75	510	2.74114	3.93497	5.81345	4.05997	-1.85119	-4.86754	-2.9788	-4.64352
J3QRN6;O94832;J3KRL0;K7EIG7	MYO1D	Unconventional myosin-Id	1.55529e-05	4.80819	4.65289	+	+	J3QRN6;O94832;J3KRL0;K7EIG7	4	4	4	7.6	7.6	7.6	111.29	0	20.463	148190000	3	961	0.478973	-0.0345716	0.202837	0.141953	-4.00906	-4.90408	-3.71004	-5.19921
Q16795;A0A3B3ISG8	NDUFA9	NADH dehydrogenase [ubiquinone] 1 alpha subcomplex subunit 9, mitochondrial	0.000289957	3.53767	4.11138	+	+	Q16795;A0A3B3ISG8;F5H0J3	4	4	4	12.7	12.7	12.7	42.509	0	4.3443	128500000	9	377	-0.111576	-0.185138	-0.408997	-0.343399	-5.55414	-4.37774	-2.9295	-4.63324
Q8N1F7;H3BVG0	NUP93	Nuclear pore complex protein Nup93	1.02833e-07	6.98787	12.5657	+	+	Q8N1F7;H3BVG0;H3BM93;H3BRI8;H3BNN5;H3BPA9;H3BV11;H3BRD9;H3BVE2;H3BP95;H3BMX0;H3BNG7	69	69	61	63.2	63.2	56.5	93.487	0	323.31	31860000000	560	819	7.20811	8.22179	8.81558	8.17209	-4.93814	-3.74325	-4.36532	-4.79863
Q9NVE7;E9PHT6;H0YA26	PANK4	Pantothenate kinase 4	1.21549e-05	4.91525	10.2082	+	+	Q9NVE7;E9PHT6;H0YA26;H0Y9E4;H0YA31;D6RJF3	38	38	38	46.6	46.6	46.6	85.99	0	323.31	6514000000	258	773	3.96168	6.6198	5.98278	6.51851	-4.03665	-4.68993	-3.40637	-5.61711
P30101	PDIA3	Protein disulfide-isomerase A3	0.000512513	3.29029	4.16372	+	+	P30101	6	6	5	18	18	15.6	56.782	0	53.864	133550000	10	505	0.356386	-1.0679	-0.802874	-0.924759	-3.98747	-4.83585	-4.04157	-6.22913
R4GNH3;E9PKD5;P17980;E9PN50;E9PM69	PSMC3	26S protease regulatory subunit 6A	2.6414e-05	4.57817	4.38695	+	+	R4GNH3;E9PKD5;P17980;E9PN50;E9PM69;E9PMD8;E9PLG2	5	5	5	21	21	21	47.352	0	103.76	158940000	9	423	-0.168653	0.705079	0.172611	0.291126	-4.32076	-3.47793	-3.74777	-5.00119
Q13200	PSMD2	26S proteasome non-ATPase regulatory subunit 2	0.0021948	2.6586	4.69898	+	+	Q13200;H7C2Q3;C9JPC0	5	5	5	11.1	11.1	11.1	100.2	0	36.851	292960000	24	908	1.77845	0.847814	1.8615	0.877302	-4.93074	-2.899	-1.08125	-4.51986
Q5U651	RASIP1	Ras-interacting protein 1	0.00050165	3.2996	5.19214	+	+	Q5U651;M0R148	10	10	10	18.5	18.5	18.5	103.46	0	214.29	725730000	57	963	2.43346	2.98201	3.05676	1.84038	-0.795208	-3.41688	-4.01711	-2.22675
O75396	SEC22B	Vesicle-trafficking protein SEC22b	2.67179e-06	5.5732	4.86004	+	+	O75396;A0A087X1A9	4	4	4	33	33	33	24.593	0	173.71	188890000	12	215	0.106596	0.373885	0.622149	0.233522	-5.19635	-4.70043	-4.08746	-4.11979
Q9BWM7;A0A1P0AYU5;S4R3N9	SFXN3	Sideroflexin-3	0.000191356	3.71816	4.15985	+	+	Q9BWM7;A0A1P0AYU5;S4R3N9	4	4	4	16.2	16.2	16.2	35.503	0	7.6581	122480000	10	321	0	0.0367556	-0.505796	-0.148474	-4.49983	-4.82187	-5.07606	-2.85916
Q5T8U5;O15260	SURF4	Surfeit locus protein 4	0.000110222	3.95773	5.05489	+	+	Q5T8U5;O15260	2	2	2	11.3	11.3	11.3	21.127	0	184.16	228390000	8	186	1.20584	0.133523	0.450218	0.423687	-3.32043	-5.46663	-3.95065	-5.2686
Q8TC07;F8WCB5	TBC1D15	TBC1 domain family member 15	0.000181316	3.74156	4.31186	+	+	Q8TC07;F8WCB5;F8WDJ1;F8WF35;C9JA93;F8WAX5	6	6	6	10.7	10.7	10.7	79.49	0	11.475	147890000	9	691	-0.452356	0.619605	1.27404	0.280249	-4.9606	-3.89127	-3.47406	-3.19996
Q02880;E9PCY5	TOP2B	DNA topoisomerase 2-beta;DNA topoisomerase 2	0.00736938	2.13257	7.34623	+	+	Q02880;E9PCY5;P11388;J3KTB7	26	26	26	19.4	19.4	19.4	183.26	0	140.92	924820000	65	1626	-2.57104	5.84471	4.3121	2.53991	-5.39923	-5.14015	-4.51827	-4.20155
G5E9A6;P51784	USP11	Ubiquitin carboxyl-terminal hydrolase;Ubiquitin carboxyl-terminal hydrolase 11	0.000243506	3.61349	3.84225	+	+	G5E9A6;P51784	3	3	3	6.8	6.8	6.8	105.03	0	65.354	108570000	5	920	-0.928207	-0.283618	0.0888863	-0.460674	-3.30844	-5.38789	-3.80563	-4.45066
H0YK49;H0YL12;H0YNX6;H0YLU7;P13804;H0YKF0		Electron transfer flavoprotein subunit alpha, mitochondrial	0.0968205	1.01403	4.13219			H0YK49;H0YL12;H0YNX6;H0YLU7;P13804;H0YKF0	2	2	2	16.2	16.2	16.2	24.16	0	8.2983	233670000	17	229	0.157045	-4.13484	1.64395	2.00922	0.386694	-6.39705	-5.0324	-5.81063
P55072;A0A7P0TAW3;A0A7I2V540;C9JUP7;A0A7P0T8A3;A0A7P0T8Q5;A0A7P0TAQ1;A0A7P0Z4C6;A0A7I2V2Y2	VCP	Transitional endoplasmic reticulum ATPase	2.59928e-05	4.58515	4.5326	+	+	P55072;A0A7P0TAW3;A0A7I2V540;C9JUP7;A0A7P0T8A3;A0A7P0T8Q5;A0A7P0TAQ1;A0A7P0Z4C6;A0A7I2V2Y2;A0A7I2V5G8;A0A7P0TAY0;A0A7P0TA22;A0A7I2YQJ0;A0A7P0T971;A0A7P0TBK7;A0A7P0Z4D1;A0A7P0T946	32	32	32	51.7	51.7	51.7	89.321	0	323.31	2299400000	153	806	3.76825	4.80318	4.73093	4.80544	0.865164	-0.17337	-0.530323	-0.184071
O15371;B0QYA5		Eukaryotic translation initiation factor 3 subunit D	0.0601877	1.22049	3.957			O15371;B0QYA5;B0QYA4;B0QYA8;B0QYA6	5	5	5	14.8	14.8	14.8	63.972	0	90.396	264260000	12	548	1.54845	0.957932	-0.178213	0.413458	-0.663078	-0.104254	-6.27439	-6.04466
O75964;E9PN17;A0A3B3ITX4		ATP synthase subunit g, mitochondrial	0.00873411	2.05878	3.9288			O75964;E9PN17;A0A3B3ITX4;A0A3B3IRW3	6	6	6	58.3	58.3	58.3	11.428	0	23.819	520570000	36	103	1.27726	1.53494	3.00759	2.58671	-1.2983	-4.53787	-0.183332	-1.2892
H3BQK9;H3BPE1;Q9UPN3;A0A7P0MQR8;A0A590UJG2;H0Y390		Microtubule-actin cross-linking factor 1, isoforms 1/2/3/5	0.00961773	2.01693	3.91581			H3BQK9;H3BPE1;Q9UPN3;A0A7P0MQR8;A0A590UJG2;H0Y390;A0A5F9ZGX0;H0Y314;A0A0A6YYJ5;A0A0U1RQJ2;H0Y6T5;H0Y4F5;E9PLY5;A0A494C073;A0A669KBB0;A0A494C1U5;E9PNZ4	20	19	18	3.7	3.6	3.4	861.07	0	27.61	267160000	28	7592	2.54957	1.18444	0.901342	0.733501	-1.58453	-1.59793	-1.65282	-5.45912
Q5BJH7;K7ERQ0;K7ERY2	YIF1B	Protein YIF1B	1.08184e-05	4.96584	10.0505	+	+	Q5BJH7;K7ERQ0;K7ERY2	15	15	6	50.3	50.3	21.7	34.435	0	323.31	3941200000	114	314	3.61124	5.85598	6.33314	6.09273	-4.35357	-3.77875	-4.44385	-5.73272
P0DP25;P0DP24;P0DP23;F8WBR5;M0QZ52;G3V479;G3V361;A0A590UJI2;Q96HY3;E7EMB3	CALM2;CALM3;CALM1		0.0383709	1.416	3.83452			P0DP25;P0DP24;P0DP23;F8WBR5;M0QZ52;G3V479;G3V361;A0A590UJI2;Q96HY3;E7EMB3;A0A590UJC0;G3V226	4	4	4	46.3	46.3	46.3	16.837	0	323.31	1632700000	35	149	2.97705	3.43779	4.83271	4.02909	1.49045	1.9629	0.595976	-4.11075
Q53GQ0;A0A1B0GV93	HSD17B12	Very-long-chain 3-oxoacyl-CoA reductase	0.0153941	1.81265	3.70177			Q53GQ0;A0A1B0GV93;A0A1B0GVY6;E9PI21	7	7	7	24	24	24	34.324	0	15.005	455630000	30	312	2.35632	1.899	1.85268	1.98417	-1.2262	0.308077	-0.980526	-4.81628
Q02809	PLOD1	Procollagen-lysine,2-oxoglutarate 5-dioxygenase 1	0.0202108	1.69442	3.68184			Q02809;Q5JXB7;Q5JXB8	14	14	14	23.9	23.9	23.9	83.549	0	65.114	505200000	33	727	3.04318	2.01179	1.09696	1.03166	0.0331211	-0.291496	-2.78094	-4.50446
C9J9K3;A0A0C4DG17;P08865;F8WD59	RPSA	40S ribosomal protein SA	0.0302573	1.51917	3.65237			C9J9K3;A0A0C4DG17;P08865;F8WD59	4	4	4	24.3	24.3	24.3	29.404	0	149.58	210290000	22	263	1.0169	-0.114118	-0.139639	-0.600674	-0.384594	-3.21338	-4.55032	-6.29874
Q14247	CTTN	Src substrate cortactin	0.024247	1.61534	3.52721			Q14247	10	10	10	27.6	27.6	27.6	61.585	0	54.118	231170000	18	550	2.25827	-0.287955	-0.537945	-0.850725	-0.70055	-3.90466	-5.08163	-3.84037
P35998;C9JX88;C9JLS9	PSMC2	26S protease regulatory subunit 7	0.0071904	2.14325	3.49059			P35998;C9JX88;C9JLS9	4	4	4	12	12	12	48.633	0	6.7807	156600000	9	433	-0.0144844	0.665645	0.60544	0.0792084	-0.659895	-3.41442	-4.24757	-4.30467
P56192;H0YIP0	MARS	Methionine--tRNA ligase, cytoplasmic	0.0134868	1.87009	3.45095			P56192;H0YIP0;H0YHL6;H0YI94;H0YI27;H0YHV5	3	3	3	4	4	4	101.11	0	6.1863	81850000	4	900	-0.238194	-0.689073	-0.824028	-1.67479	-1.714	-4.04854	-5.69303	-5.7743
G3V438;O95433;H0YJ63;H0YJG7	AHSA1	Activator of 90 kDa heat shock protein ATPase homolog 1	0.0306485	1.51359	3.38826			G3V438;O95433;H0YJ63;H0YJG7;H0YJU2	4	4	4	39.4	39.4	39.4	22.978	0	30.212	133960000	5	203	0.802992	-0.565572	-0.0948563	-4.4691	-4.13657	-5.37741	-4.02845	-4.33713
P55884	EIF3B	Eukaryotic translation initiation factor 3 subunit B	0.0214099	1.66939	3.38809			P55884;C9JQN7;C9JZG1	5	5	5	8.2	8.2	8.2	92.48	0	29.382	144660000	25	814	0.375334	0.3852	-0.413973	-0.234337	-4.48684	-0.155926	-4.06068	-4.73668
Q9UNL2;C9JA28	SSR3	Translocon-associated protein subunit gamma	0.0239669	1.62039	3.37523			Q9UNL2;C9JA28;C9J365	3	3	3	16.2	16.2	16.2	21.08	0	12.153	189320000	12	185	0.699759	-0.254661	-0.156223	0.528738	-1.28438	-1.45919	-4.09715	-5.84258
P04844;Q5JYR7	RPN2	Dolichyl-diphosphooligosaccharide--protein glycosyltransferase subunit 2	0.114146	0.94254	3.32883			P04844;Q5JYR7;Q5JYR4;F2Z3K5	9	9	9	26.9	26.9	26.9	69.283	0	269.14	515430000	18	631	1.62742	1.70282	1.44193	1.45735	1.12592	1.21049	-3.24001	-6.1822
P49411	TUFM	Elongation factor Tu, mitochondrial	0.0442424	1.35416	3.32789			P49411;H3BNU3	10	10	10	28.3	28.3	28.3	49.541	0	37.214	310820000	20	452	1.87539	0.602094	0.432766	0.643131	0.117685	-2.69115	-1.34972	-5.83497
P09497	CLTB	Clathrin light chain B	0.000185816	3.73092	3.28059			P09497	3	3	3	14	14	14	25.19	0	3.524	62655000	3	229	-1.16269	-1.25015	0.170729	-0.788799	-4.43349	-3.5596	-4.46402	-3.69617
C9JXK0;A0A494C1L1;Q14739	LBR	Lamin-B receptor	0.0044938	2.34739	3.25148			C9JXK0;A0A494C1L1;Q14739	3	3	3	20.7	20.7	20.7	24.284	0.0011074	1.7772	95746000	2	213	0.432209	-0.971759	-1.46215	-1.19926	-4.01797	-3.82772	-2.71815	-5.64305
P17858;F8WEU2	PFKL	ATP-dependent 6-phosphofructokinase, liver type	0.00189439	2.72253	3.25013			P17858;F8WEU2	2	1	1	3.6	1.2	1.2	85.018	0	10.626	72867000	11	780	-0.555931	-1.15625	-1.06423	-2.80231	-4.69897	-3.69649	-5.55118	-4.6326
Q16630;F8WJN3	CPSF6	Cleavage and polyadenylation specificity factor subunit 6	2.84352e-05	4.54614	3.21671			Q16630;F8WJN3	3	3	3	6.5	6.5	6.5	59.209	0	8.8773	54603000	4	551	-0.4375	-1.06597	-1.35072	-1.38257	-4.55744	-4.20614	-3.79174	-4.54829
P11216	PYGB	Glycogen phosphorylase, brain form	0.0545342	1.26333	3.20372			P11216;H0Y4Z6;P11217	9	9	8	14.2	14.2	13.3	96.695	0	50.244	246050000	16	843	2.60612	-0.322005	-0.0951233	-1.2338	-0.831123	-1.45651	-4.90142	-4.67065
P22897	MRC1	Macrophage mannose receptor 1	0.000282703	3.54867	3.19572			P22897	1	1	1	1.4	1.4	1.4	166.01	0	10.942	55855000	7	1456	-1.05644	-0.699134	-1.34288	-1.20823	-4.82156	-4.12161	-3.20077	-4.94562
A0A0A0MTI6;Q9NYP7	ELOVL5	Elongation of very long chain fatty acids protein;Elongation of very long chain fatty acids protein 5	0.0289046	1.53903	3.16053			A0A0A0MTI6;Q9NYP7	1	1	1	5	5	5	30.742	0	62.163	155130000	2	262	0.344812	-3.75211	0.516331	0.426233	-3.974	-4.40725	-3.98585	-2.73974
Q86VP6	CAND1	Cullin-associated NEDD8-dissociated protein 1	0.00804073	2.0947	3.12377			Q86VP6;A0A0C4DGH5	3	3	3	3.2	3.2	3.2	136.37	0	90.764	120410000	11	1230	-0.480425	-0.00756359	-0.0306339	-0.655048	-1.17721	-3.4728	-4.51198	-4.50675
J3QLH6;J3KRP2;J3QSA9;J3QQM1;P62195;J3QSE0;J3QRW1	PSMC5	26S protease regulatory subunit 8	0.0548078	1.26116	3.06284			J3QLH6;J3KRP2;J3QSA9;J3QQM1;P62195;J3QSE0;J3QRW1;J3QRR3;A0A6Q8PGU6;Q8NB90	5	5	5	40.5	40.5	40.5	24.236	0	7.1879	167390000	8	215	-0.0145016	-0.120238	0.803537	0.0362129	-0.720884	-0.977562	-3.7602	-6.08772
P62244;H3BVC7;I3L3P7	RPS15A	40S ribosomal protein S15a	0.0296455	1.52804	3.05124			P62244;H3BVC7;I3L3P7	2	2	2	23.1	23.1	23.1	14.839	0	3.815	121920000	3	130	-0.506926	0.0862398	0.0482063	0.270319	-0.0119152	-4.36887	-3.29243	-4.63392
P43686	PSMC4	26S protease regulatory subunit 6B	0.000832451	3.07964	3.03337			P43686	3	3	3	10	10	10	47.366	0	3.4079	53416000	4	418	-0.911077	-0.488069	-1.26608	-1.6987	-4.08243	-2.98031	-4.5046	-4.93009
Q15691	MAPRE1	Microtubule-associated protein RP/EB family member 1	0.122074	0.913378	2.99587			Q15691	3	3	3	15.3	15.3	15.3	29.999	0	69.057	140950000	9	268	0.034708	0.744123	0.645861	-5.88669	-3.53896	-3.49025	-3.93526	-5.48101
A0A6I8PLB3;A0A6I8PS05;A0A6I8PRS0;A0A6I8PL42;B4DER1;A0A6I8PIV1;Q9P2J5;A0A6I8PIP7;A0A6I8PLB8;A0A6I8PIT3	LARS	Leucine--tRNA ligase, cytoplasmic	0.0871732	1.05962	2.9915			A0A6I8PLB3;A0A6I8PS05;A0A6I8PRS0;A0A6I8PL42;B4DER1;A0A6I8PIV1;Q9P2J5;A0A6I8PIP7;A0A6I8PLB8;A0A6I8PIT3;A0A6I8PRP1;A0A6I8PTV8	5	5	5	8.8	8.8	8.8	117.14	0	36.217	182780000	9	1024	0.574688	0.20209	0.0387669	-0.464672	-0.490805	-0.873423	-3.48627	-6.76464
E9PIZ0;C9JST7;A6NGW1;O95070	YIF1A	Protein YIF1A	0.000813705	3.08953	2.98461			E9PIZ0;C9JST7;A6NGW1;O95070	1	1	1	7.5	7.5	7.5	17.627	0	2.5246	39283000	11	160	-1.93512	-1.57748	-1.26647	-1.56139	-4.82196	-3.39996	-4.43432	-5.62267
Q14980;A0A087WY61;H0YFY6	NUMA1	Nuclear mitotic apparatus protein 1	0.125897	0.899986	2.9543			Q14980;A0A087WY61;H0YFY6;K4DIE0;F5H4J1;F5H6Y5	22	22	22	16.1	16.1	16.1	238.26	0	85.879	370300000	31	2115	3.69824	-2.97904	-1.60741	-2.07971	-1.98779	-5.17639	-3.18874	-4.4322
Q9H9B4;D6RDG7;S4R2X2;D6RFI0	SFXN1	Sideroflexin-1	0.0199522	1.70001	2.92601			Q9H9B4;D6RDG7;S4R2X2;D6RFI0;D6RAE9	3	3	3	17.4	17.4	17.4	35.619	0	6.5483	96991000	3	322	-0.837278	-0.578244	-0.237814	-0.55064	-3.34157	-1.01597	-4.15747	-5.39303
Q99988	GDF15	Growth/differentiation factor 15	0.035526	1.44945	2.92168			Q99988;A0A0A0MTT8	4	4	4	22.7	22.7	22.7	34.14	0	5.5497	142270000	5	308	0.90362	-0.861432	-1.3263	-1.34369	-1.9276	-1.97883	-5.39688	-5.01122
P48681	NES	Nestin	0.165997	0.7799	2.85944			P48681	52	52	52	28.8	28.8	28.8	177.44	0	323.31	10387000000	301	1621	7.53672	1.51112	3.38728	2.68582	4.59629	-0.324524	0.359932	-0.9485
O76031	CLPX	ATP-dependent Clp protease ATP-binding subunit clpX-like, mitochondrial	0.0434591	1.36192	2.85682			O76031	1	1	1	2.1	2.1	2.1	69.223	0.0072091	1.3714	31312000	2	633	-3.10168	-4.44853	-1.71698	0.247726	-4.91839	-5.16876	-3.97073	-6.38887
P07384	CAPN1	Calpain-1 catalytic subunit	0.0701447	1.15401	2.85091			P07384;E9PIA9;E9PLX0;E9PJJ3;E9PLC9;E9PMC6;E9PJA6;E9PSA6;E9PL37;E9PQB3;E9PRM1	16	16	16	28.6	28.6	28.6	81.889	0	113.53	797330000	38	714	4.04759	-0.323323	1.54991	-0.796103	0.0103168	-2.396	-3.16263	-1.37725
A0A494C017;C9JJV6;C9JZL8;A0A499FIY8;C9JC07;Q96S97	MYADM	Myeloid-associated differentiation marker	0.00108398	2.96498	2.84129			A0A494C017;C9JJV6;C9JZL8;A0A499FIY8;C9JC07;Q96S97	1	1	1	18.9	18.9	18.9	13.153	0	12.792	23683000	6	122	-2.44306	-1.7018	-1.43373	-1.91478	-5.65051	-5.20018	-3.73654	-4.27132
Q9NZN4	EHD2	EH domain-containing protein 2	0.144891	0.838958	2.82682			Q9NZN4	11	10	9	33	31.7	30	61.161	0	63.4	942650000	25	543	3.34445	2.45189	2.48122	2.14195	2.00247	1.64561	0.609358	-5.14518
P33993;C9J8M6	MCM7	DNA replication licensing factor MCM7	0.0256761	1.59047	2.82669			P33993;C9J8M6	7	7	7	14	14	14	81.307	0	19.738	85654000	9	719	-0.719345	-1.84856	-2.09678	-1.59805	-1.66765	-5.17969	-5.48717	-5.23497
P50570;K7EMQ3;E5RHK8;Q9UQ16	DNM2;DNM3	Dynamin-2;Dynamin-3	0.0158324	1.80045	2.79979			P50570;K7EMQ3;E5RHK8;Q9UQ16;A0A1B0GUX5;E5RIK2;A0A0D9SFB1;A0A0U1RQP1;A0A0D9SFE4;Q05193	4	4	4	6.9	6.9	6.9	98.063	0	8.4508	73313000	3	870	-0.793798	-0.883258	-0.639544	-1.08598	-4.40284	-1.14844	-4.40542	-4.64505
Q9Y2X3	NOP58	Nucleolar protein 58	0.0374709	1.42631	2.79571			Q9Y2X3	4	4	4	11.7	11.7	11.7	59.578	0	5.8632	84280000	5	529	-1.52584	-1.07975	-0.636612	-0.653679	-3.24875	-5.37947	-1.07382	-5.37671
B4DR61;P61619	SEC61A1	Protein transport protein Sec61 subunit alpha isoform 1	0.0102763	1.98816	2.7372			B4DR61;P61619;H7C1S8;F8W776;Q8TC24;Q9H9S3	3	3	3	7.1	7.1	7.1	52.949	0	6.5733	103060000	9	482	-0.886583	-0.553279	-0.539013	-0.384459	-1.83816	-2.38087	-4.09803	-4.99507
A0A087X271;H3BVI6;B4DDF4;B4DUT8;Q99439;K7ES69;A0A087X1X5	CNN2	Calponin;Calponin-2	0.0316495	1.49963	2.71108			A0A087X271;H3BVI6;B4DDF4;B4DUT8;Q99439;K7ES69;A0A087X1X5;A0A087WV51;H3BQH0	3	3	3	26.3	26.3	26.3	19.757	0	6.8365	160750000	9	179	0.740025	-0.374055	-0.239832	-0.481264	-0.745094	-4.25472	-1.70681	-4.49284
O43242	PSMD3	26S proteasome non-ATPase regulatory subunit 3	0.0152824	1.81581	2.69788			O43242	16	16	16	39.3	39.3	39.3	60.977	0	152.77	1080900000	53	534	4.10346	2.20502	2.99925	0.945156	0.912657	0.313284	-0.770174	-0.994404
P50416	CPT1A	Carnitine O-palmitoyltransferase 1, liver isoform	0.00197999	2.70334	2.65245			P50416	5	5	5	10.2	10.2	10.2	88.367	0	13.503	101620000	11	773	-0.0917511	-1.32706	-0.664654	-0.756241	-2.16141	-3.69743	-3.34585	-4.2448
M0R221;M0R2B8;P09012;M0QZG7;M0R0G9;M0QXK2	SNRPA	U1 small nuclear ribonucleoprotein A	0.303758	0.517472	2.64569			M0R221;M0R2B8;P09012;M0QZG7;M0R0G9;M0QXK2;M0R268	5	5	5	38.7	38.7	38.7	15.945	0	69.268	888490000	27	142	1.20434	3.62232	1.15866	1.35618	2.5576	3.64777	-4.33302	-5.1136
A0A087WTP3;M0R0C6;Q92945;M0R0I5;M0QYH3	KHSRP	Far upstream element-binding protein 2	0.0597849	1.22341	2.62255			A0A087WTP3;M0R0C6;Q92945;M0R0I5;M0QYH3;M0QXW7;M0R3J3	4	4	4	7.6	7.6	7.6	73.027	0	64.672	121310000	15	711	0.690418	-1.0497	-0.456509	-2.32993	-1.13664	-2.58602	-5.04493	-4.86832
P25398	RPS12	40S ribosomal protein S12	0.0452868	1.34403	2.59336			P25398	2	2	2	24.2	24.2	24.2	14.515	0	37.884	90468000	10	132	-0.675646	-1.01935	-1.39173	-1.83852	-2.04882	-2.2246	-4.98902	-6.03626
A6PVX3;Q5VWC4;P55036	PSMD4	26S proteasome non-ATPase regulatory subunit 4	0.0731713	1.13566	2.58043			A6PVX3;Q5VWC4;P55036	1	1	1	8.9	8.9	8.9	21.783	0	3.0359	37396000	2	203	-1.11388	-5.09573	-0.397285	-1.18769	-4.18064	-3.55798	-4.33331	-6.04438
Q9UHD8;K7EK18;K7EL40;A0A6Q8PHC2;K7ER52;K7EIE4;K7EQD7;K7EKN4;K7EN52;K7ENQ5;K7EJZ2;K7ER14	SEPTIN9	Septin-9	0.0489164	1.31055	2.58017			Q9UHD8;K7EK18;K7EL40;A0A6Q8PHC2;K7ER52;K7EIE4;K7EQD7;K7EKN4;K7EN52;K7ENQ5;K7EJZ2;K7ER14;K7EJ51	6	6	6	11.6	11.6	11.6	65.401	0	14.536	100140000	10	586	1.06088	-2.44637	-1.10384	-1.80335	-1.52838	-4.02507	-4.48613	-4.57378
Q9Y277	VDAC3	Voltage-dependent anion-selective channel protein 3	0.0183931	1.73534	2.55805			Q9Y277	1	1	1	3.9	3.9	3.9	30.658	0	6.8306	62426000	1	283	-0.62245	-1.11707	-0.910246	-1.07719	-1.28259	-4.49262	-3.43177	-4.75215
Q96IZ0	PAWR	PRKC apoptosis WT1 regulator protein	0.0199394	1.70029	2.50652			Q96IZ0	3	3	3	10.3	10.3	10.3	36.567	0	5.9744	39942000	5	340	-0.980742	-1.97537	-2.07197	-3.90298	-4.57826	-6.06251	-4.75838	-3.558
P05121	SERPINE1	Plasminogen activator inhibitor 1	0.103337	0.985744	2.49311			P05121	9	9	9	31.6	31.6	31.6	45.059	0	159.49	2048300000	40	402	4.2338	3.20768	3.63047	3.43304	2.87457	1.16758	2.98849	-2.49808
Q12904;A0A5F9ZHC5	AIMP1	Aminoacyl tRNA synthase complex-interacting multifunctional protein 1;Endothelial monocyte-activating polypeptide 2	0.0678252	1.16861	2.48621			Q12904;A0A5F9ZHC5;D6R937	3	3	3	16	16	16	34.352	0	11.211	156360000	12	312	-0.940638	-0.257312	0.32477	0.292227	-4.05669	-0.921141	-0.659502	-4.88846
Q04446;E9PGM4	GBE1	1,4-alpha-glucan-branching enzyme	0.126632	0.897458	2.46562			Q04446;E9PGM4	13	13	13	30.5	30.5	30.5	80.473	0	117.66	711670000	26	702	3.82231	-1.83183	0.975723	1.3317	0.906898	-2.19623	-1.91942	-2.35584
P31689	DNAJA1	DnaJ homolog subfamily A member 1	0.0226617	1.64471	2.43217			P31689	2	2	2	12.8	12.8	12.8	44.868	0	4.8606	55104000	3	397	-1.09162	-3.87715	-0.866631	-2.31351	-3.85058	-4.14334	-4.23652	-5.64713
I3L3H2;P38919	EIF4A3	Eukaryotic initiation factor 4A-III;Eukaryotic initiation factor 4A-III, N-terminally processed	0.0100341	1.99852	2.42494			I3L3H2;P38919;J3KT04;J3KS93;E9PBH4;F8WE11;E7EMV8;J3KSN7	3	1	1	10	3.6	3.6	44.511	0	51.511	50033000	13	390	-1.34728	-1.42392	-1.72578	-1.3591	-2.92769	-4.65472	-2.66055	-5.31289
P36542	ATP5C1	ATP synthase subunit gamma, mitochondrial	0.130502	0.884384	2.40248			P36542	5	5	5	26.2	26.2	26.2	32.996	0	60.158	366270000	19	298	1.5111	0.85407	0.955347	1.03637	0.301661	-0.0413475	-0.116329	-5.39702
P39023;G5E9G0;H7C422;B5MCW2	RPL3	60S ribosomal protein L3	0.00986119	2.00607	2.39616			P39023;G5E9G0;H7C422;B5MCW2;H7C3M2;F8WCR1	36	36	32	62.5	62.5	56.6	46.108	0	323.31	5460100000	144	403	6.19484	4.70233	4.67695	4.94159	3.89728	2.6826	3.02524	1.32593
P05386	RPLP1	60S acidic ribosomal protein P1	0.178253	0.748963	2.35368			P05386	1	1	1	14	14	14	11.514	0	21.951	544710000	16	114	1.93541	1.9069	1.61769	2.06073	1.17399	-5.08922	1.20881	0.812426
F8VVM2;Q00325	SLC25A3	Phosphate carrier protein, mitochondrial	0.000116432	3.93393	2.35138			F8VVM2;Q00325;F8VZL5;F8VWR4;F8VWQ0	12	12	12	21	21	21	36.161	0	77.999	1795500000	69	324	3.73497	3.23724	3.87153	3.55166	1.81919	1.2042	1.26139	0.705111
A0A494C0W5;Q86WV6	TMEM173	Stimulator of interferon genes protein	0.0200353	1.69821	2.33914			A0A494C0W5;Q86WV6	1	1	1	6.2	6.2	6.2	28.999	0	53.941	75292000	4	260	-0.397448	-0.914523	-2.78241	-2.97835	-3.67466	-3.49172	-4.16371	-5.0992
O00203	AP3B1	AP-3 complex subunit beta-1	0.076703	1.11519	2.33468			O00203;H0YBD0;A0A590UJU7;A0A590UJU0;A0A590UJE5;A0A590UJ60;A0A590UK04;A0A5F9UJV3;A0A2R8Y2A8;A0A590UKC4;Q13367	7	7	7	9.8	9.8	9.8	121.32	0	35.207	239500000	9	1094	1.42198	-2.39702	-0.744741	-0.0858955	-3.92366	-3.3467	-0.560797	-3.31324
E9PK47;P06737	PYGL	Alpha-1,4 glucan phosphorylase;Glycogen phosphorylase, liver form	0.0236656	1.62588	2.33302			E9PK47;P06737	3	2	2	5.6	4.6	4.6	94.069	0	6.0877	28144000	4	819	-1.92637	-2.85751	-0.994572	-2.64348	-3.37356	-3.94122	-4.10588	-6.33336
P14923;C9JTX4;C9J826;C9JK18;C9JKY1	JUP	Junction plakoglobin	0.0979299	1.00908	2.31094			P14923;C9JTX4;C9J826;C9JK18;C9JKY1	7	7	7	12.6	12.6	12.6	81.744	0	45.715	387660000	14	745	1.71305	1.56634	1.95248	0.945103	0.328775	1.28567	-4.04211	-0.639135
G3XAN4;Q15629	TRAM1	Translocating chain-associated membrane protein 1	0.0312727	1.50483	2.29177			G3XAN4;Q15629	1	1	1	6.9	6.9	6.9	33.435	0	6.62	29582000	1	288	-1.37849	-1.39302	-1.47513	-4.1686	-5.12765	-5.13934	-3.96284	-3.35249
Q07666	KHDRBS1	KH domain-containing, RNA-binding, signal transduction-associated protein 1	0.0054716	2.26189	2.27899			Q07666;A0A6Q8PGH5;Q5VWX1	6	6	6	12	12	12	48.227	0	11.6	372890000	35	443	2.27628	0.870265	1.64458	1.33855	0.541862	-0.924793	-1.05122	-1.55214
P50453	SERPINB9	Serpin B9	0.0729141	1.13719	2.27185			P50453;H7BXK7;C9J7N5;A0A1B0GU38;P50452;P30740;O75830	3	3	3	12.8	12.8	12.8	42.403	0	4.5416	85343000	4	376	-1.01675	-0.595748	-0.983456	-4.46103	-3.23999	-3.02102	-5.05205	-4.83133
P55795	HNRNPH2	Heterogeneous nuclear ribonucleoprotein H2	0.0672076	1.17258	2.26772			P55795	7	3	3	22	12.9	12.9	49.263	0	29.28	94090000	4	449	-0.399584	-1.59219	-4.43613	-1.18103	-5.68428	-3.54414	-3.60733	-3.84408
Q8NBJ5	COLGALT1	Procollagen galactosyltransferase 1	0.353707	0.451357	2.26322			Q8NBJ5;M0QYH0;M0QX72	10	10	10	25.1	25.1	25.1	71.635	0	89.68	339720000	25	622	3.7079	-4.8292	-3.08874	-3.84004	-0.950891	-4.60678	-5.60039	-5.94492
Q7L576;H0YL50	CYFIP1	Cytoplasmic FMR1-interacting protein 1	0.0464431	1.33308	2.22655			Q7L576;H0YL50;E7EW33;H7C229;E7EVJ5;Q96F07	5	5	5	4.8	4.8	4.8	145.18	0	24.045	213410000	14	1253	1.2738	0.0212469	0.680206	-0.0701504	-0.799129	-0.815504	-1.14919	-4.23725
Q70UQ0	IKBIP	Inhibitor of nuclear factor kappa-B kinase-interacting protein	0.176502	0.75325	2.2015			Q70UQ0	3	3	3	8.3	8.3	8.3	39.309	0	6.0601	73143000	6	350	-4.91122	-0.62288	0.157816	1.23933	-3.41619	-1.96372	-3.16669	-4.39636
B0QY89;Q9Y262;H7C3A0;C9JHP4;C9K0Q7;B0QY90	EIF3L	Eukaryotic translation initiation factor 3 subunit L	0.050423	1.29737	2.20134			B0QY89;Q9Y262;H7C3A0;C9JHP4;C9K0Q7;B0QY90	2	2	2	7.1	7.1	7.1	70.901	0	2.3639	45093000	4	607	-4.47673	-0.797313	-1.30836	-1.51672	-4.94659	-4.44583	-3.27529	-4.23679
O15269	SPTLC1	Serine palmitoyltransferase 1	0.0216984	1.66357	2.20052			O15269;A0A2R8Y4S0;A0A2R8Y6A2	3	3	3	10.1	10.1	10.1	52.743	0	9.7374	101930000	4	473	-0.489016	-1.1332	-2.28845	-2.87594	-4.35191	-2.53574	-4.61723	-4.08382
P31946;Q4VY20;Q4VY19;A0A0J9YWE8;P61981	YWHAB;YWHAG	14-3-3 protein beta/alpha;14-3-3 protein beta/alpha, N-terminally processed;14-3-3 protein gamma;14-3-3 protein gamma, N-terminally processed	0.0586754	1.23154	2.20017			P31946;Q4VY20;Q4VY19;A0A0J9YWE8;P61981	2	2	2	18.7	18.7	18.7	28.082	0	3.3304	57187000	2	246	-0.665409	-3.38192	-1.40115	-1.40653	-5.19746	-1.97879	-3.52365	-4.95578
E9PM12;E9PNA6;Q13488;E9PMC5	TCIRG1	V-type proton ATPase subunit a;V-type proton ATPase 116 kDa subunit a isoform 3	0.121255	0.916302	2.19932			E9PM12;E9PNA6;Q13488;E9PMC5	2	2	2	14.7	14.7	14.7	24.341	0	2.6147	37123000	3	217	-2.58671	-1.11869	-1.349	-4.98511	-3.65783	-6.79742	-3.09228	-5.28925
P62191	PSMC1	26S protease regulatory subunit 4	0.00365616	2.43697	2.19749			P62191	2	2	2	5.2	5.2	5.2	49.184	0	2.6601	53967000	3	440	-1.21853	-1.4661	-1.40623	-2.03322	-4.71384	-2.56163	-3.75257	-3.886
Q9H4M9;A0A024R571	EHD1	EH domain-containing protein 1	0.047888	1.31977	2.19066			Q9H4M9;A0A024R571;C9JIJ3;C9IZH1;C9J2Z4;C9JC03	5	4	4	12.5	10.9	10.9	60.626	0	55.954	318420000	8	534	1.14106	0.758697	1.35542	0.713173	-3.71948	0.268635	-0.562998	-0.780453
P53396	ACLY	ATP-citrate synthase	0.289496	0.538357	2.18928			P53396;K7ESG8;K7EIE7	19	19	19	23.5	23.5	23.5	120.84	0	307.73	1197300000	73	1101	3.98499	-1.05979	0.81974	0.314138	2.61708	-1.21477	-1.10684	-4.99351
E9PQ71;E9PIP9;E9PJ54;E9PM00;Q9UBM7;E9PRL8	DHCR7	7-dehydrocholesterol reductase	0.0102901	1.98758	2.18559			E9PQ71;E9PIP9;E9PJ54;E9PM00;Q9UBM7;E9PRL8	2	2	2	21	21	21	11.711	0	4.1381	50627000	4	105	-0.467896	-2.39019	-2.26021	-2.44564	-4.32013	-3.07865	-4.16473	-4.74279
H0Y4D4;H7C131;C9JDE9;P09110	ACAA1	3-ketoacyl-CoA thiolase, peroxisomal	0.0873422	1.05878	2.18007			H0Y4D4;H7C131;C9JDE9;P09110	1	1	1	8.9	8.9	8.9	24.913	0	4.9963	36860000	4	237	-4.49471	-0.35225	-0.295677	-0.854223	-3.22297	-3.80792	-4.63738	-3.04888
O14949	UQCRQ	Cytochrome b-c1 complex subunit 8	0.19327	0.713836	2.16684			O14949	2	2	2	24.4	24.4	24.4	9.9062	0	10.016	119530000	4	82	-0.585617	-3.9588	-0.172718	0.199467	-0.234993	-4.21567	-5.54179	-3.19258
P60228;H0YBP5;A0A7I2V3I0;A0A7I2V4B4;A0A7I2V2H9;A0A7I2V2W0;A0A7I2V5Z6;B3KW56;A0A7I2V4G3;A0A7I2V3S3;E5RHS5;A0A7I2V5P9;E5RGA2;A0A7I2V3I2	EIF3E	Eukaryotic translation initiation factor 3 subunit E	0.0223481	1.65076	2.16554			P60228;H0YBP5;A0A7I2V3I0;A0A7I2V4B4;A0A7I2V2H9;A0A7I2V2W0;A0A7I2V5Z6;B3KW56;A0A7I2V4G3;A0A7I2V3S3;E5RHS5;A0A7I2V5P9;E5RGA2;A0A7I2V3I2;A0A7I2V2Q9;A0A7I2V429;A0A161SXE1;A0A7I2V570;H0YBR5;A0A7I2V3W9;H0YAW4	3	3	3	11.2	11.2	11.2	52.22	0	37.181	79155000	7	445	-1.59148	-1.33221	-0.778385	-0.754597	-1.5306	-3.73616	-4.76458	-3.0875
P20340;C9JB90;F5H3K7;C9JU14;F5GX61;J3KR73;Q9NRW1;Q14964	RAB6A;RAB6B;RAB39A	Ras-related protein Rab-6A;Ras-related protein Rab-6B;Ras-related protein Rab-39A	0.103458	0.985236	2.15436			P20340;C9JB90;F5H3K7;C9JU14;F5GX61;J3KR73;Q9NRW1;Q14964	2	2	2	11.1	11.1	11.1	23.593	0	3.9726	117420000	6	208	-0.520895	0.210807	-0.278767	-0.565571	-0.600231	-0.515026	-4.84191	-3.8147
B5MD38;P55084;F5GZQ3	HADHB	Trifunctional enzyme subunit beta, mitochondrial;3-ketoacyl-CoA thiolase	0.0934522	1.02941	2.14721			B5MD38;P55084;F5GZQ3;C9JEY0;C9JE81	3	3	3	14.5	14.5	14.5	37.924	0	32.191	122290000	5	351	0.690531	-3.91883	-0.613031	-1.01263	-3.25786	-4.06163	-4.0406	-2.08273
P19623	SRM	Spermidine synthase	0.00526176	2.27887	2.14561			P19623;K7EL89;K7EKM4;K7EQ47	3	3	3	10.9	10.9	10.9	33.824	0.0011534	1.9946	20697000	3	302	-2.59781	-2.40915	-2.66511	-4.209	-4.56005	-5.07093	-4.93826	-5.89428
O14579;M0QXB4;M0R061	COPE	Coatomer subunit epsilon	0.0822488	1.08487	2.14505			O14579;M0QXB4;M0R061	3	3	3	14.9	14.9	14.9	34.482	0	28.963	240690000	17	308	1.16596	0.831155	0.47941	0.272808	-0.693872	-0.0647411	-0.613157	-4.45909
Q9Y305;H7C5Q2	ACOT9	Acyl-coenzyme A thioesterase 9, mitochondrial	0.200672	0.697512	2.13292			Q9Y305;H7C5Q2;C9J7L8	7	7	7	27.1	27.1	27.1	49.901	0	16.632	145630000	11	439	0.992657	-4.19468	-5.2994	-2.72004	-5.70262	-5.61695	-3.2791	-5.15448
H7C4H2;Q9Y5M8	SRPRB	Signal recognition particle receptor subunit beta	6.19955e-06	5.20764	2.10025			H7C4H2;Q9Y5M8	1	1	1	11.9	11.9	11.9	17.502	0.0010823	1.5934	17244000	1	160	-2.49275	-2.33184	-2.39202	-2.3429	-4.5098	-4.51526	-4.13125	-4.80419
P38606;F8WDJ3;C9JVW8	ATP6V1A	V-type proton ATPase catalytic subunit A	0.00373539	2.42766	2.0939			P38606;F8WDJ3;C9JVW8	2	2	2	3.9	3.9	3.9	68.303	0	3.8033	16722000	3	617	-2.24498	-2.22378	-1.80525	-3.27248	-5.35978	-3.83593	-4.12545	-4.60093
Q08554	DSC1	Desmocollin-1	0.195895	0.707977	2.06442			Q08554	4	4	4	4.5	4.5	4.5	99.986	0	6.0113	113410000	12	894	-0.324585	-0.655278	0.469805	-1.70537	-1.54638	-0.040802	-2.53671	-6.34924
P07814;V9GYZ6	EPRS	Bifunctional glutamate/proline--tRNA ligase;Glutamate--tRNA ligase;Proline--tRNA ligase	0.00737768	2.13208	2.04511			P07814;V9GYZ6	22	22	22	22.6	22.6	22.6	170.59	0	75.185	920740000	64	1512	2.69245	2.41158	2.57055	2.07018	0.739662	0.574585	1.28078	-1.0307
A0A7P0TB97;A0A7P0TAQ9;A0A7P0Z431;Q8IXB1;A0A7P0TB83;A0A7P0T9B7;A0A7P0TB22;E7EP04;A0A7P0Z4F2;A0A494C1G5	DNAJC10	DnaJ homolog subfamily C member 10	0.000134753	3.87046	2.04237			A0A7P0TB97;A0A7P0TAQ9;A0A7P0Z431;Q8IXB1;A0A7P0TB83;A0A7P0T9B7;A0A7P0TB22;E7EP04;A0A7P0Z4F2;A0A494C1G5	3	3	3	6.4	6.4	6.4	72.152	0	2.1847	23954000	3	626	-2.30323	-2.49588	-2.35415	-2.67145	-4.94183	-4.07112	-4.16377	-4.81746
A0A0A0MSP6;H7C3A1;Q9BXP5	SRRT	Serrate RNA effector molecule homolog	0.00166894	2.77756	2.03917			A0A0A0MSP6;H7C3A1;Q9BXP5	1	1	1	9.5	9.5	9.5	16.435	0.0011099	1.7805	12170000	1	148	-3.27521	-1.92066	-2.03771	-2.31949	-4.34919	-4.8796	-3.85331	-4.62765
Q9H223	EHD4	EH domain-containing protein 4	3.4263e-05	4.46518	2.03289			Q9H223	14	14	12	34.9	34.9	31.6	61.174	0	195.05	1022700000	63	541	2.81873	2.9142	3.13877	2.88037	1.21521	1.17468	0.709141	0.521463
H0Y8I3;A0A087WT27;A0A494C1Q4;J3KN95;A0A494C1E2;A0A494C0G1;H0Y987;O95394	PGM3	Phosphoacetylglucosamine mutase	0.0636024	1.19653	2.03116			H0Y8I3;A0A087WT27;A0A494C1Q4;J3KN95;A0A494C1E2;A0A494C0G1;H0Y987;O95394	1	1	1	11.5	11.5	11.5	12.315	0	3.0733	24209000	5	113	-2.09952	-2.20771	-2.42889	-5.31302	-4.91751	-3.83229	-5.47694	-5.94702
P05783;F8VZY9	KRT18	Keratin, type I cytoskeletal 18	0.136762	0.864036	2.02799			P05783;F8VZY9;CON__H-INV:HIT000015463	64	63	45	96.5	96.5	86.3	48.057	0	323.31	32942000000	498	430	8.93801	5.35131	5.60548	5.42941	6.60447	4.13024	3.39755	3.08002
A0A1X7SBZ2;Q92841;A0A5H1ZRQ2	DDX17	Probable ATP-dependent RNA helicase DDX17	0.0615124	1.21104	2.02539			A0A1X7SBZ2;Q92841;A0A5H1ZRQ2;A0A0U1RQJ0	15	13	13	25.9	22.8	22.8	80.253	0	191.55	608500000	36	729	3.49671	0.295499	1.02865	-0.205622	0.00545692	-1.12935	-1.51917	-0.843285
E7ETK0;A0A2R8Y849;A0A2R8YD14;P62847	RPS24	40S ribosomal protein S24	0.00199943	2.69909	2.01863			E7ETK0;A0A2R8Y849;A0A2R8YD14;P62847;A0A2R8Y8A0	11	11	11	55.7	55.7	55.7	15.197	0	34.946	1007200000	46	131	3.02775	2.30342	2.71971	2.55019	1.02251	0.694115	1.20052	-0.390581
A0A7I2V430;A0A7I2V4F0;Q92499;A0A087X2G1;A0A087WZ71;A0A7I2YQ77;A0A7I2V2M5;A0A7I2V4J3;A0A7I2V421	DDX1	ATP-dependent RNA helicase DDX1	0.16537	0.781542	2.00285			A0A7I2V430;A0A7I2V4F0;Q92499;A0A087X2G1;A0A087WZ71;A0A7I2YQ77;A0A7I2V2M5;A0A7I2V4J3;A0A7I2V421;A0A7I2V5X8;A0A7I2YQD0;A0A7I2V4Q0	7	7	7	15.9	15.9	15.9	77.86	0	59.811	231840000	7	697	1.4341	0.179847	0.149069	-0.566399	0.342144	-5.16358	-0.806883	-1.18645
Q969V3;K7EMW4	NCLN	Nicalin	0.044595	1.35071	1.98926			Q969V3;K7EMW4;K7EQ66;K7ELZ9;K7ENM2;A0A0C4DGP7	4	4	4	8.5	8.5	8.5	62.974	0	11.08	36420000	3	563	-1.08298	-3.94556	-4.50832	-2.87853	-5.19137	-4.64283	-4.86891	-5.66932
E9PLA9;Q14444;G3V153	CAPRIN1	Caprin-1	0.0310556	1.50786	1.96422			E9PLA9;Q14444;G3V153	5	5	5	52.7	52.7	52.7	20.236	0	20.973	89519000	9	186	-0.600874	-1.03704	-1.68711	-2.04548	-2.18809	-2.27736	-4.47857	-4.28336
P62269	RPS18	40S ribosomal protein S18	0.274175	0.561973	1.95916			P62269;J3JS69;A0A0G2JQH2;Q5GGW2	5	5	5	39.5	39.5	39.5	17.718	0	14.523	247560000	20	152	0.530087	0.912583	-0.0269432	-0.646931	-6.11984	0.885408	0.307272	-2.14069
O95864	FADS2	Fatty acid desaturase 2	0.0307118	1.51269	1.95391			O95864	1	1	1	4.7	4.7	4.7	52.259	0	2.65	33467000	2	444	-1.67693	-1.56374	-1.83926	-3.9073	-4.96937	-4.68103	-3.08567	-4.06682
Q969Q0	RPL36AL	60S ribosomal protein L36a-like	0.103528	0.984943	1.95087			Q969Q0	3	1	1	31.1	9.4	9.4	12.469	0	11.852	92894000	10	106	0.297625	-1.80711	-1.06412	-1.79916	-1.42162	-1.67055	-4.06112	-5.02296
M0R117;Q02543;M0R3D6;M0R1A7;M0R0P7	RPL18A	60S ribosomal protein L18a	0.00198106	2.7031	1.94859			M0R117;Q02543;M0R3D6;M0R1A7;M0R0P7	14	14	14	49.4	49.4	49.4	18.079	0	46.775	1233900000	68	154	3.53739	2.87013	2.57704	2.43179	1.30062	1.07418	1.17499	0.072216
P39656;A0A0C4DGS1	DDOST	Dolichyl-diphosphooligosaccharide--protein glycosyltransferase 48 kDa subunit	0.212582	0.672473	1.94362			P39656;A0A0C4DGS1;U3KQ84	3	3	3	6.6	6.6	6.6	50.8	0	8.6484	197870000	10	456	0.163437	0.638244	-0.00249672	-0.0371437	-5.74873	0.283499	-0.0714664	-1.47575
O75923	DYSF	Dysferlin	0.00607881	2.21618	1.92971			O75923	23	22	22	15.8	15.1	15.1	237.29	0	105.62	1223700000	64	2080	2.70122	3.33761	3.92696	3.11128	0.682747	1.30019	2.44495	0.930328
Q96K37	SLC35E1	Solute carrier family 35 member E1	0.00226004	2.64588	1.92687			Q96K37	1	1	1	5.9	5.9	5.9	44.772	0	15.513	34272000	6	410	-1.16853	-2.78032	-1.4482	-1.56949	-3.55249	-4.03955	-3.44588	-3.6361
O00299	CLIC1	Chloride intracellular channel protein 1	0.414412	0.382568	1.90417			O00299	6	6	6	33.2	33.2	33.2	26.922	0	112.35	617020000	25	241	3.40391	-3.57153	-0.851358	-1.14295	1.46981	-4.18972	-1.21696	-5.84175
G3V394;F8WE88;Q9Y4I1	MYO5A	Unconventional myosin-Va	0.101302	0.994381	1.89464			G3V394;F8WE88;Q9Y4I1	3	3	3	3.5	3.5	3.5	215.47	0	12.982	42654000	2	1853	-2.54369	-4.91522	-1.61507	-1.61015	-5.77414	-4.67031	-2.93656	-4.88169
A0A3B3IRI2;P17812;A0A3B3ITH9;A0A3B3ITB8;A0A3B3IRQ8;A0A3B3ITF6	CTPS1	CTP synthase 1	0.0265068	1.57664	1.89051			A0A3B3IRI2;P17812;A0A3B3ITH9;A0A3B3ITB8;A0A3B3IRQ8;A0A3B3ITF6;B4E1E0	3	3	3	10.5	10.5	10.5	63.723	0	3.566	26290000	3	564	-2.47664	-3.3177	-3.22404	-3.18073	-4.25318	-4.90876	-3.91422	-6.68498
D6RBD7;C9J1V9;O43324;D6RCQ0;H0YAL7	EEF1E1;EEF1E1-BLOC1S5	Eukaryotic translation elongation factor 1 epsilon-1	0.0396931	1.40128	1.88167			D6RBD7;C9J1V9;O43324;D6RCQ0;H0YAL7	2	2	2	14	14	14	16.686	0	8.795	173520000	15	150	0.0849075	0.85407	0.383703	0.233347	-0.687864	-0.738449	-3.58258	-0.96176
P62258;B4DJF2;I3L3T1	YWHAE	14-3-3 protein epsilon	0.185762	0.731043	1.88108			P62258;B4DJF2;I3L3T1;I3L0W5;K7EIT4;K7EM20	4	4	4	23.1	23.1	23.1	29.174	0	21	183930000	23	255	1.23895	-1.59809	-0.520037	-0.191475	-0.510773	-1.62246	-1.03893	-5.42282
A0A140T9R1;O75955;A0A140T9W4;A0A140T9X0;A2AB09	FLOT1	Flotillin-1	0.0743896	1.12849	1.86828			A0A140T9R1;O75955;A0A140T9W4;A0A140T9X0;A2AB09;A0A140T907;A0A140T959;A2AB10	3	3	3	11.8	11.8	11.8	39.777	0	4.1027	33808000	5	357	-3.34564	-1.56073	-0.0365067	-2.93239	-4.29195	-3.56777	-2.74889	-4.73977
O43809	NUDT21	Cleavage and polyadenylation specificity factor subunit 5	0.00114921	2.9396	1.85373			O43809;H3BND3	3	3	3	25.1	25.1	25.1	26.227	0	31.65	282270000	14	227	0.0343876	0.88462	1.30057	1.38954	-0.857819	-0.924492	-0.840704	-1.18281
P54886	ALDH18A1	Delta-1-pyrroline-5-carboxylate synthase;Glutamate 5-kinase;Gamma-glutamyl phosphate reductase	4.286e-05	4.36795	1.853			P54886	14	14	14	21.8	21.8	21.8	87.301	0	110.13	784000000	53	795	2.84774	2.45771	2.2855	2.40384	1.01608	0.583586	0.53797	0.445141
Q14678	KANK1	KN motif and ankyrin repeat domain-containing protein 1	0.0195741	1.70832	1.83671			Q14678;K7EIU4;Q5W0W2;Q5W0W3;Q63ZY3	6	6	6	5.3	5.3	5.3	147.29	0	4.7028	50740000	6	1352	-1.48142	-1.80518	-1.09156	-1.73059	-3.53127	-4.05444	-1.73669	-4.13318
K7ENA8;O75821;K7EL60;K7ER90;K7EL20	EIF3G	Eukaryotic translation initiation factor 3 subunit G	0.00306153	2.51406	1.81975			K7ENA8;O75821;K7EL60;K7ER90;K7EL20	3	3	3	15.6	15.6	15.6	32.314	0	12.593	725270000	11	289	2.32934	1.55332	1.73968	1.7984	0.25816	0.618759	0.220495	-0.955652
M0QYG8;M0R1D2;M0R0C1;O60234;M0QX47;M0QYJ8	GMFG	Glia maturation factor gamma	0.0520964	1.28319	1.80904			M0QYG8;M0R1D2;M0R0C1;O60234;M0QX47;M0QYJ8	2	2	2	25.8	25.8	25.8	10.99	0	3.3582	28523000	3	93	-1.53094	-2.36381	-2.1522	-2.318	-2.71004	-4.20624	-2.86264	-5.82218
Q13418;A0A0A0MTH3	ILK	Integrin-linked protein kinase	0.0469613	1.32826	1.80603			Q13418;A0A0A0MTH3;A0A087WWY6	4	4	4	14.4	14.4	14.4	51.419	0	27.145	101000000	10	452	-0.126734	-0.73276	-0.505125	-0.940121	-1.62684	-1.19776	-2.33282	-4.37144
Q86UU1	PHLDB1	Pleckstrin homology-like domain family B member 1	0.127516	0.894434	1.79806			Q86UU1;G5E9V3;A0A1W2PQ63;E9PFQ4;Q86SQ0	4	4	2	3.5	3.5	1.6	151.16	0	5.9064	48942000	6	1377	-1.56235	-5.24061	-0.738462	-1.59179	-4.2647	-4.33593	-3.65001	-4.07482
A0A096LNY5;A0A7P0T8E4;A0A1B0GWJ0;A0A1B0GTJ7;A0A0A6YY92;A0A096LNY6;A0A7P0T9A7;A0A7P0Z472;P30566;B4DEP1;A0A1W2PRX2;A0A096LP72;A0A096LNY4;A0A096LP92;A0A1B0GWF8;A0A1B0GTG9	ADSL	Adenylosuccinate lyase	0.0345029	1.46214	1.78835			A0A096LNY5;A0A7P0T8E4;A0A1B0GWJ0;A0A1B0GTJ7;A0A0A6YY92;A0A096LNY6;A0A7P0T9A7;A0A7P0Z472;P30566;B4DEP1;A0A1W2PRX2;A0A096LP72;A0A096LNY4;A0A096LP92;A0A1B0GWF8;A0A1B0GTG9	2	2	2	10.8	10.8	10.8	43.115	0	11.38	46255000	3	381	-1.65095	-3.15963	-1.06556	-1.84149	-3.19148	-2.81481	-3.83352	-5.03119
A0A0A0MRN4;Q5BKZ1	ZNF326	DBIRD complex subunit ZNF326	0.0296091	1.52857	1.78292			A0A0A0MRN4;Q5BKZ1	1	1	1	3.4	3.4	3.4	55.57	0	4.4835	24635000	1	493	-1.73603	-2.09993	-4.06795	-2.7238	-4.05064	-5.32967	-4.69484	-3.68422
O75165	DNAJC13	DnaJ homolog subfamily C member 13	0.00762107	2.11798	1.77862			O75165	2	2	2	0.9	0.9	0.9	254.41	0.0052687	1.4731	18872000	4	2243	-2.54103	-3.51742	-2.17534	-3.58755	-5.41076	-4.85957	-4.60978	-4.05573
P61160;F5H6T1	ACTR2	Actin-related protein 2	0.275617	0.559693	1.77786			P61160;F5H6T1	5	5	5	13.5	13.5	13.5	44.76	0	10.432	173270000	15	394	0.831736	-4.30453	-0.548031	-1.77514	-0.264315	-4.15959	-4.68326	-3.80026
A0A3B3ISC6;A0A3B3IT15;A0A3B3IS84;P53621;A0A3B3IU89;A0A3B3ITV3;A0A3B3ISK1	COPA	Coatomer subunit alpha;Xenin;Proxenin	0.00132375	2.87819	1.76936			A0A3B3ISC6;A0A3B3IT15;A0A3B3IS84;P53621;A0A3B3IU89;A0A3B3ITV3;A0A3B3ISK1;A0A3B3ITI7;A0A3B3IU78	16	16	16	21	21	21	114.87	0	114.84	4655800000	62	1024	5.87352	5.44861	5.86814	5.28643	4.25727	4.30301	3.71126	3.12774
A6NJD9;A8MVT4;A8MYK1;Q16540;H7C2P7	MRPL23	39S ribosomal protein L23, mitochondrial	0.097953	1.00898	1.76793			A6NJD9;A8MVT4;A8MYK1;Q16540;H7C2P7	2	2	2	16.6	16.6	16.6	18.529	0	6.0233	50491000	2	163	-1.52989	-2.82891	-2.53442	-4.35743	-2.52865	-5.06918	-5.33403	-5.3905
A0A669KB68;A0A669KB56;A0A669KBA4;A0A669KB53;P42224;J3KPM9;A0A669KBI6	STAT1	Signal transducer and activator of transcription 1-alpha/beta;Signal transducer and activator of transcription	0.0924249	1.03421	1.75944			A0A669KB68;A0A669KB56;A0A669KBA4;A0A669KB53;P42224;J3KPM9;A0A669KBI6;A0A669KB52	4	4	4	9	9	9	87.03	0	10.981	136800000	7	748	0.415092	-0.921407	-1.42527	-1.6303	-1.70711	-2.43228	-1.62725	-4.83301
Q9Y6N5;H3BNX3	SQRDL	Sulfide:quinone oxidoreductase, mitochondrial	0.0461377	1.33594	1.75354			Q9Y6N5;H3BNX3;H3BNP9;A0A1B0GXB4;H3BV36;H3BMS6	7	7	7	24	24	24	49.96	0	213.48	351160000	11	450	1.90153	-1.09162	0.358824	-0.924641	-1.56327	-1.5208	-1.9012	-1.78482
P61313;E7EQV9;A0A2R8YEM3;E7ENU7;E7EX53;A0A2R8Y738	RPL15	60S ribosomal protein L15;Ribosomal protein L15	0.0139399	1.85574	1.74841			P61313;E7EQV9;A0A2R8YEM3;E7ENU7;E7EX53;A0A2R8Y738;E7ERA2	17	17	17	56.9	56.9	56.9	24.146	0	57.95	2621600000	84	204	4.93756	3.82641	3.74542	3.64628	3.10287	2.63731	2.24463	1.17724
Q14152	EIF3A	Eukaryotic translation initiation factor 3 subunit A	0.00469536	2.32833	1.73701			Q14152	25	25	25	25.9	25.9	25.9	166.57	0	134.47	1069500000	80	1382	3.33598	2.56831	2.31893	2.55063	1.53838	1.4766	0.613079	0.197742
H3BQZ7;Q1KMD3	HNRNPUL2-BSCL2;HNRNPUL2	Heterogeneous nuclear ribonucleoprotein U-like protein 2	0.167801	0.775204	1.73601			H3BQZ7;Q1KMD3	1	1	1	2	2	2	84.69	0	2.6978	25781000	1	746	-1.12353	-1.64462	-1.92746	-4.88778	-2.11315	-4.95703	-5.2847	-4.17256
K7EMS3	KRT19		0.00738837	2.13145	1.72749			K7EMS3	5	1	1	22.7	6.1	6.1	20.186	0.0011364	1.8862	21637000	1	181	-2.7784	-2.67504	-1.37931	-2.5428	-3.24095	-4.16198	-4.57375	-4.30886
E7EX90;A0A7P0Z4C3;Q14203;E7EWF7	DCTN1	Dynactin subunit 1	0.146033	0.83555	1.72371			E7EX90;A0A7P0Z4C3;Q14203;E7EWF7;Q6AWB1	3	3	3	4.1	4.1	4.1	139.09	0	16.289	98353000	4	1256	-0.293259	-1.05128	-0.563192	-0.975941	-1.22009	-0.790493	-2.46461	-5.30329
P51571;A6NLM8	SSR4	Translocon-associated protein subunit delta	0.167037	0.777187	1.72234			P51571;A6NLM8	5	5	5	26	26	26	18.998	0	17.225	219110000	34	173	0.684761	0.270192	0.380833	0.00155449	-0.354401	-0.123039	-0.432861	-4.64171
P98160	HSPG2	Basement membrane-specific heparan sulfate proteoglycan core protein;Endorepellin;LG3 peptide	0.272382	0.564822	1.7074			P98160;A0A0U1RQT3;A0A3B3IT11;H7BYA5	46	46	46	16.9	16.9	16.9	468.83	0	323.31	1888800000	116	4391	5.1631	0.118461	1.76365	0.470867	2.46107	-0.662132	0.179602	-1.29207
E9PG15;P27348	YWHAQ	14-3-3 protein theta	0.245275	0.610346	1.69534			E9PG15;P27348	5	5	5	29.5	29.5	29.5	17.048	0	23.337	144000000	14	149	0.59437	-0.444852	-2.85041	-4.11841	-2.90974	-1.54146	-4.16659	-4.98288
Q15424	SAFB	Scaffold attachment factor B1	0.34115	0.467055	1.69249			Q15424;K7EII0;K7ES42	11	11	8	18.5	18.5	12.9	102.64	0	72.179	429330000	23	915	3.66027	-2.90423	-1.20681	-1.89697	-0.535196	-3.62736	-3.40638	-1.54874
Q07065	CKAP4	Cytoskeleton-associated protein 4	0.0131512	1.88104	1.66959			Q07065	23	23	23	47.3	47.3	47.3	66.022	0	323.31	2426500000	137	602	3.33119	4.54917	4.80603	4.39386	2.25621	3.26271	3.10984	1.77315
Q86YV0	RASAL3	RAS protein activator like-3	0.135038	0.869545	1.66786			Q86YV0	3	3	3	5.9	5.9	5.9	111.9	0	11.581	98064000	2	1011	-1.31951	-1.03518	-1.02588	-3.89699	-4.4277	-3.57892	-1.56327	-4.37909
P04899	GNAI2	Guanine nucleotide-binding protein G(i) subunit alpha-2	0.137268	0.86243	1.65876			P04899	3	3	2	12.7	12.7	9.6	40.45	0	13.609	157670000	6	355	0.197456	-0.667695	-0.759827	-0.5158	-0.741373	-1.1269	-1.64391	-4.86873
A0A088AWN3;A0A0A0MSY4;Q9BZ29;A0A0D9SFH5;A0A0A0MT38;Q6ZSL5	DOCK9	Dedicator of cytokinesis protein 9	0.099038	1.0042	1.65519			A0A088AWN3;A0A0A0MSY4;Q9BZ29;A0A0D9SFH5;A0A0A0MT38;Q6ZSL5;Q5JUD3;H7BZ79;H0Y3S1	5	5	5	3.3	3.3	3.3	237.91	0	4.0509	72154000	5	2081	-0.830914	-1.30386	-1.4555	-1.47164	-2.0181	-1.47029	-2.93757	-5.25671
P08572	COL4A2	Collagen alpha-2(IV) chain;Canstatin	0.158189	0.800825	1.65418			P08572;A0A3B3IS47	3	3	3	4.7	4.7	4.7	167.55	0	66.083	248990000	10	1712	1.79225	-1.67199	-0.90835	-1.27187	-0.615335	-3.60902	-1.6098	-2.84253
A0A7P0Z497;A0A7P0TB45;P23284	PPIB	Peptidyl-prolyl cis-trans isomerase B	0.126553	0.897727	1.64908			A0A7P0Z497;A0A7P0TB45;P23284	3	3	3	22.1	22.1	22.1	20.21	0	2.2681	47012000	2	181	-1.0814	-2.02189	-0.59734	-1.86775	-2.26865	-5.54452	-1.5988	-2.75272
P10599	TXN	Thioredoxin	0.420717	0.37601	1.63975			P10599	2	2	2	30.5	30.5	30.5	11.737	0	2.9325	190820000	5	105	1.23678	-0.147696	1.0292	-4.15592	0.76309	-0.173967	-4.45242	-4.73335
Q9P0J0;U3KQP3;B4DEZ3;K7EJE1;E7ENQ6	NDUFA13	NADH dehydrogenase [ubiquinone] 1 alpha subcomplex subunit 13	0.0571207	1.24321	1.62459			Q9P0J0;U3KQP3;B4DEZ3;K7EJE1;E7ENQ6	4	4	4	31.9	31.9	31.9	16.698	0	4.9014	97385000	14	144	-0.259867	-1.30395	-1.70237	-1.52833	-1.49895	-4.0039	-2.08074	-3.70928
Q9H8L6	MMRN2	Multimerin-2	0.436082	0.360432	1.62182			Q9H8L6;V9GY43;V9GYS9	6	6	6	12.9	12.9	12.9	104.41	0	69.67	228290000	21	949	1.82342	-4.91436	-1.50403	-0.472269	-1.24351	-1.50191	-6.91287	-1.89624
P43490;A0A7P0T9I9;A0A7P0T973;A0A7P0T931;A0A7P0T862;A0A7P0T895;A0A0C4DFS8;A0A7P0T8L3;A0A7P0TAS5;B7Z8W6;A0A7P0T8D2;A0A7P0TBB7;A0A7P0T941;A0A7P0TA73;A0A7P0Z466	NAMPT	Nicotinamide phosphoribosyltransferase	0.000502936	3.29849	1.5985			P43490;A0A7P0T9I9;A0A7P0T973;A0A7P0T931;A0A7P0T862;A0A7P0T895;A0A0C4DFS8;A0A7P0T8L3;A0A7P0TAS5;B7Z8W6;A0A7P0T8D2;A0A7P0TBB7;A0A7P0T941;A0A7P0TA73;A0A7P0Z466;A0A7P0Z437;A0A7P0TAI8;A0A7P0Z4N0;A0A7P0T9F0;A0A7P0TB17;A0A7P0T8Z3;A0A7P0T8R4	8	8	8	23.2	23.2	23.2	55.52	0	323.31	945350000	43	491	2.84721	2.30863	2.44152	2.5989	1.33584	1.01763	1.07854	0.370237
P46778;M0R181	RPL21	60S ribosomal protein L21	0.000262734	3.58048	1.59846			P46778;M0R181;G3V1B3	12	12	12	66.9	66.9	66.9	18.565	0	38.212	1500400000	69	160	3.62977	3.04858	3.37038	2.99824	1.88602	1.64577	1.87081	1.25051
P29590;H3BUJ5;H3BT57;H3BT29	PML	Protein PML	0.0863605	1.06368	1.56838			P29590;H3BUJ5;H3BT57;H3BT29;H3BVD2;H3BRN3	8	8	8	10.7	10.7	10.7	97.55	0	14.913	200420000	27	882	1.24603	-1.24415	0.0587845	-0.601223	-0.724052	-1.53117	-1.28297	-3.27591
H3BNC9;P08708;H0YN88;A0A075B716	RPS17	40S ribosomal protein S17	0.098009	1.00873	1.56678			H3BNC9;P08708;H0YN88;A0A075B716;H0YN73;A0A0J9YYC4	6	6	6	13.5	13.5	13.5	64.532	0	323.31	621770000	25	584	2.52323	1.57361	1.12296	1.27324	0.926434	0.597927	0.843252	-2.1417
Q03135;E9PCT5	CAV1	Caveolin-1;Caveolin	0.0096188	2.01688	1.55863			Q03135;E9PCT5;P56539	11	11	8	47.8	47.8	31.5	20.471	0	323.31	6160600000	146	178	4.67974	6.34728	6.24412	5.49933	4.02533	4.15178	4.54785	3.81097
Q969M3	YIPF5	Protein YIPF5	0.00926278	2.03326	1.55612			Q969M3	1	1	1	4.7	4.7	4.7	27.989	0	2.7144	28072000	2	257	-1.84387	-2.93964	-2.63287	-2.64782	-3.31647	-4.77157	-3.7017	-4.49897
A0A0A0MTC1;A0A0A0MTR7;Q63HN8	RNF213	E3 ubiquitin-protein ligase RNF213	0.0141378	1.84962	1.55221			A0A0A0MTC1;A0A0A0MTR7;Q63HN8	2	2	2	0.4	0.4	0.4	596.48	0.0010893	1.6285	20471000	1	5256	-2.65553	-2.85538	-1.33056	-2.94797	-3.33384	-4.55927	-4.02386	-4.08132
P32969;D6RAN4;A0A2R8Y5Y7	RPL9	60S ribosomal protein L9	0.000614143	3.21173	1.50483			P32969;D6RAN4;A0A2R8Y5Y7;H0Y9V9;H0Y9R4	13	13	13	44.8	44.8	44.8	21.863	0	130.24	1537500000	63	192	3.73689	3.36691	3.03807	2.98757	1.95858	2.09718	1.61661	1.43777
P00403	MT-CO2	Cytochrome c oxidase subunit 2	0.521453	0.282785	1.50353			P00403	2	2	2	16.3	16.3	16.3	25.565	0	38.607	334780000	15	227	1.34445	1.19546	0.599689	-4.30815	1.42125	1.0355	-5.01712	-4.6223
G8JLH9;A0A7I2V395;A0A7I2YQD2;A0A7I2V4R2;A0A7I2V552;A0A7I2V4R3;A0A7I2V4C8;A0A7I2YQI1;A0A7I2YQR5;A0A7I2V444;A0A7I2V2G1;A0A7I2V5N9;P40763;A0A7I2V4F6;A0A7I2V2T1;A0A7I2V3V0	STAT3	Signal transducer and activator of transcription;Signal transducer and activator of transcription 3	0.102452	0.989481	1.50014			G8JLH9;A0A7I2V395;A0A7I2YQD2;A0A7I2V4R2;A0A7I2V552;A0A7I2V4R3;A0A7I2V4C8;A0A7I2YQI1;A0A7I2YQR5;A0A7I2V444;A0A7I2V2G1;A0A7I2V5N9;P40763;A0A7I2V4F6;A0A7I2V2T1;A0A7I2V3V0	2	2	2	3.3	3.3	3.3	76.138	0	2.3156	35496000	3	672	-0.862499	-2.74733	-2.79292	-3.11697	-2.83529	-2.89608	-4.97536	-4.81354
Q5T4S7;X6RE05;A0A0A0MSW0	UBR4	E3 ubiquitin-protein ligase UBR4	0.0818162	1.08716	1.49633			Q5T4S7;X6RE05;A0A0A0MSW0	2	2	2	0.8	0.8	0.8	573.83	0	2.2265	18076000	2	5183	-2.29301	-2.59801	-4.17279	-2.05019	-3.37616	-3.82645	-5.81542	-4.08128
F8VXL2;F8VRV5;P63167;F8VXI7	DYNLL1	Dynein light chain 1, cytoplasmic	0.106635	0.972099	1.491			F8VXL2;F8VRV5;P63167;F8VXI7	2	2	2	72.3	72.3	72.3	5.4262	0	3.7459	39831000	6	47	-1.49532	-2.33344	-0.802004	-3.86928	-2.52966	-3.67392	-3.64588	-4.61459
P47897;A0A1B0GVU9;B4DDN1	QARS	Glutamine--tRNA ligase	0.0890013	1.0506	1.4793			P47897;A0A1B0GVU9;B4DDN1;A0A0U1RQQ5;A0A1B0GTT3;A0A0U1RQT0;C9J165;A0A0U1RQE9;A0A0U1RRI9;A0A0U1RQU2;A0A0U1RQM8;A0A0U1RRC8;A0A0U1RQL2;H7C0R3;A0A0U1RQX5;F2Z2V6;A0A0U1RQC3	7	7	7	15.6	15.6	15.6	87.798	0	65.188	130850000	21	775	0.0226517	-0.378417	-1.27116	-1.12929	-1.26885	-1.5385	-1.73331	-4.13275
Q9BSJ8	ESYT1	Extended synaptotagmin-1	0.0566772	1.24659	1.4682			Q9BSJ8	8	8	8	9.2	9.2	9.2	122.85	0	32.469	227160000	31	1104	1.23314	0.348773	-0.337526	-0.0949402	-0.672726	-0.0258503	-1.65569	-2.36908
H0Y400;A0A140T9X3;A0A0G2JJZ9;Q5STU3;O00148;Q13838	DDX39B;DDX39A	ATP-dependent RNA helicase DDX39A;Spliceosome RNA helicase DDX39B	0.0381517	1.41849	1.46586			H0Y400;A0A140T9X3;A0A0G2JJZ9;Q5STU3;O00148;Q13838	2	2	2	10.7	10.7	10.7	21.679	0	7.975	87341000	10	187	-0.241657	-0.867866	-1.45694	-1.16343	-1.53336	-1.73042	-2.66503	-3.66453
P22695;H3BRG4;H3BSJ9	UQCRC2	Cytochrome b-c1 complex subunit 2, mitochondrial	0.0153679	1.81339	1.4631			P22695;H3BRG4;H3BSJ9;H3BP04;A0A087WVZ4;H3BUE4;H3BUI9	8	8	8	24.5	24.5	24.5	48.442	0	97.852	484350000	34	453	2.18054	0.832877	1.44606	1.54036	0.562883	0.116886	-0.939154	0.406805
A0A3B3ITZ9;Q9Y2W1	THRAP3	Thyroid hormone receptor-associated protein 3	0.147401	0.831501	1.46029			A0A3B3ITZ9;Q9Y2W1	3	3	3	4.3	4.3	4.3	103.52	0	2.8787	56251000	4	910	-0.809296	-3.38223	-1.83022	-1.7535	-2.99006	-3.00676	-2.1988	-5.42079
Q14697;F5H6X6;E9PKU7	GANAB	Neutral alpha-glucosidase AB	0.366822	0.435545	1.44663			Q14697;F5H6X6;E9PKU7;E9PNH1	17	17	17	24.6	24.6	24.6	106.87	0	185.44	760390000	39	944	3.6489	-0.331883	0.663845	-2.27886	0.951134	-1.01931	-0.959801	-3.05655
O15061;A0A075B7B1;H0YL34	SYNM	Synemin	0.540705	0.26704	1.43333			O15061;A0A075B7B1;H0YL34;C9JIE4	34	34	34	28.3	28.3	28.3	172.77	0	256.18	905620000	53	1565	5.3737	-2.50539	-4.17227	-2.89	-1.38847	-2.50404	-2.60205	-3.43272
D6RG15;A0A7I2V2U8;A0A7I2V5D3;Q6IBS0;A0A7I2YQM6;A0A7I2V3T5;A0A7I2V5B1;H0Y858	TWF2	Twinfilin-2	0.16587	0.780231	1.42335			D6RG15;A0A7I2V2U8;A0A7I2V5D3;Q6IBS0;A0A7I2YQM6;A0A7I2V3T5;A0A7I2V5B1;H0Y858	2	2	2	17.7	17.7	17.7	28.882	0	7.1391	55550000	4	254	-0.705107	-0.722484	-1.13582	-2.14882	-0.941185	-1.38208	-4.11616	-3.96619
O00154;K7EKP8	ACOT7	Cytosolic acyl coenzyme A thioester hydrolase	0.283503	0.547443	1.40293			O00154;K7EKP8	3	3	3	11.6	11.6	11.6	41.796	0	5.0545	98730000	2	380	-0.862135	-1.09762	-0.692543	-4.20105	-4.31929	-3.81658	-0.592209	-3.73698
P04843;B7Z4L4	RPN1	Dolichyl-diphosphooligosaccharide--protein glycosyltransferase subunit 1	0.0782735	1.10639	1.3748			P04843;B7Z4L4;F8WF32	12	12	12	28.3	28.3	28.3	68.569	0	39.127	632910000	35	607	2.2147	1.82067	1.26665	0.764017	0.659292	1.41902	-0.351288	-1.16019
P31943;G8JLB6;E9PCY7;D6RBM0;D6RIU0;E5RGV0;D6RFM3;D6RIH9;D6RJ04;D6RDU3;D6RIT2;D6R9T0;D6RAM1;E7EQJ0;H0YAQ2;E5RGH4	HNRNPH1	Heterogeneous nuclear ribonucleoprotein H;Heterogeneous nuclear ribonucleoprotein H, N-terminally processed	0.0396125	1.40217	1.37429			P31943;G8JLB6;E9PCY7;D6RBM0;D6RIU0;E5RGV0;D6RFM3;D6RIH9;D6RJ04;D6RDU3;D6RIT2;D6R9T0;D6RAM1;E7EQJ0;H0YAQ2;E5RGH4;E7EN40;H0YB39;D6R9D3;H0YBG7;H0YBD7;D6RDL0;D6RF17;E5RJ94	8	8	3	22	22	9.1	49.229	0	323.31	1449400000	57	449	3.72053	2.42139	2.99417	2.59621	2.56758	1.55659	1.6798	0.431181
P49207	RPL34	60S ribosomal protein L34	0.00804582	2.09443	1.36429			P49207	7	7	7	32.5	32.5	32.5	13.293	0	95.101	1347400000	78	117	3.47433	3.25829	2.88389	2.6799	1.71592	2.55764	1.32969	1.23599
D6REX3;O94979;D6RHZ5;H7BXG7	SEC31A	Protein transport protein Sec31A	0.101121	0.995157	1.31646			D6REX3;O94979;D6RHZ5;H7BXG7;H0YAF5;H0Y9V3;H0Y9T9;H0Y8V7;H0Y8W8;H0YAB3	3	3	3	2.9	2.9	2.9	136.22	0.001171	2.0684	53686000	3	1251	-0.634985	-1.82521	-1.85749	-2.03814	-1.86961	-1.99867	-4.39243	-3.36096
A0A7N4I394;O75400	PRPF40A	Pre-mRNA-processing factor 40 homolog A	0.304105	0.516977	1.31138			A0A7N4I394;O75400;H0YG38;F5H578	6	6	6	7.4	7.4	7.4	112.4	0	123.67	171620000	9	994	0.341221	-0.533473	-0.801069	-0.0953827	0.0847149	-0.469707	-1.01302	-4.93623
Q9UIJ7	AK3	GTP:AMP phosphotransferase AK3, mitochondrial	0.0927307	1.03278	1.30803			Q9UIJ7	1	1	1	7.5	7.5	7.5	25.565	0.0082305	1.3661	15414000	1	227	-2.5806	-3.22981	-4.16561	-3.93814	-3.56268	-5.93656	-4.20285	-5.44419
P35232;C9JZ20;C9JW96;E7ESE2;E9PCW0	PHB	Prohibitin	0.00803407	2.09506	1.29632			P35232;C9JZ20;C9JW96;E7ESE2;E9PCW0	15	15	15	69.1	69.1	69.1	29.804	0	179.87	1994100000	66	272	3.51938	4.02919	4.02913	3.58683	2.07393	2.99036	3.03846	1.8765
E9PFW3;Q96CW1;A0A087WY71;C9JJ47	AP2M1	AP-2 complex subunit mu	0.171129	0.766676	1.28944			E9PFW3;Q96CW1;A0A087WY71;C9JJ47;C9JTK4;C9JGT8;C9JJD3;C9JPV8;H7C4C3	14	14	14	48.3	48.3	48.3	52.303	0	65.234	634040000	38	460	3.43634	0.741118	1.30198	0.209625	1.1331	0.433317	-0.11916	-0.915936
O00622	CYR61	Protein CYR61	0.0454449	1.34251	1.27761			O00622	7	7	7	17.6	17.6	17.6	42.026	0	9.8444	478140000	34	381	2.45146	0.649158	0.980661	1.22774	0.892557	-0.337976	0.191242	-0.547232
Q13347;A0A7I2YQU2;A0A7I2YQF8;A0A7I2V3U3;A0A7I2YQC8;A0A7I2YQT9;A0A7P0MRT9;A0A7I2V4C2;A0A7I2V5V8;A0A7I2V640;A0A7I2V2M3;A0A7I2V3N2;A0A7I2V607;A0A7I2V613;A0A7I2V685;Q5TFK1	EIF3I	Eukaryotic translation initiation factor 3 subunit I	0.0239886	1.62	1.26613			Q13347;A0A7I2YQU2;A0A7I2YQF8;A0A7I2V3U3;A0A7I2YQC8;A0A7I2YQT9;A0A7P0MRT9;A0A7I2V4C2;A0A7I2V5V8;A0A7I2V640;A0A7I2V2M3;A0A7I2V3N2;A0A7I2V607;A0A7I2V613;A0A7I2V685;Q5TFK1;A0A7I2V4S8;A0A7I2V3K6;A0A7I2YQP9	8	8	2	34.2	34.2	8.3	36.501	0	74.539	417310000	39	325	1.90094	1.37535	0.938328	0.468323	-0.211229	0.749636	-0.3582	-0.5618
P62913;Q5VVC8	RPL11	60S ribosomal protein L11	0.0139193	1.85638	1.24589			P62913;Q5VVC8	7	7	7	34.3	34.3	34.3	20.252	0	143.98	801950000	47	178	2.67152	2.36945	1.69792	1.87012	1.17898	1.54518	0.650496	0.250795
Q96QV1	HHIP	Hedgehog-interacting protein	0.384625	0.414963	1.23892			Q96QV1	12	12	12	21.9	21.9	21.9	78.851	0	97.15	468520000	22	700	3.01095	0.676276	-1.70302	-1.34941	0.221811	0.0833035	-1.71352	-2.91248
P50914;E7EPB3	RPL14	60S ribosomal protein L14	0.00236643	2.62591	1.2373			P50914;E7EPB3	13	13	13	37.7	37.7	37.7	23.432	0	191.78	1761100000	87	215	3.4019	3.35545	3.67089	3.57018	2.57297	2.08944	2.7052	1.68162
P00338	LDHA	L-lactate dehydrogenase A chain	0.00222676	2.65233	1.23721			P00338;F5GXH2;F5GYU2;F5GXY2;F5H8H6;F5GXC7;F5GWW2;F5GXU1;F5GZQ4;F5H5J4;F5H6W8	18	18	16	43.7	43.7	38.3	36.688	0	323.31	3395400000	111	332	4.54746	4.30036	4.31217	4.20923	3.51645	3.43177	2.95534	2.51682
Q15084	PDIA6	Protein disulfide-isomerase A6	0.0890276	1.05048	1.23262			Q15084	12	12	12	35.5	35.5	35.5	48.121	0	206.88	691830000	45	440	2.45312	2.13377	1.30309	1.19888	1.11468	1.53951	0.353455	-0.849266
Q9UH99	SUN2	SUN domain-containing protein 2	0.118341	0.926864	1.2307			Q9UH99	3	3	3	6.1	6.1	6.1	80.31	0	4.2057	25860000	3	717	-2.35262	-3.18383	-3.34481	-3.53414	-2.49007	-5.02045	-4.66967	-5.15801
P20042	EIF2S2	Eukaryotic translation initiation factor 2 subunit 2	0.0838955	1.07626	1.21951			P20042	2	2	2	6.3	6.3	6.3	38.388	0	2.8559	8890700	3	333	-2.82684	-3.25617	-4.57784	-4.49458	-5.66588	-3.87328	-5.22895	-5.26535
P62277;J3KMX5	RPS13	40S ribosomal protein S13	0.25194	0.598702	1.21754			P62277;J3KMX5;E9PS50	4	4	4	29.1	29.1	29.1	17.222	0	18.004	214550000	9	151	0.451656	0.44904	-0.0384274	-0.0669994	0.0114708	-0.0376472	-0.184179	-3.86455
P50454;E9PKH2;E9PJH8	SERPINH1	Serpin H1	0.000338684	3.4702	1.2134			P50454;E9PKH2;E9PJH8;E9PR70;E9PPV6;E9PK86;E9PMI5;H0YEP8;E9PIG2;E9PRS3;E9PNX1;E9PQ34;E9PLA6	13	13	13	49.5	49.5	49.5	46.44	0	264.52	2711900000	92	418	4.26171	4.16817	4.25229	3.94165	2.94438	3.29963	2.9551	2.57112
P14868	DARS	Aspartate--tRNA ligase, cytoplasmic	0.00302105	2.51984	1.21311			P14868;H7BZ35;C9J7S3;H7C278;C9JLC1;C9JQM9	9	9	9	29.9	29.9	29.9	57.136	0	24.593	399680000	33	501	1.07635	1.19696	1.62353	0.910416	0.265244	-0.205605	-0.483959	0.379124
D6RAF8;H0Y8G5;Q14103;D6RD83;D6RF44;H0YA96	HNRNPD	Heterogeneous nuclear ribonucleoprotein D0	0.224557	0.648674	1.21141			D6RAF8;H0Y8G5;Q14103;D6RD83;D6RF44;H0YA96	2	2	2	12.2	12.2	12.2	23.076	0	4.462	49791000	4	221	-0.71554	-1.9544	-2.37128	-2.68365	-1.90835	-2.58126	-2.64065	-5.44026
P25705;K7EK77	ATP5A1	ATP synthase subunit alpha, mitochondrial	9.94677e-05	4.00232	1.20794			P25705;K7EK77;K7ERX7;K7ENJ4;K7EJP1;K7EQH4;K7ESA0	31	31	31	58.4	58.4	58.4	59.75	0	323.31	5577800000	242	553	5.23936	4.94492	5.28328	5.05674	4.00257	4.05968	4.02553	3.60478
Q9Y696	CLIC4	Chloride intracellular channel protein 4	0.195736	0.708329	1.20446			Q9Y696	5	5	5	28.5	28.5	28.5	28.772	0	95.798	448490000	21	253	2.55038	0.213771	0.173607	-0.227892	0.511335	0.0329704	-0.713564	-1.93871
P54136	RARS	Arginine--tRNA ligase, cytoplasmic	0.000406836	3.39058	1.18491			P54136;E5RH09;E5RJM9	8	8	8	17.9	17.9	17.9	75.378	0	38.107	307360000	24	660	0.482239	1.0175	1.23154	0.91855	-0.294388	-0.165869	-0.202082	-0.427473
Q5T749	KPRP	Keratinocyte proline-rich protein	0.0393377	1.40519	1.17464			Q5T749	1	1	1	1.6	1.6	1.6	64.135	0	5.4038	61502000	5	579	-1.13361	-1.50526	0.137775	-1.6368	-2.36108	-1.82534	-1.98023	-2.66982
H7BY36;A0A0D9SFL3;B0QYK0;C9JGE3;Q01844	EWSR1	RNA-binding protein EWS	0.550117	0.259545	1.1744			H7BY36;A0A0D9SFL3;B0QYK0;C9JGE3;Q01844	5	5	5	16.2	16.2	16.2	32.071	0	61.154	891900000	26	308	4.27758	-0.589145	-0.898039	-2.69031	1.71631	-1.13202	-1.52839	-3.65343
C9J813;Q05682;E9PGZ1;E7EX44	CALD1	Caldesmon	0.380669	0.419453	1.16344			C9J813;Q05682;E9PGZ1;E7EX44;A0A6Q8PGI1;C9JE79;F8WE61	7	7	7	22.4	22.4	22.4	54.158	0	11.351	159650000	13	459	1.86067	0.974008	-0.884596	-1.85694	-0.717667	0.409601	-0.547384	-3.70518
P16284	PECAM1	Platelet endothelial cell adhesion molecule	0.0515228	1.288	1.16109			P16284;A0A075B727	5	5	5	11.1	11.1	11.1	82.521	0	9.5511	164410000	10	738	-0.215485	0.384917	0.0609379	-0.514187	-0.552734	-0.629681	-1.29705	-2.44871
O60884	DNAJA2	DnaJ homolog subfamily A member 2	0.0363191	1.43986	1.15635			O60884	1	1	1	2.7	2.7	2.7	45.745	0.0010917	1.6806	10484000	2	412	-2.57635	-2.82508	-4.01101	-3.65642	-4.27599	-3.78645	-4.57765	-5.05417
P53999	SUB1	Activated RNA polymerase II transcriptional coactivator p15	0.170749	0.767641	1.13532			P53999	3	3	3	47.2	47.2	47.2	14.395	0	4.5713	264270000	4	127	-0.563854	-0.158471	2.40364	1.10154	-1.15748	-0.648458	0.0664825	-0.0189762
Q96FQ6	S100A16	Protein S100-A16	0.0149323	1.82587	1.12909			Q96FQ6	1	1	1	10.7	10.7	10.7	11.801	0	8.77	23417000	1	103	-2.44177	-2.82543	-3.11228	-3.30504	-3.60502	-3.57088	-4.69146	-4.33351
I3L1P8;Q02978	SLC25A11	Mitochondrial 2-oxoglutarate/malate carrier protein	0.0178229	1.74902	1.12753			I3L1P8;Q02978	1	1	1	5.4	5.4	5.4	32.182	0	31.463	144120000	16	296	0.1752	-0.336244	-0.445017	-0.690769	-0.962337	-1.02879	-1.572	-2.2438
B5MD47;C9JZI2;C9IY94;C9IZU3;C9JQJ4;C9J938;C9JB25;C9J2Q4;B5MCX3;Q15019;H7C310	SEPTIN2	Septin-2	0.178618	0.748074	1.12736			B5MD47;C9JZI2;C9IY94;C9IZU3;C9JQJ4;C9J938;C9JB25;C9J2Q4;B5MCX3;Q15019;H7C310	2	2	2	26.6	26.6	26.6	10.332	0.0011338	1.8832	30490000	3	94	-2.086	-2.22504	-2.2956	-2.0319	-5.24799	-2.2767	-2.0327	-3.59057
P26640;A2ABF4;A0A0G2JJT9;A0A140T954;A0A140T936	VARS	Valine--tRNA ligase	0.256738	0.59051	1.12613			P26640;A2ABF4;A0A0G2JJT9;A0A140T954;A0A140T936	2	2	2	2	2	2	140.47	0	23.297	36056000	3	1264	-2.13806	-1.94153	-1.9524	-4.75989	-3.29679	-5.44618	-3.77041	-2.78302
Q99623;F5GY37;J3KPX7;A0A7I2V5F0;F5H3X6;F5GWA7	PHB2	Prohibitin-2	1.81881e-05	4.74021	1.11658			Q99623;F5GY37;J3KPX7;A0A7I2V5F0;F5H3X6;F5GWA7;F5H0C5;F5H2D2;A0A3G2KQ93;U3KPZ5	20	20	20	75.9	75.9	75.9	33.296	0	323.31	2712100000	129	299	4.00033	3.99413	4.28106	3.98142	3.10827	2.93426	2.88693	2.86118
H7C106;F8W914;Q9NQC3;A0A0U1RQR6	RTN4	Reticulon;Reticulon-4	0.0192158	1.71634	1.10744			H7C106;F8W914;Q9NQC3;A0A0U1RQR6	2	2	2	12.3	12.3	12.3	22.694	0.0011403	1.9071	25363000	2	203	-2.71638	-2.98292	-2.87354	-3.16596	-3.37007	-3.6267	-4.32337	-4.84842
Q02878	RPL6	60S ribosomal protein L6	0.0192007	1.71668	1.10015			Q02878;F8VZ45;U3KQR5;F8VR69;F8VWR1;F8VU16;F8VZA3	20	20	20	56.6	56.6	56.6	32.728	0	323.31	4797200000	185	288	5.30434	4.62674	4.66771	4.37596	3.61602	4.13705	3.96689	2.85421
P14174	MIF	Macrophage migration inhibitory factor	0.164034	0.785066	1.0945			P14174	2	2	2	32.2	32.2	32.2	12.476	0	76.503	687260000	11	115	3.03589	0.561112	0.771963	0.698694	1.18805	-0.195385	0.121754	-0.424742
Q86UX7;F5H1C6	FERMT3	Fermitin family homolog 3	0.585067	0.232795	1.09191			Q86UX7;F5H1C6;F5H3I6;H0YFT5	4	4	4	11.8	11.8	11.8	75.952	0	53.713	203010000	10	667	2.20212	-1.25108	-4.96416	-3.02211	-0.413635	-2.4681	-2.65907	-5.86205
H0YMV8;C9JLI6;Q71UM5	RPS27L	40S ribosomal protein S27;40S ribosomal protein S27-like	0.200799	0.697237	1.08666			H0YMV8;C9JLI6;Q71UM5	3	3	3	15	15	15	11.345	0	6.24	110020000	8	100	0.465973	-0.111466	-0.829071	-1.82396	-0.269215	-1.63158	-1.66811	-3.07627
E7EVA0;P27816;H0Y2V1;F8W9U4	MAP4	Microtubule-associated protein;Microtubule-associated protein 4	0.385155	0.414364	1.08093			E7EVA0;P27816;H0Y2V1;F8W9U4;H7C4C5;B5MEG9	17	17	17	11.3	11.3	11.3	245.44	0	91.58	514350000	40	2297	3.71194	0.458087	-0.735531	-0.979551	0.175177	-0.0049839	-0.399899	-1.63906
Q9BVK6	TMED9	Transmembrane emp24 domain-containing protein 9	0.44757	0.349139	1.06603			Q9BVK6	2	2	2	22.1	22.1	22.1	27.277	0	51.771	163070000	9	235	0.0108013	0.200915	-0.533604	-1.27751	-0.538925	0.383463	-0.486568	-5.2215
V9GZ78;V9GYY3;F5H2F4;P11586	MTHFD1	C-1-tetrahydrofolate synthase, cytoplasmic;Methylenetetrahydrofolate dehydrogenase;Methenyltetrahydrofolate cyclohydrolase;Formyltetrahydrofolate synthetase;C-1-tetrahydrofolate synthase, cytoplasmic, N-terminally processed	0.0059042	2.22884	1.06022			V9GZ78;V9GYY3;F5H2F4;P11586	2	2	2	4.2	4.2	4.2	92.569	0	3.7048	80703000	2	854	-1.49383	-1.54443	-1.5729	-1.91131	-2.2908	-2.38767	-2.75114	-3.33374
H0YMC9;Q9P253	VPS18	Vacuolar protein sorting-associated protein 18 homolog	0.624708	0.204323	1.05624			H0YMC9;Q9P253	1	1	1	8.3	8.3	8.3	13.133	0	2.5305	258320000	12	121	-0.790234	1.81155	1.59965	-3.21582	1.93196	1.41652	-3.64302	-4.52529
P40222	TXLNA	Alpha-taxilin	0.00826596	2.08271	1.05386			P40222	3	3	3	13.2	13.2	13.2	61.89	0	2.7549	48215000	4	546	-1.52616	-2.34418	-2.12691	-2.24758	-2.76583	-2.79813	-3.30645	-3.58986
O95782	AP2A1	AP-2 complex subunit alpha-1	0.139303	0.856039	1.04862			O95782	4	4	2	9.3	9.3	7.5	107.54	0	34.29	182370000	15	977	0.25444	-0.502124	0.196974	-1.24402	-0.0380745	-1.41977	-1.54086	-2.49051
O75369;E7EN95	FLNB	Filamin-B	0.343415	0.46418	1.04304			O75369;E7EN95;A0A0C4DGA1;A0A0A0MT44	76	72	70	38	37.4	36.3	278.16	0	323.31	6332400000	274	2602	6.65142	3.79299	3.61569	3.03939	4.79694	3.27162	3.04729	1.81149
H3BNG6;H3BU94;H3BNE1;H3BR18;H3BM38;H3BPJ0;O00161	SNAP23	Synaptosomal-associated protein;Synaptosomal-associated protein 23	0.119317	0.923297	1.03939			H3BNG6;H3BU94;H3BNE1;H3BR18;H3BM38;H3BPJ0;O00161	2	2	2	59.1	59.1	59.1	5.1107	0	4.0542	33297000	2	44	-1.93603	-2.29218	-2.55501	-3.25157	-4.86899	-2.54677	-3.06837	-3.70823
P60866;A0A7P0S5H5;E5RJX2;G3XAN0	RPS20	40S ribosomal protein S20	0.0938916	1.02737	1.03589			P60866;A0A7P0S5H5;E5RJX2;G3XAN0;E5RIP1	6	6	6	43.7	43.7	43.7	13.373	0	56.195	446700000	35	119	1.90357	1.2081	0.669268	0.563148	0.91346	0.155039	-1.10504	0.237061
H7C4K3;A0A7I2V2F9;E7EUI6;P05556;Q5T3E6;E9PLR6;E7EQW5;A0A7I2V5Z8;A0A7I2V5T3;A0A7I2V348;C9JPK5	ITGB1	Integrin beta;Integrin beta-1	0.396447	0.401815	1.02708			H7C4K3;A0A7I2V2F9;E7EUI6;P05556;Q5T3E6;E9PLR6;E7EQW5;A0A7I2V5Z8;A0A7I2V5T3;A0A7I2V348;C9JPK5	2	2	2	3.6	3.6	3.6	82.23	0.0011236	1.8625	118490000	7	741	-0.81608	0.0785933	0.170063	-0.208014	-0.327465	-0.180552	0.140394	-4.51614
P14618;H3BTN5;B4DNK4;H3BQ34	PKM	Pyruvate kinase PKM;Pyruvate kinase	0.0328796	1.48307	1.01595			P14618;H3BTN5;B4DNK4;H3BQ34;H3BR70;H3BT25;H3BUW1;H3BTJ2;H3BU13;H3BN34;H3BQZ3;P30613	26	26	26	55.7	55.7	55.7	57.936	0	323.31	7842600000	247	531	6.07725	5.35305	5.08072	5.03412	4.85449	4.77479	4.18863	3.66343
P63244;D6RAU2;D6RHH4;E9PD14;D6RFZ9;J3KPE3;D6RFX4;D6REE5;D6R9Z1;D6RAC2;D6R9L0;D6R909;D6RBD0;D6RGK8;H0YAF8;H0Y8W2	GNB2L1	Guanine nucleotide-binding protein subunit beta-2-like 1;Guanine nucleotide-binding protein subunit beta-2-like 1, N-terminally processed	0.0200031	1.6989	1.01354			P63244;D6RAU2;D6RHH4;E9PD14;D6RFZ9;J3KPE3;D6RFX4;D6REE5;D6R9Z1;D6RAC2;D6R9L0;D6R909;D6RBD0;D6RGK8;H0YAF8;H0Y8W2;H0YAM7;D6RHJ5;D6RDI0;D6RF23;H0Y9P0	8	8	8	29.7	29.7	29.7	35.076	0	90.256	891460000	54	317	2.79264	2.02565	2.28465	2.08014	1.83903	1.43657	1.31077	0.542555
P84103;A0A087X2D0	SRSF3	Serine/arginine-rich splicing factor 3	0.037757	1.423	1.00804			P84103;A0A087X2D0	6	6	6	37.8	37.8	37.8	19.329	0	60.407	816400000	43	164	2.25461	1.84672	2.89492	2.16516	1.61626	1.18203	1.87302	0.457935
P30050	RPL12	60S ribosomal protein L12	0.457547	0.339564	1.00687			P30050	3	3	3	24.2	24.2	24.2	17.818	0	73.854	327520000	24	165	1.42449	0.579946	-0.102737	-0.136467	0.918392	0.40513	0.608562	-4.19435
Q5VTE0;P68104;A0A7I2V659;A0A087WVQ9;A0A7I2V5N4;A0A7I2V3H3;A0A087WV01	EEF1A1P5;EEF1A1	Putative elongation factor 1-alpha-like 3;Elongation factor 1-alpha 1;Elongation factor 1-alpha	0.0170954	1.76712	1.00539			Q5VTE0;P68104;A0A7I2V659;A0A087WVQ9;A0A7I2V5N4;A0A7I2V3H3;A0A087WV01;A0A2U3TZH3;Q05639;A0A2R8Y488;A0A2R8Y660;A6PW80;Q5JR01;A0A2R8YDN5;A0A6Q8PFK6	30	30	30	51.1	51.1	51.1	50.184	0	323.31	14122000000	289	462	6.897	6.06141	6.45914	5.96152	5.6149	5.39749	5.65016	4.69495
A0A0J9YYL3;A0A0J9YXJ8;A0A0J9YVP6;A0A0J9YXX5;Q9UHX1;A0A0J9YVR6;E9PQ56;A0A0J9YWM1;H0YEM1	PUF60	Poly(U)-binding-splicing factor PUF60	0.527168	0.278051	1.00255			A0A0J9YYL3;A0A0J9YXJ8;A0A0J9YVP6;A0A0J9YXX5;Q9UHX1;A0A0J9YVR6;E9PQ56;A0A0J9YWM1;H0YEM1;E9PMU7;E9PN18	3	3	3	10.7	10.7	10.7	54.626	0	18.425	217840000	18	505	-0.208416	0.620641	0.607979	0.295353	0.445799	-4.984	1.76119	0.0823765
Q96DM1	PGBD4	PiggyBac transposable element-derived protein 4	0.378669	0.421741	1.00219			Q96DM1	1	1	1	1.9	1.9	1.9	67.003	0.0098135	1.1988	43478000	9	585	-2.10437	-1.25547	-2.38934	-2.32909	-0.379742	-4.79278	-2.45038	-4.4641
Q86V48	LUZP1	Leucine zipper protein 1	0.00701888	2.15373	0.998774			Q86V48;E5RHU7;E5RFK8	8	8	8	9.5	9.5	9.5	120.27	0	14.649	143860000	9	1076	0.320332	-0.323739	-0.598434	-0.810419	-1.46342	-1.34519	-1.26915	-1.32959
F5H365;Q15436	SEC23A	Protein transport protein Sec23A	0.45596	0.341073	0.996472			F5H365;Q15436;G3V5K1;G3V5X8;G3V4Q2;G3V4V1;G3V1W4;G3V3G5;G3V2R6	5	5	5	13.6	13.6	13.6	82.968	0	36.658	105630000	7	736	1.52161	-2.21555	-2.53774	-3.65211	-1.60477	-1.98691	-3.36998	-3.90803
Q15555;K7EL66;K7ERD8	MAPRE2	Microtubule-associated protein RP/EB family member 2	0.332431	0.478299	0.989309			Q15555;K7EL66;K7ERD8	4	4	4	26	26	26	37.031	0	8.1953	43295000	4	327	-0.754753	-2.69056	-3.12126	-4.57569	-3.40514	-2.49888	-4.57527	-4.6202
P41252;J3KR24;A0A0A0MSX9	IARS	Isoleucine--tRNA ligase, cytoplasmic	0.00137449	2.86186	0.986952			P41252;J3KR24;A0A0A0MSX9	11	11	11	12.3	12.3	12.3	144.5	0	17.966	426220000	25	1262	1.71832	1.11552	1.40157	1.2265	0.70896	0.372627	0.252224	0.180286
H3BPE7;P35637	FUS	RNA-binding protein FUS	0.254867	0.593687	0.983905			H3BPE7;P35637	8	6	6	16.9	15.2	15.2	53.496	0	39.24	888610000	24	527	3.88741	1.48673	1.65512	0.926746	2.02771	0.993847	1.08162	-0.0827923
P61513;C9J4Z3;G5E9R3;Q6P4E4;E9PEL3	RPL37A	60S ribosomal protein L37a	0.424146	0.372485	0.965793			P61513;C9J4Z3;G5E9R3;Q6P4E4;E9PEL3;M0R0A1;M0R2L6;A6NKH3	4	4	4	47.8	47.8	47.8	10.275	0	56.943	98949000	11	92	-0.710939	-0.657849	-1.72925	-1.88797	-1.06567	-0.838814	-1.52664	-5.41806
P46777;A0A2R8Y6J3	RPL5	60S ribosomal protein L5	0.383751	0.415951	0.958294			P46777;A0A2R8Y6J3;A0A2R8Y4A2;R4GNJ2;Q5T7N0	13	13	13	43.4	43.4	43.4	34.362	0	268.01	964960000	54	297	3.49797	2.35883	0.554541	0.544378	1.98541	2.02019	-0.123724	-0.759336
P17844;J3KTA4;A0A0G2JLI4;A0A7I2V507;A0A7I2V2S0	DDX5	Probable ATP-dependent RNA helicase DDX5	0.0652861	1.18518	0.949761			P17844;J3KTA4;A0A0G2JLI4;A0A7I2V507;A0A7I2V2S0;J3QRQ7;J3QR02;J3KTQ4;A0A7I2V5F5;X6RLV5;J3QSF1;J3QKN9;J3QLG9;J3QR62;J3QRN5;J3KRZ1	18	18	16	34.9	34.9	31.1	69.147	0	228.53	885520000	42	614	3.08912	1.66873	1.66235	1.20976	0.934309	1.24565	0.735189	0.915771
P63000	RAC1	Ras-related C3 botulinum toxin substrate 1	0.355794	0.448801	0.947034			P63000;J3KSC4;J3QLK0;P60763	3	3	3	12	12	12	21.45	0	3.0583	112100000	6	192	-0.334591	0.000552177	-1.67563	-1.20421	-1.09107	-0.641357	-0.940693	-4.3289
P46783;Q9NQ39	RPS10;RPS10P5	40S ribosomal protein S10;Putative 40S ribosomal protein S10-like	0.304192	0.516852	0.945844			P46783;Q9NQ39	1	1	1	9.1	9.1	9.1	18.898	0	3.855	120190000	17	165	-0.728071	0.738254	-0.54497	-0.67317	-1.21776	0.0827026	-0.453518	-3.40276
F6S8N6;A0A0A0MRJ6;P22061;F8WDT3;F8WAV5;F8WAX2;A0A3F2YNX8	PCMT1	Protein-L-isoaspartate O-methyltransferase;Protein-L-isoaspartate(D-aspartate) O-methyltransferase	0.366123	0.436373	0.942157			F6S8N6;A0A0A0MRJ6;P22061;F8WDT3;F8WAV5;F8WAX2;A0A3F2YNX8	2	2	2	9.6	9.6	9.6	26.626	0	4.3427	73728000	5	250	-1.69451	-1.56723	-1.31828	-1.97655	-5.44206	-1.68648	-1.53369	-1.66297
A0A7I2V258;H0Y938;H0YAC7;P35606	COPB2	Coatomer subunit beta	0.27269	0.564331	0.941411			A0A7I2V258;H0Y938;H0YAC7;P35606	1	1	1	1.2	1.2	1.2	93.579	0	131.97	13652000	2	828	-2.08739	-4.36209	-4.86257	-4.95121	-4.2439	-4.4775	-5.35833	-5.94918
P18124;A8MUD9	RPL7	60S ribosomal protein L7	0.0285086	1.54502	0.939684			P18124;A8MUD9;C9JIJ5;C9JZ88	24	24	24	59.7	59.7	59.7	29.225	0	323.31	5252600000	194	248	5.37918	5.18809	4.99241	4.72825	4.18543	4.6887	4.35569	3.29939
H7BY91;H0Y3V9;H0Y5B4;H7BZ11;J3KQN4;P83881	RPL36A;RPL36A-HNRNPH2	60S ribosomal protein L36a	0.26386	0.578627	0.937698			H7BY91;H0Y3V9;H0Y5B4;H7BZ11;J3KQN4;P83881	5	5	3	50	50	17.1	8.2436	0	7.7174	125890000	15	70	0.648724	-1.32715	-1.35473	-1.78196	-0.759399	-1.33045	-2.3125	-3.16356
B5MDF5;P62826;J3KQE5;F5H018	RAN	GTP-binding nuclear protein Ran	0.0541443	1.26645	0.936131			B5MDF5;P62826;J3KQE5;F5H018;H0YFC6;B4DV51;A0A087X0W0	13	13	13	27.5	27.5	27.5	26.224	0	118.05	2236100000	93	233	4.24941	3.9063	3.33867	3.50634	3.57082	3.14521	2.45301	2.08715
Q9Y2Q3;E9PFN5	GSTK1	Glutathione S-transferase kappa 1	0.0719103	1.14321	0.90921			Q9Y2Q3;E9PFN5;C9JNT3	3	3	3	21.7	21.7	21.7	25.497	0	6.1685	101220000	8	226	-0.683233	-0.485301	-0.707294	-0.196808	-0.694231	-2.41313	-0.867493	-1.73463
E7ENZ3;P48643;B7ZAR1;E9PCA1	CCT5	T-complex protein 1 subunit epsilon	0.591117	0.228326	0.90434			E7ENZ3;P48643;B7ZAR1;E9PCA1;D6RIZ7	5	5	5	19.1	19.1	19.1	53.848	0	129.6	312340000	15	486	2.46376	-3.81649	-0.310854	-1.78414	0.460499	-1.40217	-3.80609	-2.31731
M0R0F0;P46782;M0QZN2;M0R0R2	RPS5	40S ribosomal protein S5;40S ribosomal protein S5, N-terminally processed	0.0358004	1.44611	0.900886			M0R0F0;P46782;M0QZN2;M0R0R2	3	3	3	26.5	26.5	26.5	22.391	0	15.581	346050000	7	200	1.44223	1.18482	0.397026	0.563078	0.35857	0.229347	0.0408878	-0.645193
P61247;D6RG13;D6RAT0;H0Y8L7;E9PFI5;H0Y9Y4;D6RAS7;D6R9B6;D6RB09	RPS3A	40S ribosomal protein S3a	0.285236	0.544796	0.897496			P61247;D6RG13;D6RAT0;H0Y8L7;E9PFI5;H0Y9Y4;D6RAS7;D6R9B6;D6RB09;D6RI02;D6RGE0;D6RED7	10	10	10	34.8	34.8	34.8	29.945	0	234.71	1699100000	77	264	4.09378	3.61402	2.4728	2.00424	2.81926	3.21847	2.01407	0.543062
A0A3B3ITE9;Q8N5M9	JAGN1	Protein jagunal homolog 1	0.0198437	1.70238	0.892329			A0A3B3ITE9;Q8N5M9	1	1	1	28	28	28	5.8635	0	4.5933	26012000	2	50	-2.38948	-2.41588	-3.03193	-3.25226	-3.74611	-3.14706	-3.98902	-3.77668
O95340	PAPSS2	Bifunctional 3-phosphoadenosine 5-phosphosulfate synthase 2;Sulfate adenylyltransferase;Adenylyl-sulfate kinase	0.394222	0.404259	0.890687			O95340	3	3	3	8.1	8.1	8.1	69.5	0	3.6979	68728000	5	614	-1.47173	-2.21544	-2.11206	-2.16457	-1.37943	-1.15397	-4.00446	-4.9887
P62424;Q5T8U3	RPL7A	60S ribosomal protein L7a	0.164549	0.783705	0.889551			P62424;Q5T8U3;Q5T8U2	19	19	19	51.1	51.1	51.1	29.995	0	117.03	2950200000	135	266	4.94887	4.22109	3.60158	3.10852	3.4668	3.71445	3.21034	1.93026
P17066;P48741	HSPA6;HSPA7	Heat shock 70 kDa protein 6;Putative heat shock 70 kDa protein 7	0.0199568	1.69991	0.877873			P17066;P48741	4	2	2	5.8	3.7	3.7	71.027	0	61.906	416960000	34	643	1.17793	1.74497	1.86961	1.70099	0.316122	0.721403	1.40103	0.543442
A0A0D9SEM4;Q08170	SRSF4	Serine/arginine-rich splicing factor 4	0.120484	0.919071	0.858781			A0A0D9SEM4;Q08170	2	2	1	6.3	6.3	4	43.647	0	2.5761	124960000	6	378	0.849438	-1.18743	-0.398205	-1.03093	-1.16743	-1.61025	-1.1693	-1.25526
E7ET15;O15042;C9JDJ7;C9J5L1;E7EW00;H0Y8D9	U2SURP	U2 snRNP-associated SURP motif-containing protein	0.0476336	1.32209	0.855441			E7ET15;O15042;C9JDJ7;C9J5L1;E7EW00;H0Y8D9	2	2	2	2.9	2.9	2.9	118.25	0.0099404	1.2347	19669000	2	1028	-2.30233	-2.89569	-3.60262	-3.5363	-3.83182	-3.77189	-3.74064	-4.41434
P06576;H0YH81;F8W079	ATP5B	ATP synthase subunit beta, mitochondrial;ATP synthase subunit beta	0.0497887	1.30287	0.853225			P06576;H0YH81;F8W079;F8W0P7;H0YI37	15	15	15	44	44	44	56.559	0	203.09	1514300000	60	529	3.51741	2.91118	2.95243	2.52642	2.53531	2.38575	2.28179	1.29169
P11233;C9JPE8;H7C3P7	RALA	Ras-related protein Ral-A	0.521321	0.282895	0.844656			P11233;C9JPE8;H7C3P7;F8WEQ6;C9JYR1	4	4	2	25.7	25.7	14.6	23.567	0	7.2545	194120000	15	206	0.500513	0.423659	-0.235624	-0.236776	1.18027	0.82836	-0.756378	-4.1791
Q9P0K7	RAI14	Ankycorbin	0.0218378	1.66079	0.843994			Q9P0K7	5	5	5	7.2	7.2	7.2	110.04	0	10.46	176790000	12	980	-0.31728	0.0918894	0.473043	0.00506783	-1.38091	-0.553759	-0.825129	-0.363459
O95182	NDUFA7	NADH dehydrogenase [ubiquinone] 1 alpha subcomplex subunit 7	0.0399445	1.39854	0.843844			O95182	1	1	1	15.9	15.9	15.9	12.551	0.0011669	2.0452	23740000	2	113	-2.38614	-2.92094	-2.72801	-2.82103	-3.49095	-3.03687	-3.28594	-4.41774
A0A7I2V4N1;A0A024RA28;A0A7I2V3P1;A0A7I2V4I6;A0A7I2V323;P22626;A0A7I2V4S4;A0A7I2V3P7;A0A087WUI2	HNRPA2B1;HNRNPA2B1	Heterogeneous nuclear ribonucleoproteins A2/B1	0.438175	0.358352	0.84364			A0A7I2V4N1;A0A024RA28;A0A7I2V3P1;A0A7I2V4I6;A0A7I2V323;P22626;A0A7I2V4S4;A0A7I2V3P7;A0A087WUI2;A0A7I2YQN4;A0A7I2V4N0	10	10	10	45.5	45.5	45.5	32.487	0	185.62	824270000	62	301	3.4535	2.30148	1.35112	1.31281	2.86571	2.16944	1.18351	-1.1743
P09382	LGALS1	Galectin-1	0.459176	0.338021	0.835759			P09382;F8WEI7	3	3	3	28.1	28.1	28.1	14.716	0	6.5838	302890000	9	135	2.27022	-0.907075	-0.298359	-0.54788	1.40381	-0.872066	-1.07374	-2.28414
D6R9P3;D6RD18;D6RBZ0;Q99729	HNRNPAB	Heterogeneous nuclear ribonucleoprotein A/B	0.284795	0.545468	0.832078			D6R9P3;D6RD18;D6RBZ0;Q99729	2	2	2	11.1	11.1	11.1	30.302	0.0062176	1.4066	22270000	2	280	-2.19465	-3.622	-3.84608	-4.42869	-3.5976	-4.72942	-3.4195	-5.67321
Q15717;M0QZR9	ELAVL1	ELAV-like protein 1	0.194406	0.711291	0.816644			Q15717;M0QZR9;M0R055	6	6	6	22.1	22.1	22.1	36.091	0	21.324	170620000	16	326	1.06167	-1.23148	-0.698969	-0.974434	-0.73118	-1.50236	-1.68093	-1.19531
R4GMY8;E5RHG8;Q15369	TCEB1	Transcription elongation factor B polypeptide 1	0.465337	0.332232	0.801822			R4GMY8;E5RHG8;Q15369	2	2	2	35.4	35.4	35.4	6.968	0	2.9574	26509000	4	65	-1.02029	-3.85293	-5.18544	-4.2682	-5.44603	-3.22055	-4.95078	-3.9168
A0A6Q8PHH7;A0A6Q8PGC8;H0Y2P2;A0A0C4DFP4;A0A6Q8PF23;Q96IV0	NGLY1	Peptide-N(4)-(N-acetyl-beta-glucosaminyl)asparagine amidase	0.107439	0.968838	0.79213			A0A6Q8PHH7;A0A6Q8PGC8;H0Y2P2;A0A0C4DFP4;A0A6Q8PF23;Q96IV0;C9JU75	3	3	3	20.9	20.9	20.9	18.965	0	2.4009	72347000	4	177	-1.54709	-0.653424	-0.031271	-0.870173	-1.1755	-1.19383	-1.53534	-2.36581
P29966	MARCKS	Myristoylated alanine-rich C-kinase substrate	0.444315	0.35231	0.787834			P29966	1	1	1	5.7	5.7	5.7	31.554	0	3.2418	31230000	7	332	-1.83826	-0.886361	-3.36755	-3.84789	-2.78615	-1.64446	-3.89452	-4.76625
P04406;E7EUT5	GAPDH	Glyceraldehyde-3-phosphate dehydrogenase	0.0146087	1.83539	0.778727			P04406;E7EUT5;O14556	28	28	28	79.4	79.4	79.4	36.053	0	323.31	7339000000	194	335	5.58666	5.34927	5.48014	5.2669	4.97849	4.80654	4.78279	4.00022
P46063	RECQL	ATP-dependent DNA helicase Q1	0.309716	0.509037	0.754532			P46063	2	2	2	3.1	3.1	3.1	73.457	0	2.921	22699000	4	649	-2.0031	-4.09655	-3.97751	-4.06799	-4.17581	-5.07247	-3.07373	-4.84126
Q59GN2;P62891	RPL39P5;RPL39	Putative 60S ribosomal protein L39-like 5;60S ribosomal protein L39	0.634067	0.197865	0.751548			Q59GN2;P62891	2	2	2	25.5	25.5	25.5	6.3225	0	4.8667	141400000	15	51	0.207323	-0.779012	0.443996	-3.23982	-0.373579	-1.07251	0.29266	-5.22028
A0A087WVV2;Q9P2E9;F8W7S5	RRBP1	Ribosome-binding protein 1	0.360902	0.442611	0.751406			A0A087WVV2;Q9P2E9;F8W7S5;A0A087WU26;V9GY78	10	10	10	16.4	16.4	16.4	102.77	0	15.768	147900000	13	934	1.53632	-0.881766	-1.65458	-1.41562	-1.83712	-1.16682	-0.894718	-1.52263
Q14315	FLNC	Filamin-C	0.344989	0.462195	0.749224			Q14315	62	56	56	26.7	25.9	25.9	291.02	0	323.31	6006300000	235	2725	6.27502	3.47533	3.92203	3.47724	4.38392	3.44835	3.21044	3.11001
A0A0U1RRM8;H0YJ34;Q96AC1;G3V3J0	FERMT2	Fermitin family homolog 2	0.546126	0.262708	0.742987			A0A0U1RRM8;H0YJ34;Q96AC1;G3V3J0	4	4	4	10.5	10.5	10.5	61.796	0	8.5194	129520000	7	545	0.244631	-3.9869	-1.22891	-1.1083	-1.08341	-1.60133	-4.45243	-1.91426
P17612;Q15136;B1APF8;A0A087WVC4;A0A7I2V5J4;B1APG3;K7ERP6;B1APF9;B7Z708;B1APG2;B1APG0;B1APG1;B1APF7;A0A7I2YQ82;A0A0A0MS54;P22694	PRKACA;KIN27;PRKACB	cAMP-dependent protein kinase catalytic subunit alpha;cAMP-dependent protein kinase catalytic subunit beta	0.387552	0.41167	0.733052			P17612;Q15136;B1APF8;A0A087WVC4;A0A7I2V5J4;B1APG3;K7ERP6;B1APF9;B7Z708;B1APG2;B1APG0;B1APG1;B1APF7;A0A7I2YQ82;A0A0A0MS54;P22694;K7ENJ5;K7EMV1	4	4	4	13.1	13.1	13.1	40.589	0	13.468	65927000	6	351	-0.902504	-3.08757	-3.38256	-4.41007	-3.5418	-3.04218	-3.76637	-4.36456
B5MCV4;C9JMA2;F8W876;H0Y5D1;A0A087X232;P09871;P48740	C1S;MASP1	Complement C1s subcomponent;Complement C1s subcomponent heavy chain;Complement C1s subcomponent light chain;Mannan-binding lectin serine protease 1;Mannan-binding lectin serine protease 1 heavy chain;Mannan-binding lectin serine protease 1 light chain	0.748365	0.125887	0.730385			B5MCV4;C9JMA2;F8W876;H0Y5D1;A0A087X232;P09871;P48740	1	1	1	4.8	4.8	4.8	19.314	0	163.69	498760000	19	168	-3.95846	1.96684	1.95971	2.29521	0.860558	-4.78728	1.14866	2.11983
J3KRB3;A0A087WWH0;J3QS96;A0A087WXM6;J3QQT2;J3QLC8;J3KRX5;A0A0A6YYL6;P18621;A0A087WY81;A0A0A0MRF8;J3KSJ0	RPL17;RPL17-C18orf32	60S ribosomal protein L17	0.267792	0.572203	0.728078			J3KRB3;A0A087WWH0;J3QS96;A0A087WXM6;J3QQT2;J3QLC8;J3KRX5;A0A0A6YYL6;P18621;A0A087WY81;A0A0A0MRF8;J3KSJ0	9	9	9	60.5	60.5	60.5	14.894	0	90.681	1426400000	54	129	3.57317	3.69515	2.73779	1.68806	2.70848	2.69335	2.26649	1.11355
Q13435;E9PJT3;E9PJ04;H0YCG1;E9PPJ0	SF3B2	Splicing factor 3B subunit 2	0.373815	0.427343	0.726372			Q13435;E9PJT3;E9PJ04;H0YCG1;E9PPJ0	2	2	2	3.5	3.5	3.5	100.23	0.0011641	2.0289	24928000	2	895	-1.78003	-2.39192	-3.13697	-4.30012	-2.95657	-2.53212	-4.27472	-4.75112
P11142;E9PKE3;E9PN89;E9PNE6;E9PLF4	HSPA8	Heat shock cognate 71 kDa protein	0.0246453	1.60827	0.722746			P11142;E9PKE3;E9PN89;E9PNE6;E9PLF4;E9PQQ4;E9PQK7;E9PK54;A8K7Q2;E9PI65;E9PPY6;E9PN25;P54652;E9PS65;P34931;Q53FA3;E9PM13;P0DMV8;P0DMV9;A0A0G2JIW1	31	30	28	46.9	46.9	44.9	70.897	0	323.31	6645800000	334	646	5.28143	5.42904	5.59173	5.3542	4.3414	4.62388	5.36851	4.43163
Q13151	HNRNPA0	Heterogeneous nuclear ribonucleoprotein A0	0.246758	0.607729	0.71192			Q13151	3	3	3	9.8	9.8	9.8	30.84	0	9.6399	106940000	15	305	0.284698	-1.24645	-1.33795	-1.73376	-0.998047	-1.56874	-1.70781	-2.60654
P34897	SHMT2	Serine hydroxymethyltransferase, mitochondrial	0.35297	0.452263	0.705236			P34897	1	1	1	2.4	2.4	2.4	55.992	0.0082051	1.3589	24650000	6	504	-3.68535	-1.75973	-1.96525	-2.23358	-4.73673	-2.78742	-2.61736	-2.32335
F8VPD4;P27708	CAD	CAD protein;Glutamine-dependent carbamoyl-phosphate synthase;Aspartate carbamoyltransferase;Dihydroorotase	0.0380577	1.41956	0.699361			F8VPD4;P27708;H7C2E4;H7BZB3	16	16	16	13.3	13.3	13.3	236.02	0	101.96	1120700000	60	2162	2.9361	1.87883	2.30938	2.18279	2.04399	1.57686	1.43752	1.45128
A0A0A0MSI0;Q06830;A0A0A0MRQ5	PRDX1	Peroxiredoxin-1	0.0486341	1.31306	0.695591			A0A0A0MSI0;Q06830;A0A0A0MRQ5;H7C3T4;Q13162	8	8	7	43.9	43.9	43.9	18.976	0	33.312	985010000	46	171	2.99353	2.26464	2.58147	2.02669	2.18001	1.83743	1.80145	1.26507
P07195;A0A5F9ZHM4;A8MW50;A0A3B3IS95	LDHB	L-lactate dehydrogenase B chain;L-lactate dehydrogenase	0.160123	0.795547	0.691969			P07195;A0A5F9ZHM4;A8MW50;A0A3B3IS95;C9J7H8;F5H793;F5H5G7;F5H155;A0A087WUM2;G3XAP5;F5H245;Q6ZMR3;P07864	9	7	7	37.1	29.6	29.6	36.638	0	38.683	791390000	60	334	2.64503	1.92514	1.58326	1.42616	1.91158	1.59088	0.881042	0.428207
B7Z645;A0A7I2V2F2;A0A7I2V309;A0A7I2V4Z0;A0A7I2YQN2;O60506;F6UXX1;A0A7I2V5Q6;A0A7I2V346	SYNCRIP	Heterogeneous nuclear ribonucleoprotein Q	0.336409	0.473133	0.689775			B7Z645;A0A7I2V2F2;A0A7I2V309;A0A7I2V4Z0;A0A7I2YQN2;O60506;F6UXX1;A0A7I2V5Q6;A0A7I2V346;A0A7I2YQV8	3	3	2	8.4	8.4	5.6	52.046	0	10.198	159900000	6	464	0.979227	-0.000552177	-0.855663	-1.48872	-0.218655	-0.600653	-1.35952	-1.94598
P61978;Q5T6W2	HNRNPK	Heterogeneous nuclear ribonucleoprotein K	0.2622	0.581368	0.68601			P61978;Q5T6W2;S4R457;S4R359	11	11	11	31.3	31.3	31.3	50.976	0	75.302	1012400000	48	463	3.40226	1.64238	1.78215	1.36574	2.18042	1.23709	1.35356	0.67741
A0A499FI48;P13667	PDIA4	Protein disulfide-isomerase A4	0.530749	0.27511	0.679964			A0A499FI48;P13667	1	1	1	1.9	1.9	1.9	73.06	0.0011025	1.7499	20775000	3	646	-2.58278	-1.3497	-4.16895	-3.09231	-1.96254	-2.09294	-4.99611	-4.86199
Q9BVC6	TMEM109	Transmembrane protein 109	0.186244	0.729919	0.676453			Q9BVC6	2	2	2	9.5	9.5	9.5	26.21	0	3.8507	54833000	4	243	-1.43132	-1.71025	-1.62043	-1.42097	-1.8399	-1.76854	-1.71731	-3.56302
K7EM56;A0A0B4J2B4;S4R417;K7ELC2;P62841;K7EQJ5;S4R456;K7EJ78	RPS15	40S ribosomal protein S15	0.493539	0.306679	0.67467			K7EM56;A0A0B4J2B4;S4R417;K7ELC2;P62841;K7EQJ5;S4R456;K7EJ78	5	5	5	64.3	64.3	64.3	12.99	0	41.554	259230000	11	112	1.34216	0.692761	-0.688679	-1.88429	0.504217	-1.39731	-0.246063	-2.09757
P45880;A0A0A0MR02	VDAC2	Voltage-dependent anion-selective channel protein 2	0.136119	0.866081	0.673015			P45880;A0A0A0MR02;Q5JSD2;Q5JSD1	6	6	6	30.6	30.6	30.6	31.566	0	30.205	856610000	33	294	2.55854	2.53445	2.43881	1.8034	1.84623	2.22399	1.92721	0.645706
Q8WXA9	SREK1	Splicing regulatory glutamine/lysine-rich protein 1	0.628648	0.201592	0.671731			Q8WXA9	1	1	1	4.7	4.7	4.7	59.38	0	18.273	76173000	4	508	-1.36159	-1.21299	-0.799484	-4.23007	-3.6227	-0.905846	-0.714252	-5.04825
O75083;D6RD66	WDR1	WD repeat-containing protein 1	0.604169	0.218842	0.670026			O75083;D6RD66	15	15	15	41.1	41.1	41.1	66.193	0	233.53	966470000	38	606	3.79828	-0.240825	0.731291	-0.843235	1.64872	-0.338379	0.825953	-1.37088
Q5T7C4;B2RPK0;P09429	HMGB1;HMGB1P1	Putative high mobility group protein B1-like 1;High mobility group protein B1	0.209532	0.678749	0.668949			Q5T7C4;B2RPK0;P09429	1	1	1	9.5	9.5	9.5	18.311	0.0011442	1.9331	19853000	2	158	-2.43891	-2.82621	-3.15809	-3.72575	-2.99093	-3.31264	-3.73778	-4.7834
P62995	TRA2B	Transformer-2 protein homolog beta	0.0698863	1.15561	0.655842			P62995;H7C2L4;H7BXF3;Q13595	3	3	3	12.8	12.8	12.8	33.665	0	5.6785	136430000	25	288	0.0271645	-0.892884	-0.231064	-0.420191	-0.453926	-1.10462	-1.02805	-1.55375
Q04941	PLP2	Proteolipid protein 2	0.193775	0.712702	0.645376			Q04941	1	1	1	8.6	8.6	8.6	16.691	0	3.0499	64659000	10	152	-1.42323	-0.865985	-0.883192	-1.65805	-1.78291	-1.07999	-1.60157	-2.9475
Q8N3C0	ASCC3	Activating signal cointegrator 1 complex subunit 3	0.421967	0.374721	0.644095			Q8N3C0	1	1	1	0.5	0.5	0.5	251.46	0.0098039	1.1974	10611000	1	2202	-3.71583	-2.98447	-2.98733	-3.40519	-5.22002	-2.72044	-2.60114	-5.12759
P62081;B5MCP9;A0A2R8Y623	RPS7	40S ribosomal protein S7	0.0459977	1.33726	0.62543			P62081;B5MCP9;A0A2R8Y623	13	13	13	72.7	72.7	72.7	22.127	0	244	1831000000	57	194	3.36695	3.46925	3.17609	3.14141	2.93656	3.18963	2.2467	2.2791
P62805	HIST1H4A	Histone H4	0.33796	0.471135	0.618649			P62805	18	18	18	68.9	68.9	68.9	11.367	0	323.31	17036000000	413	103	5.86301	7.17574	7.3774	7.40292	5.65604	5.71385	7.66532	6.30927
F5GX88;P17813	ENG	Endoglin	0.143168	0.844153	0.615984			F5GX88;P17813	2	2	2	5.5	5.5	5.5	51.139	0.0031915	1.5343	35980000	2	476	-2.02007	-2.94662	-3.16043	-3.1655	-2.90904	-3.18555	-3.65479	-4.00718
O94776;E9PCS8;E7EQY4;F6RRE2;E7EV10;E7ESY4;Q9BTC8;Q13330	MTA2;MTA3;MTA1	Metastasis-associated protein MTA2;Metastasis-associated protein MTA3;Metastasis-associated protein MTA1	0.461267	0.336048	0.606818			O94776;E9PCS8;E7EQY4;F6RRE2;E7EV10;E7ESY4;Q9BTC8;Q13330	2	2	2	4	4	4	75.022	0.0080241	1.2782	14906000	1	668	-2.47969	-4.46851	-4.34311	-2.67647	-4.42085	-4.40894	-2.48496	-5.08031
P49755	TMED10	Transmembrane emp24 domain-containing protein 10	0.0431575	1.36494	0.603624			P49755;G3V2K7	3	3	3	20.1	20.1	20.1	24.976	0	6.64	95181000	7	219	-1.01978	-0.585368	-0.933239	-1.39753	-1.3735	-1.42039	-1.47072	-2.08578
Q8N3V7	SYNPO	Synaptopodin	0.542639	0.265489	0.602768			Q8N3V7	3	3	3	4.7	4.7	4.7	99.462	0	6.0433	35717000	5	929	-0.661024	-3.61654	-4.65907	-4.2689	-3.45	-3.73277	-3.90825	-4.52559
P62750;H7BY10;K7ERT8;A8MUS3;K7EJV9;K7EMA7	RPL23A	60S ribosomal protein L23a	0.113336	0.945631	0.600111			P62750;H7BY10;K7ERT8;A8MUS3;K7EJV9;K7EMA7	18	18	18	68.6	68.6	68.6	17.695	0	109.16	2595400000	134	156	4.2307	3.99644	3.58484	3.72061	3.29172	3.61012	3.76566	2.46465
P41091;Q2VIR3;H7BZU1	EIF2S3;EIF2S3L	Eukaryotic translation initiation factor 2 subunit 3;Putative eukaryotic translation initiation factor 2 subunit 3-like protein	0.387169	0.4121	0.58777			P41091;Q2VIR3;H7BZU1	4	4	4	10.8	10.8	10.8	51.109	0	23.06	81453000	4	472	-1.89357	-1.55578	-2.01298	-1.87891	-1.77679	-1.52747	-2.13424	-4.25382
P48047;A0A494C0K9;H7C0C1;H7C086	ATP5O	ATP synthase subunit O, mitochondrial	0.62111	0.206832	0.574225			P48047;A0A494C0K9;H7C0C1;H7C086	6	6	6	33.3	33.3	33.3	23.277	0	32.553	149620000	13	213	-0.00633621	-1.00771	-3.61294	-1.15931	-1.11844	-1.26106	-1.30772	-4.39598
P23246	SFPQ	Splicing factor, proline- and glutamine-rich	0.265366	0.576155	0.570319			P23246;H0Y9K7	32	31	31	44.7	43.3	43.3	76.149	0	323.31	2693100000	143	707	4.80827	3.68822	3.27708	3.15996	3.72894	3.52953	2.74133	2.65244
A0A1W2PPF8;A0A1W2PR61;Q5SPM2;A0A140T8W8;A0A0G2JPD3;A0A140T8Y4;A0A140T941;A0A0G2JI36;A0A140T975;A0A140T955;A0A1W2PSE7;A0A1W2PQS8;Q53Z42;A0A140T933;B0UXQ0;A0A1W2PQD0;A0A140T9Z6;Q5SUL5;A0A1W2PRT9;Q5RJ27;A0A140T9I0;Q9GJ45;A0A1W2PS39;A0A1W2PPQ2;A0A0G2JIF2;A0A140T913;A0A0G2JL56;A0A140T9X5	HLA-A		0.275031	0.560619	0.560732			A0A1W2PPF8;A0A1W2PR61;Q5SPM2;A0A140T8W8;A0A0G2JPD3;A0A140T8Y4;A0A140T941;A0A0G2JI36;A0A140T975;A0A140T955;A0A1W2PSE7;A0A1W2PQS8;Q53Z42;A0A140T933;B0UXQ0;A0A1W2PQD0;A0A140T9Z6;Q5SUL5;A0A1W2PRT9;Q5RJ27;A0A140T9I0;Q9GJ45;A0A1W2PS39;A0A1W2PPQ2;A0A0G2JIF2;A0A140T913;A0A0G2JL56;A0A140T9X5;Q5SRN5;A0A140T9B3;A0A140T9U8;A0A140T930;O78179;O19617;A0A140T912;A0A140T937;A0A140T962;Q5QT33;A0A1W2PS24;A0A1W2PRZ0…	5	5	5	24.2	24.2	24.2	38.543	0	24.429	113010000	10	339	0.360367	-0.570554	-1.28407	-1.52597	-1.22025	-1.11085	-1.0374	-1.89466
P61927	RPL37	60S ribosomal protein L37	0.422482	0.374192	0.551682			P61927;D6RG19	3	3	3	22.7	22.7	22.7	11.078	0	5.4568	236500000	18	97	1.73544	-0.390973	0.0997524	-0.905712	-0.145927	0.0245628	-0.280632	-1.26623
K7EM16;P50552	VASP	Vasodilator-stimulated phosphoprotein	0.307452	0.512222	0.547014			K7EM16;P50552	1	1	1	9.3	9.3	9.3	20.047	0.0010753	1.5621	5838300	2	183	-3.88143	-4.86008	-5.56616	-4.33317	-4.98342	-4.53252	-5.20682	-6.10612
D3YTB1;F8W727;P62910	RPL32	60S ribosomal protein L32	0.459629	0.337593	0.546909			D3YTB1;F8W727;P62910;D3YTI8	5	5	5	33.1	33.1	33.1	15.616	0	9.9642	1171500000	33	133	3.7072	2.2166	1.80268	1.44872	2.61397	1.86041	2.1362	0.376989
P51572;A0A2R8Y5M6	BCAP31	B-cell receptor-associated protein 31	0.273875	0.562448	0.534014			P51572;A0A2R8Y5M6;C9JMD7;C9JSP1;C9JQ75;C9J0M4	3	3	3	15	15	15	27.991	0	10.082	83631000	13	246	-0.155464	-0.465978	-0.897758	-1.3604	-1.32612	-0.488836	-1.00682	-2.19388
P67809;H0Y449	YBX1	Nuclease-sensitive element-binding protein 1	0.250136	0.601824	0.533897			P67809;H0Y449;C9J5V9	6	6	5	46	46	38.6	35.924	0	70.456	706930000	36	324	1.46788	2.20473	2.33383	2.08689	0.902361	1.70152	2.45447	0.899384
Q8NFQ8	TOR1AIP2	Torsin-1A-interacting protein 2	0.570852	0.243477	0.531472			Q8NFQ8	1	1	1	3.2	3.2	3.2	51.263	0.0052521	1.4497	14599000	1	470	-1.16706	-4.26971	-4.63499	-4.77045	-4.34143	-3.91248	-3.84214	-4.87205
Q71DI3;P68431;K7EK07;Q16695;P84243;K7EMV3;A0A590UJJ6;B4DEB1;K7ES00;Q6NXT2;K7EP01	HIST2H3A;HIST1H3A;H3F3B;HIST3H3;H3F3A;H3F3C	Histone H3.2;Histone H3.1;Histone H3;Histone H3.1t;Histone H3.3;Histone H3.3C	0.32108	0.493387	0.51167			Q71DI3;P68431;K7EK07;Q16695;P84243;K7EMV3;A0A590UJJ6;B4DEB1;K7ES00;Q6NXT2;K7EP01	9	9	3	47.1	47.1	19.9	15.388	0	144.11	2727400000	80	136	3.94415	4.39814	4.13416	4.11074	2.59131	4.08965	4.6752	3.18435
P39019;M0R2L9;M0QYF7;M0R140	RPS19	40S ribosomal protein S19	0.747564	0.126352	0.510368			P39019;M0R2L9;M0QYF7;M0R140	4	4	4	38.6	38.6	38.6	16.06	0	73.647	274480000	11	145	1.81594	0.718261	-0.220839	-3.92255	-0.708361	0.667032	-0.257717	-3.35162
Q92804;A0A075B7D9	TAF15	TATA-binding protein-associated factor 2N	0.831581	0.0800954	0.508395			Q92804;A0A075B7D9;A0A075B7F4;A0A075B7F2;A0A075B7E4	13	13	11	31.6	31.6	30.9	61.829	0	179.49	3038500000	65	592	6.07555	-0.363128	-0.546118	-4.25649	1.94305	-0.20219	-1.4693	-1.39532
P04275	VWF	von Willebrand factor;von Willebrand antigen 2	0.514507	0.288609	0.50512			P04275	42	42	42	15.4	15.4	15.4	309.26	0	323.31	11070000000	278	2813	6.96713	3.83193	5.27654	4.82798	5.50142	4.36099	4.96906	4.05162
Q99613;B5ME19	EIF3C;EIF3CL	Eukaryotic translation initiation factor 3 subunit C;Eukaryotic translation initiation factor 3 subunit C-like protein	0.297388	0.526676	0.504401			Q99613;B5ME19;H3BTY8;H3BPE3;H3BPE4	8	8	8	12.6	12.6	12.6	105.34	0	20.357	207700000	28	913	0.408245	-0.724669	-0.29508	-0.666676	0.040041	-1.20402	-0.55476	-1.57705
P26038	MSN	Moesin	0.654289	0.18423	0.498736			P26038;E7EQR4;P15311;V9GZ54	62	62	52	82	82	68.6	67.819	0	323.31	7259100000	356	577	6.59528	5.11058	3.11127	3.222	5.24514	4.96503	3.30721	2.5268
A0A7I2V5Y7;A0A7I2V535;Q15233;A0A7P0MRW0;A0A7I2V4J2;A0A7I2V4K9;A0A7I2V4N2;A0A7I2V464;C9JYS8;H7C367	NONO	Non-POU domain-containing octamer-binding protein	0.437566	0.358957	0.495358			A0A7I2V5Y7;A0A7I2V535;Q15233;A0A7P0MRW0;A0A7I2V4J2;A0A7I2V4K9;A0A7I2V4N2;A0A7I2V464;C9JYS8;H7C367;C9IZL7;C9J4X2;A0A7I2YQK8;A0A7I2V447;C9JJ13	34	34	33	51.1	51.1	51.1	54.826	0	239.21	2756300000	173	476	5.21239	3.24296	2.99178	2.76194	3.48157	3.28699	2.83353	2.62554
Q14764	MVP	Major vault protein	0.169513	0.770797	0.488747			Q14764;H3BRL2;H3BQK6;H3BP76;H3BUK7;H3BNF6;H3BNF2;H3BUP3;H3BQE7;H3BPZ2	21	21	21	33.5	33.5	33.5	99.326	0	129.83	1741400000	80	893	3.52514	3.52359	3.51345	4.11935	3.29622	3.91122	2.81232	2.70677
P34096	RNASE4	Ribonuclease 4	0.676032	0.170033	0.475643			P34096	1	1	1	8.8	8.8	8.8	16.84	0	4.8169	73050000	15	147	-1.77335	-0.390218	-1.77024	-2.13715	-0.21487	-0.395025	-4.34651	-3.01712
Q01518	CAP1	Adenylyl cyclase-associated protein 1	0.499664	0.301322	0.45087			Q01518	1	1	1	2.3	2.3	2.3	51.901	0.0010707	1.5561	15327000	4	475	-2.91685	-2.97982	-2.73539	-3.44074	-5.25216	-2.57633	-2.81537	-3.23241
Q9NZM1	MYOF	Myoferlin	0.150057	0.823744	0.447176			Q9NZM1;H0YD14	27	27	26	19.9	19.9	19.2	234.71	0	106.31	1366400000	84	2061	2.51614	3.07669	3.13465	2.59132	2.35186	2.43035	2.90732	1.84056
A0A590UJK4;A0A590UK01;A0A590UJP7;A0A590UK80;Q13247;B4DJK0;B4DUA4	SRSF6;SRSF5	Serine/arginine-rich splicing factor 6	0.493877	0.306381	0.432112			A0A590UJK4;A0A590UK01;A0A590UJP7;A0A590UK80;Q13247;B4DJK0;B4DUA4	2	1	1	10.2	6.2	6.2	26.306	0.0011737	2.1009	20999000	5	226	-2.23431	-4.83693	-3.66639	-4.00458	-3.48755	-4.34603	-4.60209	-4.03498
P68400;E7EU96;A0A2R8YD58;A0A2R8YFU2;A0A2R8YF43;A0A2R8YDP2;Q8NEV1;A0A2R8Y5A0;A0A2R8Y4H0;A0A2R8Y4D6	CSNK2A1;CSNK2A3	Casein kinase II subunit alpha;Casein kinase II subunit alpha 3	0.725342	0.139457	0.388951			P68400;E7EU96;A0A2R8YD58;A0A2R8YFU2;A0A2R8YF43;A0A2R8YDP2;Q8NEV1;A0A2R8Y5A0;A0A2R8Y4H0;A0A2R8Y4D6;A0A2R8Y7T1;A0A2R8YCC9;A0A2R8Y3W6;A0A2R8YEW1;A0A2R8YDY7;A0A087WY74;A0A2R8YCK2;A0A2R8YF47;V9GY80;A0A2R8YEL7;A0A2R8Y797;V9GYA2	4	4	4	19.2	19.2	19.2	45.143	0	12.837	130660000	5	391	0.857103	-4.22783	-1.6163	-1.62234	-1.52473	-2.04947	-2.12299	-2.46797
Q96PK6	RBM14	RNA-binding protein 14	0.667593	0.175489	0.387941			Q96PK6	4	4	4	6	6	6	69.491	0	32.447	89965000	11	669	0.201044	-1.40288	-2.24429	-3.2277	-1.01208	-1.62445	-2.50304	-3.08602
Q7Z6Z7	HUWE1	E3 ubiquitin-protein ligase HUWE1	0.578638	0.237593	0.383636			Q7Z6Z7;H0Y659	3	3	3	1.4	1.4	1.4	481.89	0	5.8911	20759000	4	4374	-2.11933	-3.11483	-3.14049	-5.03092	-3.5808	-3.64685	-4.41583	-3.29664
A0A087WUT6;O60841	EIF5B	Eukaryotic translation initiation factor 5B	0.0642977	1.1918	0.37909			A0A087WUT6;O60841	3	3	3	5.7	5.7	5.7	138.68	0	9.8917	126470000	8	1220	-0.797562	-0.572068	-0.412579	-0.564913	-0.822847	-0.733793	-0.911907	-1.39493
Q5VU81;Q5VU80;Q5VU79;Q5VU78;Q5VU77;F8W726;Q14157	UBAP2L	Ubiquitin-associated protein 2-like	0.423513	0.373133	0.364708			Q5VU81;Q5VU80;Q5VU79;Q5VU78;Q5VU77;F8W726;Q14157	1	1	1	6	6	6	20.233	0	3.0931	7637700	1	182	-3.17322	-3.83962	-4.16262	-4.94836	-3.93792	-4.24612	-4.94163	-4.45697
Q16778;P33778;P23527;P06899	HIST2H2BE;HIST1H2BB;HIST1H2BO;HIST1H2BJ	Histone H2B type 2-E;Histone H2B type 1-B;Histone H2B type 1-O;Histone H2B type 1-J	0.54584	0.262935	0.358069			Q16778;P33778;P23527;P06899;A0A2R8Y619;Q6DRA6;Q6DN03	11	1	1	78.6	9.5	9.5	13.92	0	2.1623	83310000	8	126	-1.14002	-0.280889	-1.16741	-1.23917	-1.26152	-0.53618	-0.68544	-2.77663
Q86V81;E9PB61	ALYREF	THO complex subunit 4	0.453966	0.342977	0.35681			Q86V81;E9PB61	6	6	6	31.9	31.9	31.9	26.888	0	77.391	393790000	41	257	1.14271	1.49437	0.823763	0.516624	1.06127	1.29662	0.668434	-0.476091
E7EQB2;E7ER44;P02788	LTF	Lactotransferrin;Lactoferricin-H;Kaliocin-1;Lactoferroxin-A;Lactoferroxin-B;Lactoferroxin-C	0.852985	0.0690585	0.346868			E7EQB2;E7ER44;P02788	1	1	1	1.3	1.3	1.3	76.625	0.0062893	1.4414	177690000	6	696	-1.39263	-0.0726366	-0.0275784	-0.350779	1.50401	1.0827	0.222574	-6.04039
P23381;H0YJP3	WARS	Tryptophan--tRNA ligase, cytoplasmic;T1-TrpRS;T2-TrpRS	0.306901	0.513001	0.34417			P23381;H0YJP3;G3V5W1;G3V3S7;G3V3X0;G3V423;G3V3P2;G3V227;G3V5U1;G3V456;G3V2Y7;G3V277;G3V3H8;G3V3Y5	4	4	4	14	14	14	53.165	0	13.695	87805000	7	471	-0.800734	-1.94629	-1.45266	-1.35472	-1.50073	-1.4226	-1.7028	-2.30496
P00558	PGK1	Phosphoglycerate kinase 1	0.853698	0.0686957	0.316156			P00558;P07205	8	8	8	34.1	34.1	34.1	44.614	0	22.437	231270000	25	417	1.99151	-1.96145	-1.77484	-3.92396	0.558151	-1.34829	-1.48117	-4.66205
Q8NC51	SERBP1	Plasminogen activator inhibitor 1 RNA-binding protein	0.843809	0.0737558	0.310429			Q8NC51	2	2	2	7.4	7.4	7.4	44.965	0	6.2855	118510000	12	408	0.749592	0.354732	-3.54095	-3.23227	-0.07057	0.0270596	-3.29405	-3.57305
P62861;E9PR30	FAU	40S ribosomal protein S30	0.54225	0.265801	0.310127			P62861;E9PR30	4	4	4	44.1	44.1	44.1	6.6478	0	5.8772	566930000	36	59	1.0403	2.36062	2.4169	2.38695	1.10411	2.12746	2.50511	1.22757
U3KQK0	HIST1H2BN	Histone H2B	0.583785	0.233747	0.308838			U3KQK0	13	13	1	60.8	60.8	7.8	18.804	0	323.31	8413400000	216	166	6.05375	6.16085	5.29699	4.98793	5.37632	6.22242	5.58763	4.0778
A0A7P0TA47;H0YDD4;E9PEJ4;A0A7P0TBK2;A0A7P0Z4G4;A0A7P0TAG1;A0A7P0T997;A0A7P0TAX2;P10515;A0A7P0TBE2	DLAT	Acetyltransferase component of pyruvate dehydrogenase complex;Dihydrolipoyllysine-residue acetyltransferase component of pyruvate dehydrogenase complex, mitochondrial	0.614729	0.211316	0.302216			A0A7P0TA47;H0YDD4;E9PEJ4;A0A7P0TBK2;A0A7P0Z4G4;A0A7P0TAG1;A0A7P0T997;A0A7P0TAX2;P10515;A0A7P0TBE2	2	2	2	5.6	5.6	5.6	47.799	0	3.3005	115770000	12	446	-1.52338	-0.0525236	-0.107164	-0.0560818	-2.00095	-0.00594139	-0.605762	-0.33536
G3V279;P84090	ERH	Enhancer of rudimentary homolog	0.443008	0.353588	0.296632			G3V279;P84090	1	1	1	22.5	22.5	22.5	8.2033	0	15.153	95171000	5	71	-0.177631	-1.06826	-0.829603	-1.33279	-1.21285	-0.922243	-0.611589	-1.84813
P62899;H7C2W9;C9JU56;B7Z4E3;B7Z4C8;B8ZZK4	RPL31	60S ribosomal protein L31	0.617252	0.209538	0.295969			P62899;H7C2W9;C9JU56;B7Z4E3;B7Z4C8;B8ZZK4	8	8	8	55.2	55.2	55.2	14.463	0	94.103	1408800000	43	125	3.25842	3.75316	1.97987	2.47923	2.83836	3.38895	2.571	1.48849
E9PLK3;P55786;A0A7I2V389;A0A7I2V3W8	NPEPPS	Puromycin-sensitive aminopeptidase	0.391811	0.406923	0.286257			E9PLK3;P55786;A0A7I2V389;A0A7I2V3W8;A0A7I2V604;E9PPZ2;A6NEC2;H0YCQ5;A0A7I2V5D4;H0YDG0;E9PP11	5	5	5	9.6	9.6	9.6	102.99	0	50.807	136310000	7	915	0.0456944	-0.780065	-0.749744	-0.945557	-0.416628	-0.951202	-0.753139	-1.45373
P26641	EEF1G	Elongation factor 1-gamma	0.35654	0.447892	0.281682			P26641	7	7	7	20.8	20.8	20.8	50.118	0	112.37	332100000	16	437	0.54365	0.432412	0.661007	0.708109	0.70953	0.523649	0.493774	-0.508503
Q99878;Q96KK5;Q9BTM1;Q16777;Q6FI13;P0C0S8;A0A0U1RR32;A0A0U1RRH7;P20671;H0YFX9;Q96QV6	HIST1H2AJ;HIST1H2AH;H2AFJ;HIST2H2AC;HIST2H2AA3;HIST1H2AG;HIST1H2AD;HIST1H2AA	Histone H2A type 1-J;Histone H2A type 1-H;Histone H2A.J;Histone H2A type 2-C;Histone H2A type 2-A;Histone H2A type 1;Histone H2A type 1-D;Histone H2A;Histone H2A type 1-A	0.565479	0.247584	0.278378			Q99878;Q96KK5;Q9BTM1;Q16777;Q6FI13;P0C0S8;A0A0U1RR32;A0A0U1RRH7;P20671;H0YFX9;Q96QV6;A0A3B3IS11;Q8IUE6;P16104	6	6	2	43.8	43.8	14.1	13.936	0	112.59	3510500000	75	128	4.58605	5.24797	3.90996	4.07406	3.62236	5.07969	4.34999	3.65249
A0A7I2V2R3;A0A7I2V5D8;P51991;A0A7I2V402;A0A7I2V4J6;A0A7I2V4G0	HNRNPA3	Heterogeneous nuclear ribonucleoprotein A3	0.827145	0.0824185	0.278204			A0A7I2V2R3;A0A7I2V5D8;P51991;A0A7I2V402;A0A7I2V4J6;A0A7I2V4G0;H7C1J8	12	12	12	47.1	47.1	47.1	35.411	0	136.53	967140000	50	331	3.82976	2.51876	-1.09568	0.685873	2.36136	1.9507	0.641022	-0.127184
A0A087WXI2;Q9Y6R7	FCGBP	IgGFc-binding protein	0.500546	0.300556	0.274306			A0A087WXI2;Q9Y6R7	1	1	1	0.4	0.4	0.4	445.21	0.0010799	1.5871	703320000	2	4204	1.51001	2.76105	2.63632	2.30371	2.72548	2.09522	1.53131	1.76186
P29692;E9PMW7;E9PK01;E9PI39;E9PQ49;E9PPR1;E9PL12;E9PIZ1;E9PK06;E9PN91;E9PKK3;E9PL71;E9PJD0;E9PK72;H0YCK7;E9PQZ1;E9PRY8;A0A087X1X7;E9PNW6	EEF1D	Elongation factor 1-delta	0.0348372	1.45796	0.270495			P29692;E9PMW7;E9PK01;E9PI39;E9PQ49;E9PPR1;E9PL12;E9PIZ1;E9PK06;E9PN91;E9PKK3;E9PL71;E9PJD0;E9PK72;H0YCK7;E9PQZ1;E9PRY8;A0A087X1X7;E9PNW6	2	2	2	11.7	11.7	11.7	31.121	0	20.838	166030000	5	281	-0.0370388	-0.339282	-0.0923271	0.056675	-0.503168	-0.401724	-0.254711	-0.334349
P61163	ACTR1A	Alpha-centractin	0.187357	0.72733	0.266842			P61163;A0A1B0GVS3;R4GMT0	5	5	2	21.3	21.3	6.4	42.613	0	41.48	208130000	19	376	-0.49527	-0.600371	-0.297239	-0.493185	-0.688425	-0.323862	-0.803493	-1.13765
P17096	HMGA1	High mobility group protein HMG-I/HMG-Y	0.884209	0.0534452	0.25246			P17096	2	2	2	38.3	38.3	38.3	11.676	0	28.104	90221000	7	107	0.279591	-0.870599	-5.32432	-4.28789	-2.43773	-1.39177	-1.70711	-5.67644
A0A3B3ITT5;P47914	RPL29	60S ribosomal protein L29	0.590359	0.228884	0.243998			A0A3B3ITT5;P47914	10	10	10	37.7	37.7	37.7	18.512	0	45.106	1977500000	75	167	3.92951	3.78954	3.07755	3.21778	3.4627	4.03231	3.30561	2.23777
K7EMH1;K7ERI7;P35268;K7EJT5;K7EP65;K7EKS7;K7ELC4	RPL22	60S ribosomal protein L22	0.634503	0.197567	0.237773			K7EMH1;K7ERI7;P35268;K7EJT5;K7EP65;K7EKS7;K7ELC4	2	2	2	28.1	28.1	28.1	10.422	0	7.437	652560000	30	89	2.21265	2.20744	1.52866	1.56364	1.46303	2.13112	2.46966	0.497488
P81605	DCD	Dermcidin;Survival-promoting peptide;DCD-1	0.543588	0.26473	0.227894			P81605	6	6	6	40.9	40.9	40.9	11.284	0	15.005	655800000	48	110	2.16262	1.46406	2.72018	1.93931	2.42405	1.77526	1.91631	1.25898
P60468	SEC61B	Protein transport protein Sec61 subunit beta	0.762545	0.117735	0.219372			P60468	1	1	1	19.8	19.8	19.8	9.9743	0.0081549	1.3484	21166000	2	96	-3.16338	-2.91705	-2.41639	-3.33902	-4.20304	-1.24263	-3.43291	-3.83473
P62851	RPS25	40S ribosomal protein S25	0.724186	0.14015	0.219128			P62851	3	3	3	15.2	15.2	15.2	13.742	0.0011325	1.882	139850000	4	125	-0.0097065	0.00324726	-0.199825	-1.06284	0.523769	-0.417475	-0.228266	-2.02367
H7C2B5;Q5UIP0	RIF1	Telomere-associated protein RIF1	0.854621	0.0682266	0.205251			H7C2B5;Q5UIP0	1	1	1	1.9	1.9	1.9	81.742	0.0081054	1.3189	305480000	14	746	0.310741	1.49102	-0.20413	-0.633257	1.42753	1.72759	-0.574333	-2.43742
P61009	SPCS3	Signal peptidase complex subunit 3	0.594155	0.2261	0.192964			P61009	2	2	2	11.7	11.7	11.7	20.313	0	3.1887	19801000	3	180	-2.28891	-2.93626	-3.41406	-3.80392	-3.35845	-3.01582	-3.31849	-3.52224
Q9NR12	PDLIM7	PDZ and LIM domain protein 7	0.77053	0.113211	0.18551			Q9NR12	1	1	1	2.6	2.6	2.6	49.844	0.0011696	2.065	11597000	1	457	-2.29328	-3.86461	-4.36446	-4.46758	-4.12053	-3.94259	-3.01242	-4.65642
P07355;H0YMW4;H0YN42;H0YMU9;H0YMD0;H0YM50;H0YL33;H0YNP5	ANXA2	Annexin A2;Annexin	0.837969	0.0767719	0.171314			P07355;H0YMW4;H0YN42;H0YMU9;H0YMD0;H0YM50;H0YL33;H0YNP5;H0YNB8;H0YKS4;H0YN28;A0A7I2V4P4;H0YMM1;H0YKX9;H0YMT9;H0YLV6;H0YKZ7;H0YKL9;H0YKV8;H0YMD9;H0YNA0;H0YKN4;H0YLE2	40	40	16	76.4	76.4	21.2	38.604	0	323.31	13569000000	434	339	5.61515	7.41022	5.71552	5.36966	6.41637	7.31628	5.40547	4.28717
Q9P0L0	VAPA	Vesicle-associated membrane protein-associated protein A	0.824887	0.0836055	0.162013			Q9P0L0	2	2	2	12	12	12	27.893	0	2.1509	36161000	3	249	-1.48126	-2.32992	-2.59553	-4.11382	-3.06503	-1.60306	-2.81721	-3.68328
P21796;C9JI87	VDAC1	Voltage-dependent anion-selective channel protein 1	0.75009	0.124887	0.150171			P21796;C9JI87	7	7	7	40.3	40.3	40.3	30.772	0	19.708	246040000	13	283	0.489134	0.739282	0.909599	0.101007	1.0205	0.335354	1.01875	-0.736267
P31942	HNRNPH3	Heterogeneous nuclear ribonucleoprotein H3	0.917727	0.0372863	0.144903			P31942	3	3	3	14.7	14.7	14.7	36.926	0	7.1937	66277000	8	346	0.12586	-2.22458	-2.92604	-4.24502	-0.40637	-1.51295	-4.96608	-2.96399
Q96I25	RBM17	Splicing factor 45	0.752032	0.123763	0.134651			Q96I25	1	1	1	3.2	3.2	3.2	44.961	0	2.585	16359000	1	401	-2.75214	-4.56311	-4.01679	-4.27354	-4.04744	-4.11872	-3.80706	-4.17097
O14617;A0A2R8Y611	AP3D1	AP-3 complex subunit delta-1	0.687893	0.162479	0.129352			O14617;A0A2R8Y611	3	3	3	3.1	3.1	3.1	130.16	0	5.3285	69385000	3	1153	-1.49142	-1.82725	-2.10862	-2.41206	-1.8205	-1.67534	-2.12328	-2.73764
Q13155	AIMP2	Aminoacyl tRNA synthase complex-interacting multifunctional protein 2	0.910037	0.0409409	0.128928			Q13155;A8MU58	3	3	3	13.8	13.8	13.8	35.348	0	15.49	146530000	6	320	0.367445	0.54279	0.255301	-3.88799	-0.750134	-0.217619	-0.995203	-1.27521
P43121	MCAM	Cell surface glycoprotein MUC18	0.923692	0.0344729	0.0973651			P43121	4	4	4	9.6	9.6	9.6	71.607	0	7.7988	58681000	8	646	-1.56321	-1.39286	-2.17235	-4.857	-2.08622	-1.56144	-2.61256	-4.11466
P19474	TRIM21	E3 ubiquitin-protein ligase TRIM21	0.893129	0.0490856	0.0853784			P19474;H0YDP8	16	16	16	35.6	35.6	35.6	54.169	0	323.31	3738000000	164	475	3.15112	4.82203	5.2152	4.73414	3.37515	4.22737	5.29834	4.68013
O95084	PRSS23	Serine protease 23	0.953944	0.0204773	0.0828387			O95084	2	2	2	6.8	6.8	6.8	43.001	0.0010858	1.6089	22634000	1	383	-1.11581	-5.61081	-5.25963	-5.822	-4.67283	-6.53137	-2.6222	-4.31321
F5H5A3;Q8IVH8	MAP4K3	Mitogen-activated protein kinase kinase kinase kinase;Mitogen-activated protein kinase kinase kinase kinase 3	0.947514	0.0234142	0.0767581			F5H5A3;Q8IVH8	1	1	1	2	2	2	91.92	0.0011468	1.9567	1036900000	17	810	1.8848	3.7929	1.13749	0.886745	2.56843	4.04063	0.754103	0.0317478
Q9UQ35	SRRM2	Serine/arginine repetitive matrix protein 2	0.972009	0.0123299	0.0566127			Q9UQ35;I3L4D8;I3L1C0;I3L3Q8;A0A087X1W1;I3L1I8;I3L182	7	7	7	4.8	4.8	4.8	299.61	0	27.794	233120000	13	2752	0.348394	0.0233011	-1.30223	-1.80003	0.0286808	1.4129	0.635094	-5.03369
P62937	PPIA	Peptidyl-prolyl cis-trans isomerase A;Peptidyl-prolyl cis-trans isomerase A, N-terminally processed	0.885842	0.0526438	0.0485075			P62937;F8WE65;C9J5S7;A0A7I2V5J5;A0A7I2V4V1	5	5	5	32.1	32.1	32.1	18.012	0	9.1167	365390000	27	165	1.56567	0.842486	0.85078	0.806156	1.32325	0.503105	1.52569	0.519014
Q16658	FSCN1	Fascin	0.958444	0.0184331	0.0467513			Q16658	3	3	3	7.3	7.3	7.3	54.529	0	6.2102	131210000	13	493	0.828558	-1.33626	-1.32286	-2.83708	-0.106316	-2.11314	-1.25447	-1.38073
P10412;P16402;Q02539	HIST1H1E;HIST1H1D;HIST1H1A	Histone H1.4;Histone H1.3;Histone H1.1	0.982973	0.00745855	0.042475			P10412;P16402;Q02539;P22492	9	2	2	38.8	10	10	21.865	0	4.9858	125980000	11	219	-1.13437	1.2827	-0.820257	-6.18883	-1.0103	0.664297	-4.38122	-2.30344
P00352;Q5SYQ7;Q5SYQ9;Q5SYQ8	ALDH1A1	Retinal dehydrogenase 1	0.972624	0.0120552	0.0342203			P00352;Q5SYQ7;Q5SYQ9;Q5SYQ8	4	4	4	10.6	10.6	10.6	54.861	0	63.235	188460000	9	501	1.16295	-2.7167	-1.01517	-0.219545	0.199797	-1.33977	0.0622044	-1.84758
Q15836	VAMP3	Vesicle-associated membrane protein 3	0.95897	0.018195	0.0318026			Q15836	2	2	2	29	29	29	11.309	0	2.3782	42041000	3	100	-1.61333	-2.03179	-2.47711	-3.58119	-2.40563	-1.32795	-2.83698	-3.26006
Q13201;E7EPG1	MMRN1	Multimerin-1;Platelet glycoprotein Ia*;155 kDa platelet multimerin	0.960184	0.0176456	0.0155551			Q13201;E7EPG1	32	32	32	30.2	30.2	30.2	138.11	0	323.31	3811500000	195	1228	4.69564	4.04792	4.17513	3.93368	4.49127	3.58307	4.68737	4.02844
P06733;K7EM90;A0A2R8Y6G6;A0A2R8YEM5	ENO1	Alpha-enolase;Enolase	0.997272	0.00118646	0.00242066			P06733;K7EM90;A0A2R8Y6G6;A0A2R8YEM5;K7ERS8;A0A2R8Y879;A0A2R8Y6I8;A0A2R8Y798;A0A2R8YEG5	5	5	5	18.9	18.9	18.9	47.168	0	27.103	200500000	17	434	0.714935	-0.597064	-0.337479	-1.19129	-0.0298576	0.315329	0.283039	-1.98909
P04083	ANXA1	Annexin A1	0.999119	0.000382813	0.00103164			P04083;Q5T3N0;Q5T3N1	7	7	7	17.9	17.9	17.9	38.714	0	25.406	945350000	36	346	1.25201	3.63461	1.80575	1.54256	2.88912	3.52714	1.48933	0.325214
P04080	CSTB	Cystatin-B	0.983104	0.00740057	-0.00497699			P04080;A0A1W2PQG6;A0A1W2PS52	3	3	3	45.9	45.9	45.9	11.139	0	10.917	176510000	10	98	0.0633602	-0.383481	0	-0.422411	0.284473	-0.399349	-0.0551052	-0.552643
R4GN98;P06703	S100A6	Protein S100;Protein S100-A6	0.98127	0.00821152	-0.0130417			R4GN98;P06703	6	6	6	43.5	43.5	43.5	9.681	0	23.374	458370000	34	85	1.52319	2.06456	0.513363	0.48374	1.40157	1.85307	1.24123	0.141157
A0A2R8Y851;P62273	RPS29	40S ribosomal protein S29	0.985877	0.00617735	-0.0220557			A0A2R8Y851;P62273	1	1	1	12.6	12.6	12.6	10.256	0	6.936	62845000	10	87	-0.541168	-0.772208	-4.20066	-3.17955	-1.35479	-1.14044	-1.62222	-4.48792
Q99536;K7ESA3;K7ERT7;K7ENX2;K7EM19	VAT1	Synaptic vesicle membrane protein VAT-1 homolog	0.934248	0.0295378	-0.0267045			Q99536;K7ESA3;K7ERT7;K7ENX2;K7EM19	2	2	2	11.5	11.5	11.5	41.92	0	6.8826	116260000	11	393	-0.583923	-0.719995	-0.715607	-1.5958	-0.821983	-0.735273	-1.45704	-0.494202
E9PP21;P21291	CSRP1	Cysteine and glycine-rich protein 1	0.981945	0.00791301	-0.0269587			E9PP21;P21291	1	1	1	9.4	9.4	9.4	16.94	0.0098619	1.2045	46449000	1	160	-1.24615	-1.84808	-4.3752	-1.81231	-0.973373	-1.46581	-4.96115	-1.77357
Q00341;A0A024R4E5;H0Y394	HDLBP	Vigilin	0.978021	0.0096516	-0.0545851			Q00341;A0A024R4E5;H0Y394;C9J739;H7C0A4;H7C2D1;H7BZC3;C9JIZ1;C9J5E5;C9JZI8;C9JES8;C9JHS9;C9JK79;C9JHS7;C9JT62;C9JHN6;C9JEJ8;C9JBS3;C9JQ82;C9JMQ6;C9JHZ8	6	6	6	8.5	8.5	8.5	141.45	0	65.302	180100000	21	1268	0.70256	-0.154098	-0.970541	-6.6766	-0.526741	-0.650585	-1.3041	-4.39892
J3KPS3;P04075;H3BQN4;H3BUH7;H3BPS8;H3BR04;H3BMQ8	ALDOA	Fructose-bisphosphate aldolase;Fructose-bisphosphate aldolase A	0.94831	0.0230496	-0.0667355			J3KPS3;P04075;H3BQN4;H3BUH7;H3BPS8;H3BR04;H3BMQ8;H3BU78;H3BR68	13	13	13	42.7	42.7	42.7	39.817	0	59.663	566290000	36	368	3.08412	-0.398633	-0.239243	-0.565035	1.62877	0.395264	0.723043	-0.598923
Q32Q12;P22392;E7ERL0;J3KPD9;O60361;P15531	NME1-NME2;NME2;NME1;NME2P1	Nucleoside diphosphate kinase;Nucleoside diphosphate kinase B;Putative nucleoside diphosphate kinase;Nucleoside diphosphate kinase A	0.927779	0.0325556	-0.074651			Q32Q12;P22392;E7ERL0;J3KPD9;O60361;P15531;C9K028;F6XY72;E5RHP0	3	3	3	23.3	23.3	23.3	32.642	0	3.6301	36300000	9	292	-0.765337	-3.43605	-3.83853	-2.99468	-1.79476	-2.4162	-3.6501	-2.87493
Q02413	DSG1	Desmoglein-1	0.961927	0.0168578	-0.0758836			Q02413	7	7	7	9.6	9.6	9.6	113.75	0	20.914	227300000	19	1049	0.358236	1.34718	1.58874	-4.11231	0.12229	1.37496	0.183794	-2.19565
Q16555;A0A1C7CYX9	DPYSL2	Dihydropyrimidinase-related protein 2	0.758328	0.120143	-0.0822632			Q16555;A0A1C7CYX9;E5RFU4	4	4	4	14.5	14.5	14.5	62.293	0	32.856	509670000	20	572	1.83174	1.31584	1.19311	0.93034	1.10536	1.8883	1.37064	1.23578
P11387;A0A7P0T852	TOP1	DNA topoisomerase 1	0.837901	0.0768074	-0.102522			P11387;A0A7P0T852;E5RIC7;Q969P6	3	3	3	4.2	4.2	4.2	90.725	0	2.8835	89915000	5	765	-1.92783	-1.83415	-1.41163	0.0122757	-0.99807	-1.4127	-1.53256	-0.807909
Q9NZT1	CALML5	Calmodulin-like protein 5	0.885446	0.0528381	-0.112806			Q9NZT1	2	2	2	15.1	15.1	15.1	15.892	0.0011123	1.8182	58755000	5	146	-2.00544	-1.76152	-0.723804	-3.4135	-1.62422	-2.24634	-0.59474	-2.98774
B5A982;A0A0G2JL23;Q3L1R2;A0A0G2JL21;Q5SSZ2;A0A0G2JJW2;Q5SSZ3;A0A0G2JKB6;A0A0G2JJF5;A0A0G2JL37;A0A0G2JL65;Q15109	RAGE;AGER	Advanced glycosylation end product-specific receptor	0.925267	0.0337329	-0.123057			B5A982;A0A0G2JL23;Q3L1R2;A0A0G2JL21;Q5SSZ2;A0A0G2JJW2;Q5SSZ3;A0A0G2JKB6;A0A0G2JJF5;A0A0G2JL37;A0A0G2JL65;Q15109	1	1	1	7.8	7.8	7.8	14.017	0.0011173	1.835	535370000	10	128	0.221815	3.06892	-0.582302	-0.301434	1.70365	2.74419	-0.0622883	-1.48633
Q9Y383;V9GZ75;F8WEU3;A0A0A6YYJ8	LUC7L2;C7orf55-LUC7L2	Putative RNA-binding protein Luc7-like 2	0.634398	0.197638	-0.130517			Q9Y383;V9GZ75;F8WEU3;A0A0A6YYJ8	2	2	2	8.9	8.9	8.9	46.513	0	19.083	118890000	10	392	-0.817686	-1.08263	-0.622543	-0.658575	-0.546757	-0.877949	-0.0606346	-1.17403
J3QRS3;P19105;O14950	MYL12A;MYL12B	Myosin regulatory light chain 12A;Myosin regulatory light chain 12B	0.709142	0.149267	-0.131349			J3QRS3;P19105;O14950	4	4	4	20.9	20.9	20.9	20.457	0	50.707	427880000	16	177	1.56862	0.759059	0.934744	0.710327	1.391	1.43809	1.35688	0.312174
J3KT73;J3QL01;P63173	RPL38	60S ribosomal protein L38	0.91166	0.0401672	-0.134281			J3KT73;J3QL01;P63173;J3KSP2	3	3	3	43.8	43.8	43.8	7.5649	0	2.6072	64813000	9	64	-1.28456	-0.342	-4.55726	-2.56672	-0.999279	-1.09028	-4.08855	-2.03531
Q9Y490	TLN1	Talin-1	0.706537	0.150865	-0.152064			Q9Y490;A0A1B0GVU7;Q9Y4G6;H0YMT1	32	32	32	21.6	21.6	21.6	269.76	0	323.31	1752300000	105	2541	3.55222	2.71337	2.90883	2.33163	3.39298	3.40063	2.1832	3.13751
K7ESB7;Q96HP0	DOCK6	Dedicator of cytokinesis protein 6	0.729668	0.136874	-0.177708			K7ESB7;Q96HP0	1	1	1	0.8	0.8	0.8	148.68	0.0081466	1.3462	8981400	1	1336	-3.55613	-4.77395	-3.61201	-3.6304	-4.06815	-2.92586	-4.64414	-3.22351
Q05209;H0YC15	PTPN12	Tyrosine-protein phosphatase non-receptor type 12	0.853587	0.0687522	-0.196677			Q05209;H0YC15	2	2	2	4.2	4.2	4.2	88.105	0	2.6174	26852000	2	780	-2.62251	-1.73981	-4.97483	-3.40434	-2.86812	-1.8369	-5.15775	-2.092
F8VPF3;F8W1R7;J3KND3;G8JLA2;G3V1V0;B7Z6Z4;P60660;F8VZU9;G3V1Y7;F8W180	MYL6	Myosin light polypeptide 6	0.745244	0.127702	-0.202986			F8VPF3;F8W1R7;J3KND3;G8JLA2;G3V1V0;B7Z6Z4;P60660;F8VZU9;G3V1Y7;F8W180;F8W1I5;P14649;F8VXL3;H0YI43	7	7	7	63.1	63.1	63.1	14.436	0	148.12	2744300000	54	130	4.63717	3.7319	2.87993	2.05261	3.95408	3.81009	3.34045	3.00894
A0A140TA49;A0A140TA32;A0A0G2JPR0;P0C0L4;A0A140TA29;A0A140TA44;F5GXS0;A0A0G2JL54;P0C0L5;A0A3B3ISA6	C4A;C4B	Complement C4-A;Complement C4 beta chain;Complement C4-A alpha chain;C4a anaphylatoxin;C4b-A;C4d-A;Complement C4 gamma chain;Complement C4-B;Complement C4 beta chain;Complement C4-B alpha chain;C4a anaphylatoxin;C4b-B;C4d-B;Complement C4 gamma chain	0.589455	0.229549	-0.209991			A0A140TA49;A0A140TA32;A0A0G2JPR0;P0C0L4;A0A140TA29;A0A140TA44;F5GXS0;A0A0G2JL54;P0C0L5;A0A3B3ISA6	13	13	10	5.7	5.7	4.4	187.79	0	323.31	10871000000	181	1698	4.98965	6.34209	6.09316	6.60416	6.18522	6.25467	5.97404	6.45509
H3BNX8;P20674;H3BRM5;H3BV69	COX5A	Cytochrome c oxidase subunit 5A, mitochondrial	0.819208	0.086606	-0.225602			H3BNX8;P20674;H3BRM5;H3BV69	2	2	2	16.3	16.3	16.3	17.235	0	5.4234	43292000	3	153	-1.95689	-1.34986	-1.769	-5.22589	-2.3892	-1.65037	-2.20989	-3.14977
A0A087X0X3;P52272	HNRNPM	Heterogeneous nuclear ribonucleoprotein M	0.267109	0.573312	-0.27462			A0A087X0X3;P52272;M0R2I7;M0R019;M0QY96;M0R2T0;M0QYQ7;M0R0N3;M0R0Y6;M0QYL3	17	17	7	32.1	32.1	11.6	77.569	0	84.177	1564000000	86	730	3.40618	2.57437	2.6217	2.59599	3.28409	3.1795	2.98071	2.85242
P00387;B1AHF3	CYB5R3	NADH-cytochrome b5 reductase 3;NADH-cytochrome b5 reductase 3 membrane-bound form;NADH-cytochrome b5 reductase 3 soluble form	0.61908	0.208253	-0.28007			P00387;B1AHF3	6	6	6	30.2	30.2	30.2	34.234	0	78.53	884130000	48	301	2.13394	2.87109	1.8926	1.18295	2.8337	2.80705	2.44772	1.11238
P22234;E9PBS1	PAICS	Multifunctional protein ADE2;Phosphoribosylaminoimidazole-succinocarboxamide synthase;Phosphoribosylaminoimidazole carboxylase	0.523711	0.280908	-0.290918			P22234;E9PBS1;D6RF62	4	4	4	11.1	11.1	11.1	47.079	0	10.904	128740000	7	425	-0.69968	-1.02062	-2.03945	-1.57973	-1.76334	-0.336506	-1.30258	-0.77338
F5H1Y4;Q9HD26	GOPC	Golgi-associated PDZ and coiled-coil motif-containing protein	0.617471	0.209384	-0.337556			F5H1Y4;Q9HD26	2	2	2	4.9	4.9	4.9	44.79	0.0072389	1.392	10231000	2	407	-3.0471	-3.18548	-5.71056	-4.64131	-3.86711	-4.04149	-3.73455	-3.59108
A0A7P0MNE9;P35030	PRSS3	Trypsin-3	0.559618	0.252108	-0.341418			A0A7P0MNE9;P35030	1	1	1	5	5	5	28.134	0	12.437	115830000	19	259	-2.0155	-0.367789	-0.425888	0.27948	-1.07103	-0.0136147	-0.0382576	-0.0411186
A0A0G2JNH2;A0A7I2V5U5;G5E9E7;A0A087X0K9;G3V1L9;Q07157	TJP1	Tight junction protein ZO-1	0.683988	0.164952	-0.344567			A0A0G2JNH2;A0A7I2V5U5;G5E9E7;A0A087X0K9;G3V1L9;Q07157	2	2	2	1.9	1.9	1.9	187.85	0	3.908	25124000	2	1676	-2.28163	-2.72258	-3.90937	-5.27011	-3.08227	-2.63938	-4.50508	-2.5787
P17655	CAPN2	Calpain-2 catalytic subunit	0.120605	0.918635	-0.354283			P17655	3	3	3	5.7	5.7	5.7	79.994	0	2.4974	119310000	7	700	-0.418186	-0.519971	-0.914614	-0.961184	-0.35165	0.0283051	-0.432232	-0.641247
J3KQ66;A0A7P0TA83;P78509	RELN	Reelin	0.0976447	1.01035	-0.355215			J3KQ66;A0A7P0TA83;P78509	5	5	5	2.1	2.1	2.1	388.98	0	13.798	116680000	13	3469	-0.564501	-0.594859	-0.6481	-0.665508	-0.773886	-0.0123329	-0.010952	-0.254936
A0A087X1B7;X6R700;Q9Y3Y2	CHTOP	Chromatin target of PRMT1 protein	0.0326562	1.48603	-0.37737			A0A087X1B7;X6R700;Q9Y3Y2	2	2	2	30.3	30.3	30.3	8.5199	0	2.5236	46005000	5	76	-2.06389	-2.03224	-2.14705	-1.87666	-1.42612	-1.7218	-1.48958	-1.97286
P01024	C3	Complement C3;Complement C3 beta chain;C3-beta-c;Complement C3 alpha chain;C3a anaphylatoxin;Acylation stimulating protein;Complement C3b alpha chain;Complement C3c alpha chain fragment 1;Complement C3dg fragment;Complement C3g fragment;Complement C3d fragment;Complement C3f fragment;Complement C3c alpha chain fragment 2	0.586298	0.231881	-0.393963			P01024	2	2	2	1.4	1.4	1.4	187.15	0	8.2854	207280000	5	1663	-1.38933	1.04165	1.00249	-0.635605	-0.353285	1.14889	0.604769	0.194677
P20742	PZP	Pregnancy zone protein	0.867686	0.0616373	-0.403281			P20742	3	1	1	1.3	0.7	0.7	163.86	0	26.167	1989600000	36	1482	2.30234	2.75219	1.70594	1.99224	-4.32439	5.15071	4.97906	4.56045
Q5T760;Q05519	SRSF11	Serine/arginine-rich splicing factor 11	0.34705	0.459608	-0.412468			Q5T760;Q05519;B4DWT1;Q5T757	3	3	3	13.4	13.4	13.4	42.316	0	15.73	336410000	22	389	-0.250582	1.24049	1.09427	0.572653	0.50823	1.21528	1.57882	1.00437
Q86WV2;H3BN72;H3BNV9;P13073;H3BNI5;H3BPG0	COX4I1	Cytochrome c oxidase subunit 4 isoform 1, mitochondrial	0.579514	0.236936	-0.440082			Q86WV2;H3BN72;H3BNV9;P13073;H3BNI5;H3BPG0	2	2	2	37.3	37.3	37.3	9.2906	0	5.4663	38725000	3	83	-1.54491	-1.50226	-2.11757	-4.08588	-1.10476	-1.67944	-1.55901	-3.14709
P11021;A0A7P0TB36;A0A7P0TAI0	HSPA5	78 kDa glucose-regulated protein	0.134077	0.872646	-0.460267			P11021;A0A7P0TB36;A0A7P0TAI0	43	43	42	57.5	57.5	57.5	72.332	0	323.31	7529700000	389	654	5.34924	5.32407	4.984	4.8163	5.35135	5.97869	5.94861	5.03602
Q13148;K7EJM5;A0A087WX29;A0A0A0N0M3;K7EN94;B1AKP7;G3V162;A0A087X260;A0A087WYY0	TARDBP;TDP43	TAR DNA-binding protein 43	0.472136	0.325933	-0.491228			Q13148;K7EJM5;A0A087WX29;A0A0A0N0M3;K7EN94;B1AKP7;G3V162;A0A087X260;A0A087WYY0;A0A087WZC9;A0A087WW61;A0A087WX67;A0A087WXV3;A0A087WXQ5;A0A087WV68	4	4	4	9.9	9.9	9.9	44.739	0	4.6414	19218000	4	414	-3.21971	-4.78762	-3.55503	-2.77485	-3.39862	-3.55402	-1.68886	-3.7308
P05204	HMGN2	Non-histone chromosomal protein HMG-17	0.63975	0.19399	-0.506618			P05204	1	1	1	16.7	16.7	16.7	9.3926	0.0098814	1.206	16186000	3	90	-3.63746	-2.04327	-3.55282	-5.0364	-3.64792	-1.76397	-1.69472	-5.13687
O95810	SDPR	Serum deprivation-response protein	0.398136	0.399969	-0.60798			O95810	3	3	3	14.6	14.6	14.6	47.173	0	8.254	272080000	20	425	1.47701	0.646575	-1.00345	-0.816956	0.672199	1.46545	-0.0201855	0.617634
A0A5H1ZRS2;A0A087X0Q4;A0A075B6P5;A0A087WW87;P01615;P01614	IGKV2-40;IGKV2D-28	Ig kappa chain V-II region FR;Ig kappa chain V-II region Cum	0.200955	0.696901	-0.647311			A0A5H1ZRS2;A0A087X0Q4;A0A075B6P5;A0A087WW87;P01615;P01614	1	1	1	19.6	19.6	19.6	11.043	0	2.5531	115750000	10	102	-1.70137	-0.464198	-0.316278	-0.21822	-0.267113	0.161678	0.671072	-0.676458
Q96Q89	KIF20B	Kinesin-like protein KIF20B	0.293579	0.532275	-0.653565			Q96Q89	1	1	1	0.5	0.5	0.5	210.63	0	5.9254	59725000000	87	1820	6.79735	8.6908	8.54973	8.93185	9.0994	8.7203	9.56712	8.19718
A0A7I2V2G2;A0A7I2V2S7;D6RCD7;P38646;A0A7I2V3F7;H0Y8K0;A0A7I2YQB2;A0A3B3ITI4	HSPA9	Stress-70 protein, mitochondrial	0.0520078	1.28393	-0.69554			A0A7I2V2G2;A0A7I2V2S7;D6RCD7;P38646;A0A7I2V3F7;H0Y8K0;A0A7I2YQB2;A0A3B3ITI4	10	10	10	22.3	22.3	22.3	66.601	0	57.87	705900000	90	610	1.68283	1.11331	1.97169	1.71973	1.98515	2.16735	2.97657	2.14065
P01834;A0A5H1ZRQ3	IGKC	Ig kappa chain C region	0.176599	0.753012	-0.748855			P01834;A0A5H1ZRQ3	3	3	3	53.3	53.3	53.3	11.765	0	124.39	1817000000	46	107	1.87171	3.62281	3.61884	3.48439	3.44529	3.76205	4.56949	3.81636
P0DOY3;P0DOY2	IGLC3	Immunoglobulin lambda constant 3	0.0406402	1.39104	-0.753654			P0DOY3;P0DOY2;A0A5H1ZRQ7;P0CF74;A0M8Q6;A0A5H1ZRQ4;P0CG04	9	9	7	52.8	52.8	52.8	11.265	0	188.82	1248600000	40	106	2.48719	3.04269	2.45512	2.95721	3.31832	3.80047	3.96134	2.8767
J3QQQ8;J3KSK9;E7ETD6;E9PE19;A0A2R8Y7Q1;Q12830	BPTF	Nucleosome-remodeling factor subunit BPTF	0.0603349	1.21943	-0.756292			J3QQQ8;J3KSK9;E7ETD6;E9PE19;A0A2R8Y7Q1;Q12830	2	2	2	2.4	2.4	2.4	48.318	0.0011429	1.9329	1284200000	5	420	1.89679	2.92025	2.70335	2.96798	3.06639	3.31354	3.9989	3.1347
Q9H4L5	OSBPL3	Oxysterol-binding protein-related protein 3	0.081249	1.09018	-0.885419			Q9H4L5	2	2	2	3	3	3	101.22	0	4.232	23981000	7	887	-2.80401	-3.68828	-3.98399	-3.06985	-2.91141	-1.57251	-2.54263	-2.9779
Q9NVI7	ATAD3A	ATPase family AAA domain-containing protein 3A	0.00193466	2.7134	-0.887274			Q9NVI7;Q5SV16	23	23	7	40.4	40.4	12.1	71.368	0	134.15	1399200000	103	634	2.49419	2.44501	2.64931	2.08092	3.05943	3.55569	3.45495	3.14846
Q5T9A4	ATAD3B	ATPase family AAA domain-containing protein 3B	0.453225	0.343686	-0.894767			Q5T9A4;A0A5K1VW56	16	2	0	27.6	5.2	0	72.572	0	2.488	72872000	6	648	-2.71506	-2.18077	-0.129368	-4.74692	-2.53801	-2.37811	-1.27692	0
Q4G0W3;Q05707	COL14A1	Collagen alpha-1(XIV) chain	0.287634	0.54116	-0.910771			Q4G0W3;Q05707	3	3	3	5.4	5.4	5.4	59.163	0	323.31	529570000	25	534	0.102003	2.70899	0.227764	0.431236	2.13572	2.90403	1.38463	0.688692
A0A6Q8PFY7;Q92734;C9JUE0;C9JJP5;A0A6Q8PFC4;A0A6Q8PH89;A0A6Q8PH27;A0A6Q8PG00;A0A6Q8PG04;A0A6Q8PGS4;A0A6Q8PF40;C9JTY3;A0A6Q8PF51	TFG	Protein TFG	0.705649	0.151411	-0.925508			A0A6Q8PFY7;Q92734;C9JUE0;C9JJP5;A0A6Q8PFC4;A0A6Q8PH89;A0A6Q8PH27;A0A6Q8PG00;A0A6Q8PG04;A0A6Q8PGS4;A0A6Q8PF40;C9JTY3;A0A6Q8PF51	7	7	7	27.9	27.9	27.9	44.267	0	107.47	413390000	18	412	2.92299	-4.35803	-6.16252	-3.02839	1.16375	-1.24253	-4.95169	-1.89345
H0Y4D2;H7C0U5;F5H7B7;A0A0A0MT16;Q86UQ4	ABCA13	ATP-binding cassette sub-family A member 13	0.0638008	1.19517	-0.928977			H0Y4D2;H7C0U5;F5H7B7;A0A0A0MT16;Q86UQ4	1	1	1	1.4	1.4	1.4	93.384	0	2.1333	199330000000	114	831	8.81269	10.308	9.39027	9.59532	10.4813	11.069	10.5152	9.75672
Q16543	CDC37	Hsp90 co-chaperone Cdc37;Hsp90 co-chaperone Cdc37, N-terminally processed	0.309212	0.509744	-1.01647			Q16543;K7EL68;K7EQA9;K7EKQ2	5	5	5	25.1	25.1	25.1	44.468	0	8.1007	151220000	7	378	0.427204	-0.496991	-0.845766	-3.77745	0.039587	-0.086834	-0.467884	-0.11199
A0A087WW43;Q06033;E7ET33	ITIH3	Inter-alpha-trypsin inhibitor heavy chain H3	0.00261056	2.58327	-1.03839			A0A087WW43;Q06033;E7ET33	13	13	4	16	16	7.3	75.077	0	141.83	4482600000	175	670	3.83654	4.50599	3.92999	4.20738	5.47617	5.33869	4.90197	4.91665
P21980	TGM2	Protein-glutamine gamma-glutamyltransferase 2	0.0362176	1.44108	-1.04033			P21980;A2A299;A2A2A0	21	21	21	39.9	39.9	39.9	77.328	0	323.31	8056800000	299	687	5.85784	4.50324	4.65048	4.13988	5.89876	6.07675	5.76105	5.57619
A0A087WSY5;Q96IY4	CPB2	Carboxypeptidase B2	0.0249163	1.60352	-1.1971			A0A087WSY5;Q96IY4	1	1	1	4.1	4.1	4.1	44.022	0	2.9541	116990000	6	386	-1.79639	-0.989282	-0.389307	-1.1827	-0.28401	0.723522	-0.441063	0.432278
A0A075B6K5;P80748	IGLV3-9	Ig lambda chain V-III region LOI	0.432518	0.363996	-1.22454			A0A075B6K5;P80748	1	1	1	13.9	13.9	13.9	12.332	0	2.84	52916000	3	115	-1.95865	-0.738029	-4.90733	-4.37856	-0.577276	-0.951674	-0.590103	-4.96535
H7C0L5;B7ZKJ8;Q14624	ITIH4	Inter-alpha-trypsin inhibitor heavy chain H4;70 kDa inter-alpha-trypsin inhibitor heavy chain H4;35 kDa inter-alpha-trypsin inhibitor heavy chain H4	0.181501	0.741121	-1.23266			H7C0L5;B7ZKJ8;Q14624	1	1	1	1.4	1.4	1.4	79.952	0	2.7181	235270000	17	719	-2.32634	-0.44801	0.947348	0.626051	0.599663	0.275473	0.973894	1.88065
A0A7I2YQ74;A0A087WYS1;E7EUC7;Q16851;C9JNZ1;A0A7I2V676	UGP2	UTP--glucose-1-phosphate uridylyltransferase	0.0066844	2.17494	-1.28701			A0A7I2YQ74;A0A087WYS1;E7EUC7;Q16851;C9JNZ1;A0A7I2V676	2	2	2	5	5	5	51.695	0	6.063	96606000	14	460	-2.1311	-1.15361	-1.03979	-1.06358	-0.419987	0.142336	-0.296343	0.33399
P02751;H0Y7Z1	FN1	Fibronectin;Anastellin;Ugl-Y1;Ugl-Y2;Ugl-Y3	0.0104434	1.98116	-1.30919			P02751;H0Y7Z1;H0Y4K8	24	24	24	14.8	14.8	14.8	272.32	0	323.31	4610300000	173	2477	4.70525	3.56315	3.29066	3.16343	4.96179	4.83211	5.07218	5.09316
A0A2R8YD50;P51659;E7EPL9;E7ER27;A0A2R8Y7L2;E7ET17	HSD17B4	Peroxisomal multifunctional enzyme type 2;(3R)-hydroxyacyl-CoA dehydrogenase;Enoyl-CoA hydratase 2	0.0128328	1.89168	-1.33082			A0A2R8YD50;P51659;E7EPL9;E7ER27;A0A2R8Y7L2;E7ET17;A0A2R8YDT8;A0A2R8YF45;A0A2R8YEG2	6	6	6	13.9	13.9	13.9	76.837	0	35.303	322320000	19	711	-0.00382996	0.590735	0.807676	0.249384	0.771496	2.09574	1.837	2.26301
P33176	KIF5B	Kinesin-1 heavy chain	0.42734	0.369226	-1.33426			P33176;A0A6Q8PGT2;A0A6Q8PGN1;A0A7I2YQQ7;A0A7I2V352;A0A0G2JMZ6;A0A7I2V4K6;A0A7I2V581;A0A7I2V3N5;J3KNA1;A0A7I2V492;A0A6Q8PEZ8;A0A6Q8PGJ3;O60282;Q12840	7	7	7	11.7	11.7	11.7	109.68	0	39.71	109290000	17	963	1.15421	-2.00909	-3.8144	-5.82818	-0.932434	0	-2.09127	-2.13673
E5RJZ5;E7ERK6;E7ETB4;H0YLK8;P10909;E5RG36;E5RGB0;E5RH61	CLU	Clusterin;Clusterin beta chain;Clusterin alpha chain	0.0183662	1.73598	-1.45064			E5RJZ5;E7ERK6;E7ETB4;H0YLK8;P10909;E5RG36;E5RGB0;E5RH61	3	3	3	13.7	13.7	13.7	15.777	0	17.49	129750000	27	139	-0.43755	-0.915727	-1.67447	-1.89315	0.177338	0.970264	0.23625	-0.502207
Q6NZI2	PTRF	Polymerase I and transcript release factor	0.00389941	2.409	-1.46201			Q6NZI2	10	10	10	20.8	20.8	20.8	43.476	0	23.83	1250200000	68	390	2.57686	2.51546	2.03073	1.31651	3.22734	3.86547	3.68542	3.50937
P02790;Q9BS19	HPX	Hemopexin	0.0548761	1.26062	-1.51151			P02790;Q9BS19	2	2	2	5.2	5.2	5.2	51.676	0.008008	1.2705	46664000	2	462	-2.58865	-1.67951	-4.33105	-1.6056	-0.958195	-0.976187	-1.13906	-1.08534
Q8IV04	TBC1D10C	Carabin	0.109703	0.959781	-1.51989			Q8IV04	1	1	1	2	2	2	49.712	0	2.3994	4925000000	19	446	1.7687	4.23777	4.40841	5.38328	5.98471	4.82496	5.73253	5.33549
P02787;C9JVG0;H7C5E8	TF	Serotransferrin	0.381599	0.418393	-1.5476			P02787;C9JVG0;H7C5E8	2	2	2	4.3	4.3	4.3	77.063	0	4.2923	57015000	4	698	-3.52041	-3.64846	-4.12727	-0.568457	0	-5.68772	-0.191824	0.205351
H7C5H1;E7ETN3;B4E1Z4;P00751	CFB	Complement factor B;Complement factor B Ba fragment;Complement factor B Bb fragment	0.00711569	2.14778	-1.54913			H7C5H1;E7ETN3;B4E1Z4;P00751	1	1	1	3.3	3.3	3.3	34.581	0.0010741	1.5605	170090000	21	305	-1.90943	-0.231765	-0.686028	-0.490911	0.499535	0.938246	0.869457	0.571159
Q9Y3U8;J3KTD3;J3QSB5	RPL36	60S ribosomal protein L36	0.235494	0.62802	-1.57634			Q9Y3U8;J3KTD3;J3QSB5	2	2	2	29.5	29.5	29.5	12.254	0.0011198	1.8479	95335000	4	105	-0.559471	-1.22427	-4.47501	-5.16651	-1.76789	-1.71765	-0.368031	-1.26632
G3V3A0;P01011	SERPINA3	Alpha-1-antichymotrypsin;Alpha-1-antichymotrypsin His-Pro-less	0.00377711	2.42284	-1.72917			G3V3A0;P01011	1	1	1	4.9	4.9	4.9	23.406	0.0031746	1.5049	34862000	4	205	-3.53765	-3.16963	-3.31013	-3.10328	-0.795168	-1.96046	-1.09089	-2.35748
A0A0C4DG14;C9JAL0;F8WF64;C9JZK8;A6NND8;A6NHJ8;A6NMA8;O95825	CRYZL1	Quinone oxidoreductase-like protein 1	0.128286	0.89182	-1.73336			A0A0C4DG14;C9JAL0;F8WF64;C9JZK8;A6NND8;A6NHJ8;A6NMA8;O95825	1	1	1	8.8	8.8	8.8	12.421	0.0010787	1.5719	37731000	7	113	-3.26269	-3.33023	-3.08967	-3.17363	-1.01372	0.0720673	-0.634169	-4.34698
P67936;A0A2R8Y5V9;A0A2R8YGX3;A0A2R8YH90;A0A2R8YE05;K7ENT6;A0A2R8YHD2;A0A0S2Z4G6;B7Z596;A0A494BZZ2;H7BYY1;H0YKJ4;H0YK48;F5H7S3;P09493;Q6ZN40	TPM4;TPM1	Tropomyosin alpha-4 chain;Tropomyosin alpha-1 chain	0.211825	0.674023	-1.75749			P67936;A0A2R8Y5V9;A0A2R8YGX3;A0A2R8YH90;A0A2R8YE05;K7ENT6;A0A2R8YHD2;A0A0S2Z4G6;B7Z596;A0A494BZZ2;H7BYY1;H0YKJ4;H0YK48;F5H7S3;P09493;Q6ZN40;A0A590UK79;A0A5F9UN72;A0A590UJB9;A0A494C0V8;A0A2R8Y6A3;U3KQK2;K7EPB9;A0A494C034;A0A494C0I0	10	3	3	45.6	18.1	18.1	28.521	0	8.4774	133330000	8	248	0.206896	-1.21347	-4.81158	-4.58205	-0.435007	-0.67001	-1.11985	-1.1454
Q9BU76	MMTAG2	Multiple myeloma tumor-associated protein 2	0.0732261	1.13533	-1.84867			Q9BU76	1	1	1	9.1	9.1	9.1	29.411	0.0011111	1.8065	35930000	4	263	-2.34446	-1.48791	-3.97059	-5.25731	-1.80819	-1.38731	-1.11344	-1.35667
G3V3U4;G3V3I1;G3V295;G3V5Z7;P60900	PSMA6	Proteasome subunit alpha type;Proteasome subunit alpha type-6	0.00345953	2.46098	-2.03723			G3V3U4;G3V3I1;G3V295;G3V5Z7;P60900	1	1	1	12.1	12.1	12.1	11.57	0	3.9633	67967000	8	107	-3.17783	-2.57905	-3.22958	-2.496	-1.51452	-0.791813	-1.27927	0.252089
P19021;H7BYD9	PAM	Peptidyl-glycine alpha-amidating monooxygenase;Peptidylglycine alpha-hydroxylating monooxygenase;Peptidyl-alpha-hydroxyglycine alpha-amidating lyase	0.117876	0.928576	-2.05067			P19021;H7BYD9;H0Y9I4	4	4	4	6.9	6.9	6.9	108.33	0	5.1467	110520000	8	973	-3.23601	0.293799	-4.21296	-1.67677	0.40807	-0.930918	1.08721	-1.19362
E9PGA6;Q9BXJ4	C1QTNF3-AMACR;C1QTNF3	Complement C1q tumor necrosis factor-related protein 3	0.283447	0.547528	-2.05879			E9PGA6;Q9BXJ4	2	2	2	8.1	8.1	8.1	31.075	0	4.5684	115930000	8	284	-1.29798	-1.04258	-4.08767	-4.10118	1.54322	0.451778	0.822687	-5.11193
O43252	PAPSS1	Bifunctional 3-phosphoadenosine 5-phosphosulfate synthase 1;Sulfate adenylyltransferase;Adenylyl-sulfate kinase	0.00503689	2.29784	-2.07098			O43252	3	3	3	6.9	6.9	6.9	70.832	0.0011751	2.1068	663130000	5	624	0.613194	0.649861	0.578545	0.655022	2.31194	2.04359	2.30146	4.12354
G3V158;E9PPM8;Q9Y315	DERA	Deoxyribose-phosphate aldolase	0.0988331	1.0051	-2.07118			G3V158;E9PPM8;Q9Y315	1	1	1	5.2	5.2	5.2	25.113	0.0010764	1.5625	29016000	3	230	-3.90731	-4.66238	-3.18597	-4.42027	-4.49669	-0.199877	-0.49259	-2.70205
V9H0X6;M0R081;Q9Y240	CLEC11A	C-type lectin domain family 11 member A	0.00372484	2.42889	-2.115			V9H0X6;M0R081;Q9Y240	1	1	1	5.7	5.7	5.7	26.901	0.008222	1.3626	17006000	6	245	-3.01178	-4.08107	-4.44957	-4.69555	-2.3917	-1.31261	-2.40757	-1.6661
A0A0A0MS51;A0A0A0MT01;P06396	GSN	Gelsolin	8.3288e-05	4.07942	-2.16645			A0A0A0MS51;A0A0A0MT01;P06396;A0A0U1RQL8;Q5T0I0;Q5T0H8	14	14	4	28.2	28.2	13.8	82.525	0	195.39	2188900000	113	748	1.91796	2.79697	2.52803	2.78784	4.58038	4.80374	4.42883	4.88364
P01031	C5	Complement C5;Complement C5 beta chain;Complement C5 alpha chain;C5a anaphylatoxin;Complement C5 alpha chain	3.75684e-07	6.42518	-2.1878			P01031	6	6	4	5.2	5.2	4	188.3	0	34.155	477000000	29	1676	0.506809	0.293899	0.461222	0.405268	2.74212	2.4573	2.74509	2.47388
P30041	PRDX6	Peroxiredoxin-6	0.061792	1.20907	-2.27429			P30041	3	3	3	25.4	25.4	25.4	25.035	0	37.935	103160000	4	224	-0.841093	-3.02227	-5.12493	-4.76515	-0.746946	-1.50431	-1.18122	-1.22381
P61224;P62834;F5H4H0;F5H7Y6;E7ESV4;F5GX62;F5GYB5;A0A075B6Q0;F5H004;F5H6R7;F5GZG1;F8WBC0;F5H823;F5H500;F5H0B7;F5H491;F5GWU8;F5H077;F5GYH7;A6NIZ1;B7ZB78	RAP1B;RAP1A	Ras-related protein Rap-1b;Ras-related protein Rap-1A;Ras-related protein Rap-1b-like protein	0.211274	0.675153	-2.34118			P61224;P62834;F5H4H0;F5H7Y6;E7ESV4;F5GX62;F5GYB5;A0A075B6Q0;F5H004;F5H6R7;F5GZG1;F8WBC0;F5H823;F5H500;F5H0B7;F5H491;F5GWU8;F5H077;F5GYH7;A6NIZ1;B7ZB78	2	2	2	12.5	12.5	12.5	20.825	0	3.3002	134820000	10	184	-1.13173	-0.114915	-5.26066	-4.93324	-0.0378361	-3.58916	0.731377	0.819773
P13671	C6	Complement component C6	0.00597186	2.22389	-2.42338			P13671	2	2	2	4.7	4.7	4.7	104.79	0	4.6465	151570000	5	934	-2.89106	-2.00269	-1.53818	-2.42993	-0.592035	-0.409296	0.192303	1.6407
P19823;Q5T985;Q5T987	ITIH2	Inter-alpha-trypsin inhibitor heavy chain H2	1.9752e-05	4.70439	-2.47835			P19823;Q5T985;Q5T987	16	5	5	13.6	6.9	6.9	106.46	0	140.14	2665000000	74	946	2.25285	3.21046	2.72094	2.64081	5.24735	5.32037	5.10294	5.06782
B1AHL2	FBLN1	Fibulin-1	0.000431718	3.3648	-2.48566			B1AHL2	2	2	2	5.4	5.4	5.4	78.329	0	49.187	132480000	12	721	-3.06561	-2.3777	-2.71477	-2.24061	-0.363726	0.314648	-0.856649	0.449659
Q93077;Q7L7L0;P04908	HIST1H2AC;HIST3H2A;HIST1H2AB	Histone H2A type 1-C;Histone H2A type 3;Histone H2A type 1-B/E	0.218309	0.660929	-2.49921			Q93077;Q7L7L0;P04908	5	1	1	43.1	13.8	13.8	14.105	0	4.5476	161520000	4	130	-5.00337	2.34095	-4.26993	-0.308985	0.350563	2.04261	1.03485	-0.672525
G5E9Z6;A0A0A0MTM5;E9PBQ7;P47869	GABRA2	Gamma-aminobutyric acid receptor subunit alpha-2	0.119521	0.922556	-2.5189			G5E9Z6;A0A0A0MTM5;E9PBQ7;P47869	1	1	1	4.6	4.6	4.6	42.125	0.0099502	1.2421	65060000	5	367	-4.2353	-3.30965	-3.74047	-5.08206	-3.08829	-4.55007	0.410879	0.935621
P68871;F8W6P5;A0A2R8Y7R2;P02042	HBB;HBD	Hemoglobin subunit beta;LVV-hemorphin-7;Spinorphin;Hemoglobin subunit delta	0.00117389	2.93037	-2.543			P68871;F8W6P5;A0A2R8Y7R2;P02042;A0A0J9YWK4;E9PEW8;E9PFT6;A0A2R8Y7X9;P69892;P69891;P02100	6	6	5	35.4	35.4	35.4	15.998	0	73.493	3395500000	64	147	2.00936	2.5325	2.84426	3.37081	4.61877	4.69415	5.70863	5.90738
O75116;Q14DU5;E9PF63	ROCK2	Rho-associated protein kinase 2	0.0102547	1.98908	-2.56212			O75116;Q14DU5;E9PF63	5	4	4	4.8	4	4	160.9	0	2.483	22633000	2	1388	-3.87602	-2.30248	-4.8618	-4.0531	-2.52443	-0.727695	-0.626478	-0.966326
Q15124	PGM5	Phosphoglucomutase-like protein 5	3.02017e-05	4.51997	-2.67774			Q15124	1	1	1	3	3	3	62.224	0.0080564	1.2864	1531300000	11	567	1.22077	1.57316	1.67635	1.90785	4.20012	4.39284	4.70613	3.79001
P00747	PLG	Plasminogen;Plasmin heavy chain A;Activation peptide;Angiostatin;Plasmin heavy chain A, short form;Plasmin light chain B	0.0382476	1.4174	-2.68989			P00747	2	2	2	2.5	2.5	2.5	90.568	0.0011547	1.9981	93326000	5	810	-5.18129	-3.87672	-1.12637	-1.40083	0.364908	-0.92042	-0.0788307	-0.191299
Q13439;H0Y6I0	GOLGA4	Golgin subfamily A member 4	0.00480163	2.31861	-2.81909			Q13439;H0Y6I0;Q86W71;E7EVX2	4	4	4	2.2	2.2	2.2	261.14	0	5.9694	107310000	10	2230	-2.72563	-2.01736	-2.0244	-2.25167	1.38829	-1.0712	1.68294	0.257252
Q92621	NUP205	Nuclear pore complex protein Nup205	0.052954	1.2761	-2.83245			Q92621	4	4	4	2.8	2.8	2.8	227.92	0	11.881	153570000	21	2012	-2.49378	-5.50159	-0.781233	-0.332272	0.438435	0.26141	0.769712	0.751371
P01023	A2M	Alpha-2-macroglobulin	0.000522748	3.28171	-2.89107			P01023	5	5	3	3.9	3.9	2.7	163.29	0	185.67	8450000000	66	1474	2.83422	4.45041	4.03462	4.33461	6.75024	6.21531	7.19868	7.05391
P51884	LUM	Lumican	0.00496557	2.30403	-2.90248			P51884	2	2	2	4.1	4.1	4.1	38.429	0	5.145	166250000	17	338	-3.19872	-1.72408	-1.04271	-1.38725	-0.0989456	0.821547	1.3746	2.15994
J3QR68;A0A087WU08;A0A0C4DGL8;H0Y300;P00738;J3QLC9	HP	Haptoglobin;Haptoglobin alpha chain;Haptoglobin beta chain	0.121872	0.914097	-2.93352			J3QR68;A0A087WU08;A0A0C4DGL8;H0Y300;P00738;J3QLC9;H3BS21;A0A0A0MRD9	4	4	3	12.1	12.1	10.1	44.929	0	8.5137	1785800000	17	404	1.60979	-3.89682	2.70951	3.03763	3.91959	3.20946	4.15904	3.90609
P01008	SERPINC1	Antithrombin-III	0.207028	0.683972	-2.95707			P01008	1	1	1	5	5	5	52.602	0	13.855	143900000	5	464	-3.89756	-4.72355	0.452772	-4.60564	1.79596	2.12057	-5.17147	0.309242
P80108	GPLD1	Phosphatidylinositol-glycan-specific phospholipase D	0.00638552	2.1948	-3.06452			P80108	2	2	2	3	3	3	92.335	0	2.5289	14781000	3	840	-4.0224	-4.19306	-5.25939	-6.73085	-2.1136	-0.854464	-2.84567	-2.13389
F5H836;F5GZ78;A0A1B0GU60;A0A1B0GTU4;P49023	PXN	Paxillin	0.00776183	2.11004	-3.13429			F5H836;F5GZ78;A0A1B0GU60;A0A1B0GTU4;P49023	1	1	1	10.2	10.2	10.2	18.776	0	2.5024	71200000	7	176	-1.65616	-5.30433	-3.69772	-3.6697	-1.29253	-0.14957	-0.227501	-0.12114
P04196	HRG	Histidine-rich glycoprotein	0.00266856	2.57372	-3.13926			P04196	2	2	2	1.9	1.9	1.9	59.578	0	19.683	4320900000	37	525	1.11841	2.26854	3.28811	3.28595	5.15251	4.86565	6.01278	6.4871
G3V1P5;Q96RN5;C9JM58;C9JLN7;C9JZV5;C9JGN2;C9J1I1;H7C308	MED15	Mediator of RNA polymerase II transcription subunit 15	0.00220229	2.65713	-3.22278			G3V1P5;Q96RN5;C9JM58;C9JLN7;C9JZV5;C9JGN2;C9J1I1;H7C308	2	2	2	4	4	4	79.599	0	7.2451	45343000	17	722	-3.03784	-5.58803	-4.04625	-3.04448	-1.21849	-0.329306	-0.736629	-0.541033
P42566;B1AUU8;S4R3U1	EPS15	Epidermal growth factor receptor substrate 15	0.00477029	2.32146	-3.39341			P42566;B1AUU8;S4R3U1	2	2	2	3.6	3.6	3.6	98.655	0	3.7648	65987000	12	896	-1.96092	-4.55632	-2.91492	-5.34014	-0.641558	-0.315273	-0.0112343	-0.230589
G3XAM2;E7ETH0;P05156	CFI	Complement factor I;Complement factor I heavy chain;Complement factor I light chain	0.0238199	1.62306	-3.47598			G3XAM2;E7ETH0;P05156	1	1	1	2.4	2.4	2.4	65.059	0	3.1378	208460000	13	576	-3.90935	-4.23117	-0.198538	-0.379194	0.524902	0.803644	1.78672	2.0704
P04114;A8MUN2	APOB	Apolipoprotein B-100;Apolipoprotein B-48	0.00100112	2.99951	-3.91231	+		P04114;A8MUN2	8	8	8	1.2	1.2	1.2	515.6	0	52.888	613060000	42	4563	-0.26358	0.918176	-1.92908	-1.44965	3.18767	3.63265	3.23668	2.86812
P27169	PON1	Serum paraoxonase/arylesterase 1	0.00192272	2.71608	-4.20783	+		P27169	4	4	4	10.1	10.1	10.1	39.731	0	323.31	2040500000	57	355	-1.4737	1.70576	1.23504	1.53486	4.78947	4.21226	5.41124	5.42033
P18206	VCL	Vinculin	0.00188682	2.72427	-4.3637	+		P18206	8	8	8	11.8	11.8	11.8	123.8	0	39.718	188810000	13	1134	-0.899952	-4.44305	-4.23935	-3.12969	1.45338	0.98708	0.83366	1.46862
Q15075	EEA1	Early endosome antigen 1	3.63095e-05	4.43998	-4.4957	+		Q15075	17	17	17	15	15	15	162.46	0	59.246	444810000	46	1411	-1.85688	-1.28058	-1.40848	-3.00047	2.23141	2.8769	2.69847	2.62963
Q8IZ83;F5H4B6	ALDH16A1	Aldehyde dehydrogenase family 16 member A1	0.0185631	1.73135	-4.51711	+		Q8IZ83;F5H4B6;M0QY06	8	8	8	16.1	16.1	16.1	85.126	0	36.603	266630000	38	802	-0.683613	-4.35121	-1.54759	-5.31705	-1.04097	2.7544	2.49083	1.96472
Q13501;E7EMC7	SQSTM1	Sequestosome-1	0.000143401	3.84345	-4.65636	+		Q13501;E7EMC7;D6RBF1;C9J6J8;E9PFW8;E3W990;C9JRJ8	7	7	7	26.1	26.1	26.1	47.687	0	136.57	1520200000	91	440	1.15159	-0.655704	-0.824028	-0.826715	3.61497	4.69537	4.44531	4.71494
Q15166;C9JZ99;F8WD41	PON3	Serum paraoxonase/lactonase 3	1.17933e-05	4.92836	-4.78413	+		Q15166;C9JZ99;F8WD41	2	2	2	6.5	6.5	6.5	39.607	0	33.86	848800000	30	354	-1.69918	-0.44542	-1.69375	-0.934704	3.61943	3.33835	4.12685	3.27884
Q6ZMU1	C3P1	Putative protein C3P1	4.34514e-05	4.362	-4.90523	+		Q6ZMU1	1	1	1	2.8	2.8	2.8	40.197	0.0097847	1.1928	95357000	5	363	-3.57994	-4.91584	-5.21919	-4.07749	0.433187	1.24001	0.128592	0.0266762
Q9H668	OBFC1	CST complex subunit STN1	0.00548343	2.26095	-5.46318	+		Q9H668	1	1	1	2.4	2.4	2.4	42.119	0	9.3678	673360000	15	368	-2.28119	0.142774	-1.93388	-5.36626	3.03167	3.73638	4.22631	1.41978
E7ETK5;A0A7I2YQK5;A0A7I2V2T3;H0Y4R1;P12268	IMPDH2	Inosine-5-monophosphate dehydrogenase 2	0.000203095	3.6923	-5.47589	+		E7ETK5;A0A7I2YQK5;A0A7I2V2T3;H0Y4R1;P12268;C9K0R9;A0A3B3IRL5;C9J381;P20839	12	12	12	34.6	34.6	34.6	53.026	0	51.889	590810000	45	489	-1.65232	-3.37191	-1.50173	-4.14977	2.30329	2.61318	3.13095	3.18041
H3BSL4;H3BUJ7;Q66K89	E4F1	Transcription factor E4F1	3.51552e-05	4.45401	-5.70114	+		H3BSL4;H3BUJ7;Q66K89;H3BN24	5	5	5	14.3	14.3	14.3	64.019	0	11.382	181240000	19	607	-4.91055	-3.60494	-3.34289	-4.51744	0.81493	1.27879	2.53034	1.80467
F8W696;P02647	APOA1	Apolipoprotein A-I;Proapolipoprotein A-I;Truncated apolipoprotein A-I	0.00446969	2.34972	-5.94935	+		F8W696;P02647	1	1	1	4.5	4.5	4.5	27.908	0	3.1692	402980000	13	245	-5.243	-4.37128	0.426468	-5.03233	2.21869	2.1443	2.65231	2.56196
Q9NX00	TMEM160	Transmembrane protein 160	1.46994e-05	4.8327	-6.70408	+		Q9NX00	3	3	3	16.5	16.5	16.5	19.657	0	19.838	665530000	33	188	-4.26451	-4.48988	-2.76926	-2.7399	3.12063	2.48763	3.3222	3.62229
P42285	SKIV2L2	Superkiller viralicidic activity 2-like 2	0.00117246	2.9309	-7.12849	+		P42285;H0Y8U3	18	18	18	22.9	22.9	22.9	117.8	0	212.91	1071100000	71	1042	-1.52913	-0.624072	-4.1379	-5.8437	3.33548	3.97482	4.74707	4.32181
Q13464;A0A0U1RQV4	ROCK1	Rho-associated protein kinase 1	0.000806769	3.09325	-7.51362	+		Q13464;A0A0U1RQV4;C9JFJ0;D6REE7	42	42	41	36.4	36.4	35.7	158.17	0	323.31	2403500000	170	1354	-2.86204	0.845357	-2.73818	-4.76737	4.25417	5.63547	5.20795	5.43465
J3KPD3;F5GXV8	RBM7		4.58683e-06	5.33849	-7.76322	+		J3KPD3;F5GXV8;I3L521;F5H606;G3V1T9;F5H674	9	9	2	43.4	43.4	13.1	30.59	0	195.87	767940000	69	267	-3.87494	-4.55402	-3.82998	-5.03671	2.56633	3.27545	4.54198	3.37349
Q6NZY4	ZCCHC8	Zinc finger CCHC domain-containing protein 8	1.10883e-06	5.95514	-9.67098	+		Q6NZY4;F5H6J5;F5GX80	17	17	17	37.6	37.6	37.6	78.576	0	323.31	2432600000	90	707	-3.60526	-4.55372	-4.66035	-4.4085	4.15571	5.49893	6.17352	5.62794
