# Supplementary material for: Quantitative proteomics reveals CLR interactome in primary human cells
Source: J Biol Chem. 2024 May 20;300(6):107399. doi: 10.1016/j.jbc.2024.107399 (PMC11231609; doi:10.1016/j.jbc.2024.107399)
Supplement: Table S3 [file mmc4.xlsx]

## Sheet: CLR IP_Bead contaminants
Supporting Table S2. Potential bead contaminants identified in both CLR IP and control IP.
Gene names	Protein names
ACTA1;ACTC1;ACTG2;ACTA2	Actin, alpha skeletal muscle;Actin, alpha cardiac muscle 1;Actin, gamma-enteric smooth muscle;Actin, aortic smooth muscle
ACTB	Actin, cytoplasmic 1;Actin, cytoplasmic 1, N-terminally processed
ACTN1	Alpha-actinin-1
AHNAK	Neuroblast differentiation-associated protein AHNAK
ARF4;ARF3;ARF5;ARF1	ADP-ribosylation factor 4;ADP-ribosylation factor 5;ADP-ribosylation factor 1;ADP-ribosylation factor 3
ARGLU1	Arginine and glutamate-rich protein 1
ARHGEF2	Rho guanine nucleotide exchange factor 2
ARPC4;ARPC4-TTLL3	Actin-related protein 2/3 complex subunit 4
CAPZA1	F-actin-capping protein subunit alpha-1
CAPZB	F-actin-capping protein subunit beta
CCT2	T-complex protein 1 subunit beta
CCT3	T-complex protein 1 subunit gamma
CCT4	T-complex protein 1 subunit delta
CCT6A	T-complex protein 1 subunit zeta
CCT7	T-complex protein 1 subunit eta
CFL1;CFL2	Cofilin-1;Cofilin-2
CLTC	Clathrin heavy chain;Clathrin heavy chain 1
COPG1	Coatomer subunit gamma-1
CSE1L	Exportin-2
DBN1	Drebrin
DDX3X	ATP-dependent RNA helicase DDX3X
DHX9	ATP-dependent RNA helicase A
DSP	Desmoplakin
DYNC1H1	Cytoplasmic dynein 1 heavy chain 1
EEF2	Elongation factor 2
EIF4A1	Eukaryotic initiation factor 4A-I
FASN	Fatty acid synthase;[Acyl-carrier-protein] S-acetyltransferase;[Acyl-carrier-protein] S-malonyltransferase;3-oxoacyl-[acyl-carrier-protein] synthase;3-oxoacyl-[acyl-carrier-protein] reductase;3-hydroxyacyl-[acyl-carrier-protein] dehydratase;Enoyl-[acyl-carrier-protein] reductase;Oleoyl-[acyl-carrier-protein] hydrolase
FBL	rRNA 2-O-methyltransferase fibrillarin
FLNA	Filamin A
HIST1H1B	Histone H1.5
HIST1H1C	Histone H1.2
HNRNPA1	Heterogeneous nuclear ribonucleoprotein A1;Heterogeneous nuclear ribonucleoprotein A1, N-terminally processed
HNRNPC;HNRNPCL2;HNRNPCL1	Heterogeneous nuclear ribonucleoproteins C1/C2;Heterogeneous nuclear ribonucleoprotein C-like 2;Heterogeneous nuclear ribonucleoprotein C-like 1
HNRNPL	Heterogeneous nuclear ribonucleoprotein L
HNRNPU	Heterogeneous nuclear ribonucleoprotein U
HSP90AA1	Heat shock protein HSP 90-alpha
HSP90AB1	Heat shock protein HSP 90-beta
HSP90B1	Endoplasmin
HSPB1	Heat shock protein beta-1
HSPD1	60 kDa heat shock protein, mitochondrial
IGHG1;IGHG3	Ig gamma-1 chain C region;Ig gamma-3 chain C region
ILF3	Interleukin enhancer-binding factor 3
IQGAP1	Ras GTPase-activating-like protein IQGAP1
KPNB1	Importin subunit beta-1
LMNA	Prelamin-A/C;Lamin-A/C
MATR3	Matrin-3
MYH10	Myosin-10
MYH14	Myosin-14
MYH9	Myosin-9
MYO1C	Unconventional myosin-Ic
NPM1	Nucleophosmin
PABPC1	Polyadenylate-binding protein;Polyadenylate-binding protein 1
PCBP1	Poly(rC)-binding protein 1
PDCD6IP	Programmed cell death 6-interacting protein
PFKP	ATP-dependent 6-phosphofructokinase, platelet type
PLEC	Plectin
PRKDC	DNA-dependent protein kinase catalytic subunit
PSMA5	Proteasome subunit alpha type-5
RBMX	RNA-binding motif protein, X chromosome;RNA-binding motif protein, X chromosome, N-terminally processed
RPL10	60S ribosomal protein L10
RPL10A	60S ribosomal protein L10a
RPL13	60S ribosomal protein L13
RPL13A;RPL13a	60S ribosomal protein L13a
RPL18	60S ribosomal protein L18
RPL19	Ribosomal protein L19;60S ribosomal protein L19
RPL23	60S ribosomal protein L23
RPL24	60S ribosomal protein L24
RPL26;RPL26L1	60S ribosomal protein L26;60S ribosomal protein L26-like 1
RPL27	60S ribosomal protein L27
RPL27A	60S ribosomal protein L27a
RPL28	60S ribosomal protein L28
RPL35	60S ribosomal protein L35
RPL35A	60S ribosomal protein L35a
RPL4	60S ribosomal protein L4
RPL8	60S ribosomal protein L8
RPLP0;RPLP0P6	60S acidic ribosomal protein P0;60S acidic ribosomal protein P0-like
RPS11	40S ribosomal protein S11
RPS14	40S ribosomal protein S14
RPS16	40S ribosomal protein S16
RPS2	40S ribosomal protein S2
RPS23	40S ribosomal protein S23
RPS26;RPS26P11	40S ribosomal protein S26;Putative 40S ribosomal protein S26-like 1
RPS27	40S ribosomal protein S27
RPS27A;UBC;UBB;UBA52	Ubiquitin-40S ribosomal protein S27a;Ubiquitin;40S ribosomal protein S27a;Polyubiquitin-C;Ubiquitin;Ubiquitin-60S ribosomal protein L40;Ubiquitin;60S ribosomal protein L40;Polyubiquitin-B;Ubiquitin
RPS3	40S ribosomal protein S3
RPS4X	40S ribosomal protein S4, X isoform
RPS6	40S ribosomal protein S6
RPS8	40S ribosomal protein S8
RPS9	40S ribosomal protein S9
RSL1D1	Ribosomal L1 domain-containing protein 1
SLC25A5	ADP/ATP translocase 2;ADP/ATP translocase 2, N-terminally processed
SLC25A6	ADP/ATP translocase 3;ADP/ATP translocase 3, N-terminally processed
SPTAN1	Spectrin alpha chain, non-erythrocytic 1
SPTBN1	Spectrin beta chain, non-erythrocytic 1
STOM	Erythrocyte band 7 integral membrane protein
TCP1	T-complex protein 1 subunit alpha
TNPO1	Transportin-1
TPM3	Tropomyosin 3
TUBA1B	Tubulin alpha-1B chain
TUBB	Tubulin beta chain
TUBB2A;TUBB2B	Tubulin beta-2A chain;Tubulin beta-2B chain
TUBB3	Tubulin beta-3 chain
TUBB4B	Tubulin beta-4B chain
TUBB6	Tubulin beta-6 chain
VIM	Vimentin
XRCC6	X-ray repair cross-complementing protein 6
YWHAZ	14-3-3 protein zeta/delta
