# Supplementary material for: Quantitative proteomics reveals CLR interactome in primary human cells
Source: J Biol Chem. 2024 May 20;300(6):107399. doi: 10.1016/j.jbc.2024.107399 (PMC11231609; doi:10.1016/j.jbc.2024.107399)
Supplement: Table S4 [file mmc5.xlsx]

## Sheet: Identified only in CLR IP
Supporting Table S4. Abundance of proteins exclusively identified in CLR immunoprecipitation samples.
Gene names	Protein names	log2 LFQ intensity (represents protein abundance)
		CLR IP_1	CLR IP_2	CLR IP_3	CLR IP_4	Control IP_1	Control IP_2	Control IP_3	Control IP_4
PANK4	Pantothenate kinase 4	26.8784	30.1074	29.4462	30.2499	NaN	NaN	NaN	NaN
YIF1B	Protein YIF1B	26.528	29.3435	29.7965	29.8241	NaN	NaN	NaN	NaN
CALCRL	Calcitonin gene-related peptide type 1 receptor	27.5619	28.3643	29.15	29.6242	NaN	NaN	NaN	NaN
GYG1	Glycogenin-1	26.4364	29.0757	28.6207	28.9566	NaN	NaN	NaN	NaN
ACO1	Cytoplasmic aconitate hydratase	25.8549	28.1362	28.49	28.0898	NaN	NaN	NaN	NaN
BAG2	BAG family molecular chaperone regulator 2	25.6067	27.9533	27.8858	27.9164	NaN	NaN	NaN	NaN
FKBP15	FK506-binding protein 15	23.5032	25.1153	25.8981	25.9942	NaN	NaN	NaN	NaN
LAMB1	Laminin subunit beta-1	23.7641	24.2299	25.1027	27.0468	NaN	NaN	NaN	NaN
FAT1	Protocadherin Fat 1;Protocadherin Fat 1, nuclear form	25.242	24.7235	24.8101	24.9489	NaN	NaN	NaN	NaN
DCTPP1	dCTP pyrophosphatase 1	24.5089	25.3536	24.9054	24.9038	NaN	NaN	NaN	NaN
ADAMTSL2	ADAMTSL2-like protein	23.2608	23.8849	26.8615	25.4794	NaN	NaN	NaN	NaN
CEBPZ	CCAAT/enhancer-binding protein zeta	22.7797	24.0732	25.0145	24.8424	NaN	NaN	NaN	NaN
ATP6V1B2	V-type proton ATPase subunit B, brain isoform	23.2961	23.9929	24.6601	24.3013	NaN	NaN	NaN	NaN
ATP2A2	Sarcoplasmic/endoplasmic reticulum calcium ATPase 2	23.2679	24.3855	24.1483	24.4089	NaN	NaN	NaN	NaN
ELOVL1	Elongation of very long chain fatty acids protein 1	23.8948	23.8813	24.2069	24.1747	NaN	NaN	NaN	NaN
SURF4	Surfeit locus protein 4	24.1226	23.6211	23.9136	24.1551	NaN	NaN	NaN	NaN
TBC1D15	TBC1 domain family member 15	22.4644	24.1072	24.7374	24.0116	NaN	NaN	NaN	NaN
SEC22B	Vesicle-trafficking protein SEC22b	23.0233	23.8615	24.0855	23.9649	NaN	NaN	NaN	NaN
PSMC3	26S protease regulatory subunit 6A	22.7481	24.1926	23.636	24.0225	NaN	NaN	NaN	NaN
MYO1D	Unconventional myosin-Id	23.3957	23.453	23.6662	23.8733	NaN	NaN	NaN	NaN
NDUFA9	NADH dehydrogenase [ubiquinone] 1 alpha subcomplex subunit 9, mitochondrial	22.8052	23.3024	23.0544	23.388	NaN	NaN	NaN	NaN
USP11	Ubiquitin carboxyl-terminal hydrolase;Ubiquitin carboxyl-terminal hydrolase 11	21.9885	23.204	23.5523	23.2707	NaN	NaN	NaN	NaN
PDIA3	Protein disulfide-isomerase A3	23.2731	22.4197	22.6605	22.8066	NaN	NaN	NaN	NaN
CTNND1	Catenin delta-1	22.9944	22.7739	22.7799	22.502	NaN	NaN	NaN	NaN
CLTB	Clathrin light chain B	21.7541	22.2374	23.6341	22.9426	NaN	NaN	NaN	NaN
LBR	Lamin-B receptor	23.3489	22.5158	22.0012	22.5321	NaN	NaN	NaN	NaN
CPSF6	Cleavage and polyadenylation specificity factor subunit 6	22.4792	22.4216	22.1127	22.3488	NaN	NaN	NaN	NaN
MRC1	Macrophage mannose receptor 1	21.8603	22.7884	22.1205	22.5232	NaN	NaN	NaN	NaN
PSMC4	26S protease regulatory subunit 6B	22.0057	22.9995	22.1973	22.0327	NaN	NaN	NaN	NaN
SLC35E1	Solute carrier family 35 member E1	21.7482	20.7073	22.0152	22.1619	NaN	NaN	NaN	NaN
MYADM	Myeloid-associated differentiation marker	20.4737	21.7858	22.0297	21.8166	NaN	NaN	NaN	NaN
SRPRB	Signal recognition particle receptor subunit beta	20.424	21.1557	21.0714	21.3885	NaN	NaN	NaN	NaN
DNAJC10	DnaJ homolog subfamily C member 10	20.6135	20.9917	21.1092	21.0599	NaN	NaN	NaN	NaN
S100A16	Protein S100-A16	20.475	20.6621	20.3511	20.4263	NaN	NaN	NaN	NaN
CTPS1	CTP synthase 1	20.4401	20.1699	20.2393	20.5507	NaN	NaN	NaN	NaN
SUN2	SUN domain-containing protein 2	20.5641	20.3037	20.1186	20.1972	NaN	NaN	NaN	NaN
