# Supplementary material for: Quantitative proteomics reveals CLR interactome in primary human cells
Source: J Biol Chem. 2024 May 20;300(6):107399. doi: 10.1016/j.jbc.2024.107399 (PMC11231609; doi:10.1016/j.jbc.2024.107399)
Supplement: Table S5 [file mmc6.xlsx]

## Sheet: GO analysis_CLR interactome
Supporting Table S5. Protein class and sub-cellular localization analysis of CLR interactome.
Gene	Protein name	UniProtKB-Swiss-Prot ID	PANTHER Protein class (Class ID)	Protein class	Cellular compartment ontology term (GO accesion code)
					Nucleus (GO:0005634)	Endoplasmic reticulum (GO:0005783)	Golgi apparatus (GO:0005794)	Cytoskeleton (GO:0005856)	Mitochondrion (GO:0005739)	Endosome (GO:0005768)	Lysosome (GO:0005764)	Plasma membrane (GO:0005886)	Extracellular matrix (GO:0031012) or Extracellular region (GO:0005576)
ACO1	Cytoplasmic aconitate hydratase	P21399	RNA metabolism protein (PC00031)	Transcriptional/ Translational regulators		+	+		+
ADAMTSL2	ADAMTS like 2	Q86TH1	Protein modifying enzyme (PC00260)	Enzymes		+							+
ATP2A2	Sarcoplasmic/endoplasmic reticulum calcium ATPase 2	P16615	Transporter (PC00227)	Transporters		+						+
ATP6V1B2	V-type proton ATPase subunit B, brain isoform	P21281	Transporter (PC00227)	Transporters							+	+
BAG2	BAG family molecular chaperone regulator 2	O95816	Chaperone (PC00072)	Chaperones				+
CAMK2D	Calcium/calmodulin-dependent protein kinase type II subunit delta	Q13557	Protein modifying enzyme (PC00260)	Enzymes	+	+						+
CAMK2G	Calcium/calmodulin-dependent protein kinase type II subunit gamma	Q13555	Protein modifying enzyme (PC00260)	Enzymes	+	+
CANX	Calnexin	P27824	Chaperone (PC00072)	Chaperones		+						+
CDC42BPA	Non-specific serine/threonine protein kinase;Serine/threonine-protein kinase MRCK alpha	Q5VT25	Protein modifying enzyme (PC00260)	Enzymes				+
CDC42BPB	Serine/threonine-protein kinase MRCK beta	Q9Y5S2	Protein modifying enzyme (PC00260)	Enzymes				+				+
CEBPZ	CCAAT/enhancer-binding protein zeta	Q03701	Gene-specific transcriptional regulator (PC00264)	Transcriptional/ Translational regulators	+
CTNND1	Catenin delta-1	O60716	Cytoskeletal protein (PC00085)	Cytoskeletal proteins	+							+
DCTPP1	dCTP pyrophosphatase 1	Q9H773	Metabolite interconversion enzyme (PC00262)	Enzymes	+				+
ELOVL1	Elongation of very long chain fatty acids protein 1	Q9BW60	Metabolite interconversion enzyme (PC00262)	Enzymes		+
FAT1	Protocadherin Fat 1;Protocadherin Fat 1, nuclear form	Q14517	Cell adhesion molecule (PC00069)	Cell adhesion/junction proteins	+							+
FILIP1L	Filamin A-interacting protein 1-like	Q4L180	No PANTHER category is assigned (UNCLASSIFIED)	UNCLASSIFIED	+
FKBP15	FK506-binding protein 15	Q5T1M5	No PANTHER category is assigned (UNCLASSIFIED)	UNCLASSIFIED				+		+
GYG1	Glycogenin-1	P46976	Metabolite interconversion enzyme (PC00262)	Enzymes							+
LAMB1	Laminin subunit beta-1	P07942	Extracellular matrix protein (PC00102)	Extracellular matrix proteins		+							+
LMAN1	Protein ERGIC-53	P49257	Membrane traffic protein (PC00150)	Intracellular vesicle membrane proteins		+	+						+
MYO1D	Unconventional myosin-Id	O94832	Cytoskeletal protein (PC00085)	Cytoskeletal proteins		+		+		+		+
NDUFA9	NADH dehydrogenase [ubiquinone] 1 alpha subcomplex subunit 9, mitochondrial	Q16795	Metabolite interconversion enzyme (PC00262)	Enzymes	+				+
NUP93	Nuclear pore complex protein Nup93	Q8N1F7	Transporter (PC00227)	Transporters	+			+
PANK4	Pantothenate kinase 4	Q9NVE7	Metabolite interconversion enzyme (PC00262)	Enzymes	+
PDIA3	Protein disulfide-isomerase A3	P30101	Chaperone (PC00072)	Chaperones	+	+				+
PSMC3	26S protease regulatory subunit 6A	P17980	Protein modifying enzyme (PC00260)	Enzymes	+								+
PSMD2	26S proteasome non-ATPase regulatory subunit 2	Q13200	Protein modifying enzyme (PC00260)	Enzymes	+								+
RASIP1	Ras-interacting protein 1	Q5U651	No PANTHER category is assigned (UNCLASSIFIED)	UNCLASSIFIED			+
SEC22B	Vesicle-trafficking protein SEC22b	O75396	No PANTHER category is assigned (UNCLASSIFIED)	UNCLASSIFIED		+	+
SFXN3	Sideroflexin-3	Q9BWM7	Transporter (PC00227)	Transporters					+
SURF4	Surfeit locus protein 4	O15260	Chaperone (PC00072)	Chaperones	+	+	+				+
TBC1D15	TBC1 domain family member 15	Q8TC07	Protein-binding activity modulator (PC00095)	Signal transducers/ modulators									+
USP11	Ubiquitin carboxyl-terminal hydrolase;Ubiquitin carboxyl-terminal hydrolase 11	P51784	Protein modifying enzyme (PC00260)	Enzymes	+
VCP	Transitional endoplasmic reticulum ATPase	P55072	Transporter (PC00227)	Transporters	+	+					+
YIF1B	Protein YIF1B	Q5BJH7	No PANTHER category is assigned (UNCLASSIFIED)	UNCLASSIFIED		+	+
FARSA	Phenylalanine--tRNA ligase alpha subunit	Q9Y285		Transcriptional/ Translational regulators
TOP2B	DNA topoisomerase 2-beta;DNA topoisomerase 2	Q02880		Transcriptional/ Translational regulators	+
